# Supplementary material for: Novel Thioredoxin reductase 1 inhibitor BS1801 relieves treatment resistance and triggers endoplasmic reticulum stress by elevating reactive oxygen species in glioma
Source: Redox Biol. 2025 Aug 29;86:103827. doi: 10.1016/j.redox.2025.103827 (PMC12446627; doi:10.1016/j.redox.2025.103827)
Supplement: Multimedia component 1 [file mmc1.xlsx]

## Sheet: GO functions
	Functions	primary	recurrent	r-p	p CGGA	primary	recurrent	r-p	p CGGA(2019)
#N/A	GO_POSITIVE_REGULATION_OF_MEMBRANE_PERMEABILITY	-0.0215425	0.0106022	0.0321447	0.305444	-0.098716	0.123229	0.221945	1.73156e-27
#N/A	GO_APOPTOTIC_MITOCHONDRIAL_CHANGES	-0.0113358	0.0184743	0.0298101	0.294466	-0.0998055	0.111237	0.211042	3.34679e-27
#N/A	GO_MITOCHONDRIAL_OUTER_MEMBRANE_PERMEABILIZATION	-0.0230077	0.030757	0.0537646	0.0931098	-0.102105	0.124742	0.226847	7.80851e-27
#N/A	GO_REGULATION_OF_MITOCHONDRIAL_MEMBRANE_PERMEABILITY_INVOLVED_IN_APOPTOTIC_PROCESS	-0.017415	0.0316985	0.0491135	0.114558	-0.0948386	0.120119	0.214958	7.36921e-26
#N/A	GO_CELLULAR_TRANSITION_METAL_ION_HOMEOSTASIS	-0.0017601	-0.0220752	-0.0203151	0.513953	-0.0977747	0.0992639	0.197039	1.16709e-25
#N/A	GO_PH_REDUCTION	-0.00743338	-0.00195377	0.00547961	0.87589	-0.102709	0.12889	0.231599	1.59471e-25
GO_RESPONSE_TO_OXIDATIVE_STRESS	GO_RESPONSE_TO_OXIDATIVE_STRESS	-0.0273027	0.0264609	0.0537635	0.0286469	-0.0902585	0.0733141	0.163573	1.62704e-25
#N/A	GO_ORGANELLE_INHERITANCE	-0.0511777	0.0415555	0.0927332	0.0432913	-0.148997	0.135709	0.284705	2.1229e-25
#N/A	GO_CELLULAR_RESPONSE_TO_OXYGEN_LEVELS	-0.0402407	0.04436	0.0846006	0.00451997	-0.108008	0.08097	0.188978	2.27527e-25
#N/A	GO_REGULATION_OF_CELLULAR_RESPIRATION	-0.0195664	0.0715593	0.0911256	0.00618621	-0.100768	0.135786	0.236553	2.4194e-25
#N/A	GO_RESPONSE_TO_OXYGEN_LEVELS	-0.0327832	0.0432252	0.0760084	0.00564772	-0.0967589	0.0762238	0.172983	2.88387e-25
#N/A	GO_REGULATION_OF_MITOCHONDRIAL_OUTER_MEMBRANE_PERMEABILIZATION_INVOLVED_IN_APOPTOTIC_SIGNALING_PATHWAY	-0.0226444	0.0426206	0.065265	0.0524197	-0.105068	0.11616	0.221227	9.48234e-25
#N/A	GO_REGULATION_OF_MEMBRANE_PERMEABILITY	-0.0261241	0.0172768	0.0434009	0.140825	-0.0928256	0.107112	0.199938	1.07744e-24
#N/A	GO_NEGATIVE_REGULATION_OF_KINASE_ACTIVITY	-0.0391384	0.0238481	0.0629866	0.0173703	-0.108515	0.0644232	0.172939	1.49342e-24
#N/A	GO_POSITIVE_REGULATION_OF_PROTEOLYSIS_INVOLVED_IN_CELLULAR_PROTEIN_CATABOLIC_PROCESS	-0.0518795	0.0440501	0.0959296	0.00101889	-0.120251	0.0759514	0.196203	1.55293e-24
#N/A	GO_POSITIVE_REGULATION_OF_CELLULAR_PROTEIN_CATABOLIC_PROCESS	-0.0475345	0.0340799	0.0816144	0.00419982	-0.117039	0.0732398	0.190278	1.62836e-24
#N/A	GO_ENDOSOME_ORGANIZATION	-0.0335126	0.0248135	0.0583261	0.0771507	-0.123001	0.096339	0.21934	2.24319e-24
#N/A	GO_PROTEIN_FOLDING	-0.0623581	0.0684999	0.130858	7.03888e-05	-0.108397	0.107512	0.215909	5.44563e-24
#N/A	GO_INTRINSIC_APOPTOTIC_SIGNALING_PATHWAY_IN_RESPONSE_TO_ENDOPLASMIC_RETICULUM_STRESS	-0.0668827	0.00695521	0.073838	0.0467185	-0.134341	0.0887598	0.223101	9.38445e-24
#N/A	GO_POSITIVE_REGULATION_OF_MITOCHONDRIAL_OUTER_MEMBRANE_PERMEABILIZATION_INVOLVED_IN_APOPTOTIC_SIGNALING_PATHWAY	-0.024999	0.0537897	0.0787887	0.0258734	-0.100183	0.116415	0.216598	1.029e-23
#N/A	GO_REGULATION_OF_DEFENSE_RESPONSE_TO_VIRUS_BY_VIRUS	-0.0400675	8.65774e-05	0.0401541	0.343577	-0.125965	0.129104	0.255069	2.49515e-23
#N/A	GO_INTRINSIC_APOPTOTIC_SIGNALING_PATHWAY_IN_RESPONSE_TO_OXIDATIVE_STRESS	-0.0318834	0.0092307	0.0411141	0.236736	-0.130323	0.090718	0.221041	3.54226e-23
#N/A	GO_CHAPERONE_MEDIATED_PROTEIN_FOLDING	-0.0473549	0.0601513	0.107506	0.00156019	-0.108483	0.115771	0.224253	4.63086e-23
#N/A	GO_GRANZYME_MEDIATED_APOPTOTIC_SIGNALING_PATHWAY	-0.0534546	0.10639	0.159845	0.00595734	-0.168292	0.19911	0.367402	5.0181e-23
#N/A	GO_NEGATIVE_REGULATION_OF_HYDROLASE_ACTIVITY	-0.010898	0.0221392	0.0330372	0.171062	-0.0668579	0.0794308	0.146289	5.04044e-23
#N/A	GO_NEGATIVE_REGULATION_OF_TRANSFERASE_ACTIVITY	-0.0462642	0.0425176	0.0887818	0.000793947	-0.104785	0.062537	0.167322	1.00915e-22
#N/A	GO_RESPONSE_TO_ABIOTIC_STIMULUS	-0.027221	0.043981	0.071202	0.00220778	-0.0763212	0.0684447	0.144766	1.00947e-22
#N/A	GO_LOW_DENSITY_LIPOPROTEIN_RECEPTOR_PARTICLE_METABOLIC_PROCESS	-0.0257219	0.0241565	0.0498784	0.236436	-0.121753	0.142513	0.264267	1.19947e-22
#N/A	GO_REGULATION_OF_APOPTOTIC_SIGNALING_PATHWAY	-0.0347626	0.0366067	0.0713693	0.00804842	-0.0948892	0.0788228	0.173712	1.31952e-22
#N/A	GO_REGULATION_OF_PROTEOLYSIS	-0.0323872	0.0190265	0.0514137	0.0501132	-0.0854563	0.0728531	0.158309	1.33911e-22
#N/A	GO_APOPTOTIC_SIGNALING_PATHWAY	-0.0338822	0.033029	0.0669112	0.0124671	-0.0980931	0.0703551	0.168448	1.53626e-22
#N/A	GO_RECEPTOR_CATABOLIC_PROCESS	-0.0227737	-0.00659772	0.016176	0.685752	-0.127016	0.109302	0.236318	1.58099e-22
#N/A	GO_MITOCHONDRIAL_MEMBRANE_ORGANIZATION	-0.0371294	0.0285168	0.0656462	0.029816	-0.0990794	0.0958362	0.194916	1.81484e-22
#N/A	GO_VESICLE_BUDDING_FROM_MEMBRANE	-0.0508915	0.0239724	0.0748639	0.0239154	-0.0995468	0.106457	0.206003	2.53621e-22
#N/A	GO_COPII_COATED_VESICLE_BUDDING	-0.0492675	0.0232558	0.0725233	0.0400477	-0.103669	0.110705	0.214374	3.93918e-22
#N/A	GO_TRANSITION_METAL_ION_HOMEOSTASIS	-0.000729189	-0.0274924	-0.0267632	0.371205	-0.08816	0.0892189	0.177379	5.97395e-22
#N/A	GO_RESPONSE_TO_TEMPERATURE_STIMULUS	-0.027905	0.0443175	0.0722225	0.00395674	-0.0703384	0.0906107	0.160949	6.15224e-22
#N/A	GO_CELLULAR_PIGMENTATION	-0.0446747	0.0157656	0.0604402	0.0658526	-0.112166	0.089725	0.201891	7.09116e-22
#N/A	GO_ENDOSOME_TRANSPORT_VIA_MULTIVESICULAR_BODY_SORTING_PATHWAY	-0.0751663	0.056239	0.131405	0.0017533	-0.148193	0.116274	0.264467	7.37842e-22
#N/A	GO_REGULATION_OF_DNA_TEMPLATED_TRANSCRIPTION_IN_RESPONSE_TO_STRESS	-0.0630297	0.0792492	0.142279	5.86702e-05	-0.110892	0.106184	0.217076	8.47805e-22
#N/A	GO_LOW_DENSITY_LIPOPROTEIN_PARTICLE_CLEARANCE	-0.00777264	0.0329951	0.0407678	0.252329	-0.0916606	0.122926	0.214587	8.92219e-22
#N/A	GO_MEMBRANE_ORGANIZATION	-0.00382716	0.0137097	0.0175368	0.47691	-0.0818808	0.0759802	0.157861	9.36512e-22
#N/A	GO_ENDOPLASMIC_RETICULUM_TO_GOLGI_VESICLE_MEDIATED_TRANSPORT	-0.0387128	0.0172599	0.0559727	0.0583047	-0.091542	0.0957499	0.187292	9.84151e-22
GO_CELLULAR_RESPONSE_TO_OXIDATIVE_STRESS	GO_CELLULAR_RESPONSE_TO_OXIDATIVE_STRESS	-0.0283675	0.036023	0.0643905	0.0166913	-0.0896728	0.0736487	0.163322	1.01413e-21
#N/A	GO_MITOCHONDRIAL_PROTON_TRANSPORTING_ATP_SYNTHASE_COMPLEX_ASSEMBLY	-0.00582198	-0.0387893	-0.0329674	0.649014	-0.186139	0.258011	0.44415	1.01613e-21
#N/A	GO_PROTEIN_CONTAINING_COMPLEX_ASSEMBLY	-0.0359444	0.0596048	0.0955492	1.95589e-05	-0.0630302	0.0804241	0.143454	1.05974e-21
#N/A	GO_DE_NOVO_PROTEIN_FOLDING	-0.0582842	0.0642304	0.122515	0.000746479	-0.104728	0.128615	0.233343	1.18434e-21
#N/A	GO_NEGATIVE_REGULATION_OF_G_PROTEIN_COUPLED_RECEPTOR_SIGNALING_PATHWAY	0.0153981	0.00802334	-0.00737476	0.827894	-0.0900585	0.111238	0.201296	1.37207e-21
#N/A	GO_NEGATIVE_REGULATION_OF_PROTEIN_TYROSINE_KINASE_ACTIVITY	-0.0738415	0.0447183	0.11856	0.00427055	-0.129	0.111435	0.240435	1.4578e-21
#N/A	GO_RESPONSE_TO_INCREASED_OXYGEN_LEVELS	0.00603532	0.033445	0.0274097	0.422866	-0.0922127	0.11816	0.210373	1.45893e-21
#N/A	GO_VESICLE_TARGETING_TO_FROM_OR_WITHIN_GOLGI	-0.0572878	0.0275322	0.0848199	0.0164781	-0.110651	0.102329	0.21298	1.52843e-21
#N/A	GO_CELLULAR_IRON_ION_HOMEOSTASIS	0.00576767	-0.0309621	-0.0367298	0.231288	-0.0945984	0.0998424	0.194441	1.71873e-21
#N/A	GO_PROTEOLYSIS	-0.0318246	0.0391341	0.0709587	0.00247363	-0.0838039	0.0601925	0.143996	1.98837e-21
#N/A	GO_PIGMENT_GRANULE_LOCALIZATION	-0.0402411	0.00972174	0.0499629	0.177936	-0.105582	0.120338	0.22592	2.13841e-21
#N/A	GO_REGULATION_OF_CELLULAR_PROTEIN_CATABOLIC_PROCESS	-0.045827	0.0417116	0.0875386	0.00149858	-0.0999849	0.0801474	0.180132	2.17993e-21
#N/A	GO_POSITIVE_REGULATION_OF_DNA_BINDING	-0.0335031	0.0789842	0.112487	0.00046938	-0.0942338	0.0917916	0.186025	2.41342e-21
#N/A	GO_FC_RECEPTOR_SIGNALING_PATHWAY	-0.033015	0.042185	0.0751999	0.0271297	-0.110076	0.0874709	0.197547	3.00298e-21
#N/A	GO_ESTABLISHMENT_OF_PIGMENT_GRANULE_LOCALIZATION	-0.0441126	-0.00100004	0.0431125	0.259877	-0.107772	0.122873	0.230644	3.50908e-21
#N/A	GO_PROTEASOMAL_PROTEIN_CATABOLIC_PROCESS	-0.0466703	0.0541289	0.100799	0.000536601	-0.102343	0.0835124	0.185855	3.71316e-21
#N/A	GO_POSITIVE_REGULATION_OF_MITOCHONDRIAL_CALCIUM_ION_CONCENTRATION	-0.0259844	0.0403255	0.06631	0.172503	-0.120548	0.166221	0.286769	3.95434e-21
#N/A	GO_REGULATION_OF_MITOCHONDRIAL_MEMBRANE_POTENTIAL	-0.0283064	0.0591769	0.0874832	0.00352837	-0.0954684	0.102071	0.19754	4.94409e-21
#N/A	GO_PROTEIN_INSERTION_INTO_MITOCHONDRIAL_MEMBRANE	-0.0483453	0.0713464	0.119692	0.000721975	-0.101084	0.106264	0.207348	5.04203e-21
#N/A	GO_FC_EPSILON_RECEPTOR_SIGNALING_PATHWAY	-0.0396136	0.056993	0.0966066	0.00597934	-0.114521	0.0870155	0.201537	5.33627e-21
#N/A	GO_CELLULAR_RESPONSE_TO_INCREASED_OXYGEN_LEVELS	-0.0364215	0.0158402	0.0522617	0.23392	-0.14433	0.123889	0.268218	5.46693e-21
#N/A	GO_CELLULAR_COPPER_ION_HOMEOSTASIS	-0.0595158	0.0396606	0.0991763	0.0315924	-0.122316	0.123101	0.245417	6.31193e-21
#N/A	GO_REGULATION_OF_PROTEIN_HOMODIMERIZATION_ACTIVITY	-0.0552179	0.0059944	0.0612123	0.162697	-0.143915	0.0981123	0.242027	7.00494e-21
#N/A	GO_PENTOSE_PHOSPHATE_SHUNT	-0.0880144	0.0532239	0.141238	0.00709585	-0.172524	0.142082	0.314605	7.19649e-21
#N/A	GO_PROTEIN_INSERTION_INTO_MEMBRANE	-0.0400129	0.0758351	0.115848	0.000516274	-0.0949611	0.104294	0.199255	7.92466e-21
#N/A	GO_RETROGRADE_VESICLE_MEDIATED_TRANSPORT_GOLGI_TO_ENDOPLASMIC_RETICULUM	-0.0605669	0.0347538	0.0953207	0.00543549	-0.116579	0.0840713	0.20065	8.23493e-21
#N/A	GO_REGULATION_OF_PROTEASOMAL_PROTEIN_CATABOLIC_PROCESS	-0.0442501	0.0377917	0.0820418	0.00454988	-0.103615	0.0821093	0.185724	1.11629e-20
#N/A	GO_ACTIVATION_OF_PHOSPHOLIPASE_D_ACTIVITY	0.0158537	0.0513298	0.0354761	0.505613	-0.110332	0.192414	0.302747	1.38441e-20
#N/A	GO_COPPER_ION_HOMEOSTASIS	-0.0542452	0.0429738	0.0972191	0.0256938	-0.116252	0.12555	0.241802	1.40885e-20
#N/A	GO_APOPTOTIC_PROCESS	-0.0297765	0.0406965	0.070473	0.00339425	-0.0744569	0.0684009	0.142858	1.41886e-20
#N/A	GO_POSITIVE_REGULATION_OF_APOPTOTIC_SIGNALING_PATHWAY	-0.0430745	0.0236857	0.0667603	0.0138242	-0.0887122	0.0787763	0.167489	1.84139e-20
#N/A	GO_REGULATION_OF_CELLULAR_KETONE_METABOLIC_PROCESS	-0.0335737	0.0104851	0.0440588	0.136547	-0.0887244	0.0958893	0.184614	1.96668e-20
#N/A	GO_POSITIVE_REGULATION_OF_CANONICAL_WNT_SIGNALING_PATHWAY	-0.0449618	0.0758053	0.120767	2.35997e-05	-0.0880212	0.0859843	0.174005	2.16247e-20
#N/A	GO_POSITIVE_REGULATION_OF_PROTEOLYSIS	-0.0444518	0.02666	0.0711119	0.00874847	-0.0969129	0.0634028	0.160316	2.20524e-20
#N/A	GO_NEGATIVE_REGULATION_OF_INSULIN_SECRETION_INVOLVED_IN_CELLULAR_RESPONSE_TO_GLUCOSE_STIMULUS	-0.0900978	0.100127	0.190225	6.87419e-05	-0.14436	0.145136	0.289495	2.29961e-20
#N/A	GO_PROTEIN_COMPLEX_OLIGOMERIZATION	-0.0012777	0.035835	0.0371127	0.0907815	-0.0539666	0.0710795	0.125046	2.32087e-20
#N/A	GO_CELLULAR_RESPONSE_TO_REACTIVE_OXYGEN_SPECIES	-0.0344482	0.0508348	0.0852829	0.00135608	-0.0855928	0.0693613	0.154954	2.35091e-20
#N/A	GO_REGULATION_OF_PROTEIN_BINDING	-0.0240678	0.0305663	0.0546341	0.0360404	-0.0877609	0.0625808	0.150342	3.31806e-20
#N/A	GO_NEGATIVE_REGULATION_OF_WNT_SIGNALING_PATHWAY	-0.0380317	0.0596559	0.0976877	0.000300978	-0.0920306	0.0678857	0.159916	3.37154e-20
#N/A	GO_REGULATION_OF_ER_ASSOCIATED_UBIQUITIN_DEPENDENT_PROTEIN_CATABOLIC_PROCESS	-0.0411244	0.032225	0.0733493	0.166359	-0.170241	0.128166	0.298407	3.89132e-20
#N/A	GO_POSITIVE_REGULATION_OF_UBIQUITIN_DEPENDENT_PROTEIN_CATABOLIC_PROCESS	-0.0370239	0.0632351	0.100259	0.000532156	-0.106093	0.0801541	0.186248	4.08454e-20
#N/A	GO_EXTRACELLULAR_VESICLE_BIOGENESIS	-0.0685235	0.0261062	0.0946297	0.0226876	-0.127028	0.105135	0.232162	4.11734e-20
#N/A	GO_REGULATION_OF_CYSTEINE_TYPE_ENDOPEPTIDASE_ACTIVITY	-0.0277634	0.0202522	0.0480156	0.102346	-0.0838131	0.0795902	0.163403	4.51142e-20
#N/A	GO_REGULATION_OF_INTRINSIC_APOPTOTIC_SIGNALING_PATHWAY	-0.0393101	0.0575125	0.0968226	0.00128632	-0.0980123	0.0869747	0.184987	4.59489e-20
#N/A	GO_RESPONSE_TO_REACTIVE_OXYGEN_SPECIES	-0.0283572	0.0393377	0.0676949	0.00836586	-0.0738146	0.0731478	0.146962	5.02294e-20
#N/A	GO_NEGATIVE_REGULATION_OF_MITOCHONDRION_ORGANIZATION	-0.0380139	0.0448309	0.0828448	0.00690966	-0.103987	0.102204	0.206191	5.24564e-20
#N/A	GO_PLASMA_MEMBRANE_TO_ENDOSOME_TRANSPORT	-0.0833495	0.0807557	0.164105	0.00122214	-0.163873	0.134998	0.298871	5.77792e-20
#N/A	GO_POSITIVE_REGULATION_OF_CELLULAR_PROTEIN_LOCALIZATION	-0.0385063	0.0353508	0.0738571	0.00348648	-0.0773898	0.0744997	0.151889	6.51317e-20
#N/A	GO_ESTABLISHMENT_OF_GOLGI_LOCALIZATION	-0.0670732	0.0115782	0.0786514	0.1614	-0.146411	0.184993	0.331404	8.12641e-20
#N/A	GO_REGULATION_OF_BINDING	-0.0325744	0.0734226	0.105997	3.48059e-05	-0.0884876	0.0618001	0.150288	9.59743e-20
#N/A	GO_NEURON_APOPTOTIC_PROCESS	0.00360222	0.0364089	0.0328067	0.1852	-0.084696	0.0631187	0.147815	1.10551e-19
#N/A	GO_RESPONSE_TO_HYDROGEN_PEROXIDE	-0.022062	0.0416676	0.0637296	0.0190267	-0.0746283	0.0802041	0.154832	1.10727e-19
#N/A	GO_PROTEIN_STABILIZATION	-0.0523027	0.0410777	0.0933804	0.000397715	-0.0890455	0.083252	0.172298	1.1955e-19
#N/A	GO_PROTEIN_MATURATION	-0.031914	0.0440328	0.0759469	0.00399547	-0.0819259	0.0709376	0.152863	1.4361e-19
#N/A	GO_REGULATION_OF_PROTEIN_DEPHOSPHORYLATION	-0.0171278	0.0086393	0.0257671	0.361684	-0.101808	0.0683165	0.170125	1.44474e-19
#N/A	GO_NEGATIVE_REGULATION_OF_APOPTOTIC_SIGNALING_PATHWAY	-0.0345939	0.0647511	0.099345	0.000655071	-0.0927042	0.0811051	0.173809	1.46236e-19
#N/A	GO_ORGANELLE_DISASSEMBLY	-0.0335514	-0.00970101	0.0238504	0.414286	-0.0841451	0.100451	0.184596	1.5338e-19
#N/A	GO_EXOCYTOSIS	-0.00618205	0.00703928	0.0132213	0.658524	-0.0758095	0.083042	0.158851	1.54379e-19
#N/A	GO_REGULATION_OF_PROTEIN_CATABOLIC_PROCESS	-0.032988	0.0366031	0.0695911	0.0078757	-0.0934637	0.0683616	0.161825	1.64502e-19
#N/A	GO_RECEPTOR_METABOLIC_PROCESS	0.00638637	-0.00345865	-0.00984502	0.719755	-0.0800803	0.0780474	0.158128	1.7782e-19
#N/A	GO_NEURON_DEATH	-0.00457071	0.0313375	0.0359082	0.145484	-0.0795356	0.0673177	0.146853	1.79524e-19
#N/A	GO_LOW_DENSITY_LIPOPROTEIN_PARTICLE_RECEPTOR_CATABOLIC_PROCESS	-0.000568419	-0.00584177	-0.00527335	0.910969	-0.103949	0.171846	0.275795	1.89817e-19
#N/A	GO_REGULATION_OF_MITOCHONDRION_ORGANIZATION	-0.0383314	0.0302931	0.0686245	0.00730498	-0.0778869	0.0824641	0.160351	2.29067e-19
#N/A	GO_ACTIVATION_OF_CYSTEINE_TYPE_ENDOPEPTIDASE_ACTIVITY_INVOLVED_IN_APOPTOTIC_PROCESS_BY_CYTOCHROME_C	-0.0433091	0.0249279	0.0682371	0.194156	-0.141436	0.162101	0.303537	2.5192e-19
#N/A	GO_REGULATION_OF_CELLULAR_CARBOHYDRATE_CATABOLIC_PROCESS	-0.0476512	-0.0355734	0.0120778	0.817375	-0.144955	0.143801	0.288757	2.5639e-19
#N/A	GO_CELLULAR_MACROMOLECULE_LOCALIZATION	-0.0367219	0.0520746	0.0887965	0.000161093	-0.0726505	0.0758011	0.148452	2.677e-19
#N/A	GO_POSITIVE_REGULATION_OF_CYTOSKELETON_ORGANIZATION	-0.031174	0.0231897	0.0543638	0.0414339	-0.0912643	0.056163	0.147427	2.67982e-19
#N/A	GO_ORGANELLE_FUSION	-0.0142791	0.0337974	0.0480765	0.0925568	-0.0877168	0.0877825	0.175499	2.6879e-19
#N/A	GO_POSITIVE_REGULATION_OF_METALLOPEPTIDASE_ACTIVITY	0.00751699	0.00320675	-0.00431023	0.929728	-0.147044	0.103574	0.250617	2.69619e-19
#N/A	GO_POSITIVE_REGULATION_OF_BINDING	-0.0365994	0.0807631	0.117363	1.93285e-05	-0.0944306	0.0660004	0.160431	2.79078e-19
#N/A	GO_GOLGI_VESICLE_BUDDING	-0.0487649	0.0281745	0.0769394	0.0259363	-0.100824	0.0990584	0.199882	2.79695e-19
#N/A	GO_POSITIVE_REGULATION_OF_WNT_SIGNALING_PATHWAY	-0.0340117	0.0739852	0.107997	7.84434e-05	-0.0832332	0.0793564	0.16259	2.99534e-19
#N/A	GO_RESPONSE_TO_ANTIBIOTIC	0.00646742	0.0483413	0.0418739	0.0728446	-0.052768	0.0823086	0.135077	2.99566e-19
#N/A	GO_RESPONSE_TO_INTERLEUKIN_1	-0.0329928	0.0504765	0.0834692	0.0100244	-0.090774	0.086627	0.177401	3.49501e-19
#N/A	GO_REGULATION_OF_PROTEIN_LOCALIZATION	-0.00690714	0.00214702	0.00905416	0.691896	-0.0723221	0.0637084	0.13603	3.69495e-19
#N/A	GO_NEGATIVE_REGULATION_OF_CYSTEINE_TYPE_ENDOPEPTIDASE_ACTIVITY	-0.0253598	0.0370558	0.0624156	0.0582759	-0.0802055	0.0944969	0.174702	3.95878e-19
#N/A	GO_VESICLE_ORGANIZATION	-0.026082	0.0256855	0.0517675	0.0594221	-0.0822237	0.0862344	0.168458	4.06775e-19
#N/A	GO_NEGATIVE_REGULATION_OF_PHOSPHORUS_METABOLIC_PROCESS	-0.0265893	0.0118517	0.0384411	0.10903	-0.0796185	0.0666171	0.146236	4.41362e-19
#N/A	GO_POSITIVE_REGULATION_OF_CELL_DEATH	-0.0259806	0.0230278	0.0490083	0.050988	-0.0746344	0.0649924	0.139627	4.41634e-19
#N/A	GO_ENDOPLASMIC_RETICULUM_CALCIUM_ION_HOMEOSTASIS	-0.0249458	-0.0422115	-0.0172657	0.699102	-0.122466	0.108753	0.23122	4.62857e-19
#N/A	GO_AMYLOID_BETA_CLEARANCE_BY_TRANSCYTOSIS	-0.0343393	-0.0893918	-0.0550526	0.323204	-0.142423	0.175714	0.318136	4.73256e-19
#N/A	GO_RESPONSE_TO_TOPOLOGICALLY_INCORRECT_PROTEIN	-0.0521745	0.0309591	0.0831336	0.0129217	-0.109302	0.0753342	0.184637	5.68492e-19
#N/A	GO_CHAPERONE_COFACTOR_DEPENDENT_PROTEIN_REFOLDING	-0.0450927	0.0834598	0.128553	0.000448895	-0.10081	0.124509	0.225319	5.92976e-19
#N/A	GO_REGULATION_OF_MONOOXYGENASE_ACTIVITY	-0.00260517	0.0415895	0.0441946	0.150347	-0.0553073	0.109417	0.164724	5.94804e-19
#N/A	GO_NEGATIVE_REGULATION_OF_CELL_DEATH	-0.0273844	0.0515045	0.0788889	0.00136642	-0.071357	0.0675788	0.138936	6.90295e-19
GO_HOMEOSTATIC_PROCESS	GO_HOMEOSTATIC_PROCESS	0.00357073	0.0184531	0.0148824	0.494064	-0.0535695	0.0642775	0.117847	7.21052e-19
#N/A	GO_SCF_DEPENDENT_PROTEASOMAL_UBIQUITIN_DEPENDENT_PROTEIN_CATABOLIC_PROCESS	-0.081074	0.05856	0.139634	0.000183841	-0.113018	0.100996	0.214015	7.79964e-19
#N/A	GO_POSITIVE_REGULATION_OF_OSTEOCLAST_DEVELOPMENT	-0.0255157	-0.0339372	-0.00842146	0.899499	-0.185441	0.16789	0.353331	7.96183e-19
#N/A	GO_RESPONSE_TO_INORGANIC_SUBSTANCE	0.0269848	0.00970346	-0.0172813	0.453954	-0.0568477	0.0737201	0.130568	8.25078e-19
#N/A	GO_RESPONSE_TO_INTERLEUKIN_12	-0.0645679	0.0445061	0.109074	0.005205	-0.115076	0.0855534	0.200629	9.9653e-19
#N/A	GO_REGULATION_OF_PROTEIN_COMPLEX_ASSEMBLY	-0.0224838	0.0131664	0.0356503	0.130372	-0.067904	0.0690438	0.136948	1.14908e-18
#N/A	GO_TRANSFERRIN_TRANSPORT	-0.0294036	0.0106779	0.0400814	0.299562	-0.100091	0.120369	0.22046	1.15041e-18
#N/A	GO_INACTIVATION_OF_MAPK_ACTIVITY	-0.0432402	0.0775635	0.120804	0.00239368	-0.110305	0.105417	0.215723	1.25107e-18
#N/A	GO_POSITIVE_REGULATION_OF_UBIQUITIN_PROTEIN_TRANSFERASE_ACTIVITY	-0.0770966	0.0919724	0.169069	1.43536e-05	-0.148656	0.0680051	0.216661	1.27823e-18
#N/A	GO_POSITIVE_REGULATION_OF_DNA_TEMPLATED_TRANSCRIPTION_INITIATION	-0.0384609	0.0905274	0.128988	0.00162466	-0.0991985	0.115456	0.214654	1.34088e-18
#N/A	GO_ENDOPLASMIC_RETICULUM_UNFOLDED_PROTEIN_RESPONSE	-0.0619243	0.0431718	0.105096	0.00368924	-0.118616	0.0709102	0.189526	1.43858e-18
#N/A	GO_NEGATIVE_REGULATION_OF_PROTEIN_METABOLIC_PROCESS	-0.0302741	0.0367724	0.0670465	0.00507649	-0.0748878	0.0614505	0.136338	1.61637e-18
#N/A	GO_GOLGI_LOCALIZATION	-0.0775191	-0.00218072	0.0753384	0.100263	-0.115701	0.136596	0.252297	1.64166e-18
#N/A	GO_ANTIGEN_PROCESSING_AND_PRESENTATION_OF_PEPTIDE_ANTIGEN	-0.0469496	0.0562447	0.103194	0.00665381	-0.104186	0.104892	0.209078	1.69588e-18
#N/A	GO_PURINE_NUCLEOTIDE_TRANSPORT	-0.00231081	-0.00879696	-0.00648616	0.874029	-0.11171	0.115193	0.226903	1.78558e-18
#N/A	GO_MEMBRANE_FUSION	0.00351925	-0.00324757	-0.00676682	0.813281	-0.0882976	0.0837753	0.172073	1.79062e-18
#N/A	GO_PROTEIN_HOMOOLIGOMERIZATION	-0.0024247	0.034975	0.0373997	0.0909896	-0.0436488	0.078207	0.121856	1.81603e-18
#N/A	GO_NEGATIVE_REGULATION_OF_PROTEIN_DEPHOSPHORYLATION	-0.0151484	0.00541626	0.0205646	0.503718	-0.115423	0.0664255	0.181849	1.82344e-18
#N/A	GO_SPHINGOLIPID_METABOLIC_PROCESS	-0.0238541	-0.00843152	0.0154226	0.632704	-0.0840782	0.0828567	0.166935	1.96215e-18
GO_CELL_REDOX_HOMEOSTASIS	GO_CELL_REDOX_HOMEOSTASIS	-0.0402498	0.0399582	0.080208	0.0345639	-0.106292	0.0967478	0.20304	2.10209e-18
#N/A	GO_POSITIVE_REGULATION_OF_CELL_GROWTH	0.0128351	0.01469	0.00185497	0.942519	-0.0739444	0.0756998	0.149644	2.18714e-18
#N/A	GO_IRON_ION_HOMEOSTASIS	0.0181242	-0.0262016	-0.0443258	0.132595	-0.0796327	0.0889565	0.168589	2.2504e-18
#N/A	GO_ANTIGEN_PROCESSING_AND_PRESENTATION	-0.0435236	0.0440174	0.087541	0.0188429	-0.105127	0.0961544	0.201281	2.40091e-18
#N/A	GO_REGULATION_OF_SMALL_MOLECULE_METABOLIC_PROCESS	-0.0253103	-0.0201217	0.00518859	0.830253	-0.0696767	0.0725173	0.142194	2.41312e-18
#N/A	GO_REGULATION_OF_UBIQUITIN_PROTEIN_TRANSFERASE_ACTIVITY	-0.0750279	0.10594	0.180968	1.25529e-06	-0.132293	0.0814906	0.213784	2.44794e-18
#N/A	GO_NEGATIVE_REGULATION_OF_PROTEIN_SERINE_THREONINE_KINASE_ACTIVITY	-0.0365365	0.0323939	0.0689303	0.0128062	-0.0972334	0.0608365	0.15807	2.46556e-18
#N/A	GO_TRANSITION_METAL_ION_TRANSPORT	0.00695033	-0.0095979	-0.0165482	0.570634	-0.0652102	0.0887359	0.153946	2.59153e-18
#N/A	GO_INTRACELLULAR_TRANSPORT	-0.0381115	0.0507554	0.088867	0.000144919	-0.0665803	0.0795408	0.146121	2.59536e-18
#N/A	GO_ARP2_3_COMPLEX_MEDIATED_ACTIN_NUCLEATION	-0.0448932	-0.00374714	0.041146	0.251923	-0.108527	0.0911852	0.199713	2.66075e-18
#N/A	GO_MAINTENANCE_OF_PROTEIN_LOCATION_IN_CELL	-0.0254261	0.0237819	0.049208	0.106255	-0.10563	0.0578025	0.163433	2.82051e-18
#N/A	GO_NUCLEOTIDE_SUGAR_BIOSYNTHETIC_PROCESS	-0.090282	0.0887356	0.179018	0.000215917	-0.150773	0.0900622	0.240836	3.21634e-18
#N/A	GO_POSITIVE_REGULATION_OF_PROTEIN_CATABOLIC_PROCESS	-0.029169	0.0263381	0.0555072	0.0400571	-0.100269	0.0564614	0.15673	4.13946e-18
#N/A	GO_REGULATION_OF_PROTEASOMAL_UBIQUITIN_DEPENDENT_PROTEIN_CATABOLIC_PROCESS	-0.0432616	0.0543105	0.0975721	0.00118845	-0.106104	0.0766577	0.182762	4.64806e-18
#N/A	GO_POSITIVE_REGULATION_OF_SIGNALING	-0.00676677	0.0127489	0.0195156	0.393641	-0.0613727	0.0643335	0.125706	5.026e-18
#N/A	GO_CELLULAR_RESPONSE_TO_TOPOLOGICALLY_INCORRECT_PROTEIN	-0.0502863	0.0401278	0.0904141	0.00683019	-0.10985	0.0705397	0.18039	5.32595e-18
#N/A	GO_INTERLEUKIN_1_MEDIATED_SIGNALING_PATHWAY	-0.0522864	0.0555358	0.107822	0.00411435	-0.104143	0.102364	0.206507	5.4373e-18
#N/A	GO_POSITIVE_REGULATION_OF_MEMBRANE_POTENTIAL	-0.0937011	0.0531112	0.146812	0.00187605	-0.112206	0.128989	0.241195	5.59043e-18
#N/A	GO_POSITIVE_REGULATION_OF_TAU_PROTEIN_KINASE_ACTIVITY	-0.0315728	0.126693	0.158266	0.00885186	-0.122577	0.196551	0.319127	5.72527e-18
#N/A	GO_REGULATION_OF_STEM_CELL_DIFFERENTIATION	-0.0575903	0.0898136	0.147404	4.94652e-05	-0.107263	0.0777787	0.185042	5.7767e-18
#N/A	GO_REGULATION_OF_PROTEIN_SERINE_THREONINE_KINASE_ACTIVITY	-0.0223803	0.0235749	0.0459552	0.0629971	-0.0771198	0.0587256	0.135845	6.05081e-18
#N/A	GO_POSITIVE_REGULATION_OF_MITOCHONDRION_ORGANIZATION	-0.015309	0.0310771	0.046386	0.0858732	-0.0764544	0.0791359	0.15559	6.10196e-18
#N/A	GO_REGULATION_OF_GLYCOPROTEIN_METABOLIC_PROCESS	-0.0229515	0.031199	0.0541505	0.325074	-0.125747	0.157101	0.282848	6.79839e-18
#N/A	GO_MORPHOGENESIS_OF_A_POLARIZED_EPITHELIUM	-0.0492209	0.00810554	0.0573264	0.0544015	-0.0955074	0.0676541	0.163162	6.93634e-18
#N/A	GO_MODIFICATION_OF_MORPHOLOGY_OR_PHYSIOLOGY_OF_OTHER_ORGANISM	-0.0332757	0.0729997	0.106275	0.000444764	-0.0817188	0.0763292	0.158048	6.99841e-18
#N/A	GO_REGULATION_OF_PROTEIN_LOCALIZATION_TO_MEMBRANE	0.00177253	-0.0143561	-0.0161286	0.554638	-0.0797289	0.074034	0.153763	7.97012e-18
#N/A	GO_POSITIVE_REGULATION_OF_PEPTIDASE_ACTIVITY	-0.039362	0.0143755	0.0537375	0.0780311	-0.0935689	0.0654408	0.15901	8.25949e-18
#N/A	GO_REGULATION_OF_CELL_DEATH	-0.028042	0.0371096	0.0651516	0.00663451	-0.0698359	0.0614447	0.131281	8.34606e-18
#N/A	GO_REGULATION_OF_PROTEIN_STABILITY	-0.0501855	0.044594	0.0947795	0.000178921	-0.082345	0.0726352	0.15498	8.41555e-18
#N/A	GO_NEGATIVE_REGULATION_OF_PEPTIDYL_TYROSINE_PHOSPHORYLATION	-0.0438947	0.0298319	0.0737266	0.0364404	-0.0993581	0.0819501	0.181308	8.45334e-18
#N/A	GO_POSITIVE_REGULATION_OF_PROTEIN_DEPOLYMERIZATION	0.0211288	0.0560819	0.0349532	0.348016	-0.0841689	0.126498	0.210667	8.68169e-18
#N/A	GO_BLASTOCYST_DEVELOPMENT	-0.0517183	0.0738	0.125518	3.86614e-05	-0.0840019	0.0713519	0.155354	9.05257e-18
#N/A	GO_CELL_GROWTH	0.00215083	0.0265696	0.0244188	0.286452	-0.0698761	0.0581036	0.12798	9.05772e-18
#N/A	GO_INTRINSIC_APOPTOTIC_SIGNALING_PATHWAY_IN_RESPONSE_TO_HYPOXIA	-0.0265537	-0.00667726	0.0198765	0.746709	-0.179554	0.16064	0.340194	9.45618e-18
#N/A	GO_PROTEIN_INSERTION_INTO_MITOCHONDRIAL_MEMBRANE_INVOLVED_IN_APOPTOTIC_SIGNALING_PATHWAY	-0.0192474	0.0513968	0.0706442	0.0485649	-0.0867025	0.11525	0.201952	9.87891e-18
GO_CELLULAR_HOMEOSTASIS	GO_CELLULAR_HOMEOSTASIS	0.0175826	0.0129471	-0.00463546	0.845381	-0.0530671	0.0734334	0.126501	1.03267e-17
#N/A	GO_REGULATION_OF_UBIQUITIN_DEPENDENT_PROTEIN_CATABOLIC_PROCESS	-0.0420034	0.0628877	0.104891	0.000352909	-0.0999389	0.0764465	0.176385	1.05898e-17
#N/A	GO_NEGATIVE_REGULATION_OF_INTRINSIC_APOPTOTIC_SIGNALING_PATHWAY	-0.0324643	0.0498307	0.082295	0.012425	-0.091132	0.0956099	0.186742	1.11785e-17
#N/A	GO_POSITIVE_REGULATION_OF_PROTEIN_LOCALIZATION_TO_MEMBRANE	-0.00561423	-0.00971001	-0.00409578	0.884582	-0.0848313	0.0703049	0.155136	1.14067e-17
#N/A	GO_REGULATION_OF_TRANSLATION_IN_RESPONSE_TO_ENDOPLASMIC_RETICULUM_STRESS	-0.0881132	0.118189	0.206302	0.000952179	-0.166568	0.143616	0.310184	1.23721e-17
#N/A	GO_ORGANONITROGEN_COMPOUND_CATABOLIC_PROCESS	-0.033792	0.000781032	0.034573	0.136378	-0.0730843	0.065953	0.139037	1.41869e-17
#N/A	GO_NEGATIVE_REGULATION_OF_PROTEIN_MODIFICATION_PROCESS	-0.029581	0.0427298	0.0723108	0.00228026	-0.082409	0.0570275	0.139437	1.44979e-17
#N/A	GO_NEGATIVE_REGULATION_OF_TRANSFORMING_GROWTH_FACTOR_BETA_PRODUCTION	-0.0747165	0.0990438	0.17376	0.000481101	-0.0943371	0.159608	0.253945	1.58964e-17
#N/A	GO_POSITIVE_REGULATION_OF_ER_ASSOCIATED_UBIQUITIN_DEPENDENT_PROTEIN_CATABOLIC_PROCESS	-0.0458326	0.0184521	0.0642847	0.250203	-0.169981	0.122112	0.292092	1.66255e-17
#N/A	GO_POSITIVE_REGULATION_OF_SUPRAMOLECULAR_FIBER_ORGANIZATION	-0.0313294	0.00975469	0.0410841	0.143136	-0.0924379	0.0531913	0.145629	1.75626e-17
#N/A	GO_NEGATIVE_REGULATION_OF_PROGRAMMED_NECROTIC_CELL_DEATH	-0.0630983	0.106304	0.169403	0.000341171	-0.150388	0.102313	0.252701	1.93423e-17
#N/A	GO_NEGATIVE_REGULATION_OF_PHOSPHORYLATION	-0.0265846	0.0179431	0.0445277	0.0670289	-0.0793993	0.0602564	0.139656	1.93544e-17
#N/A	GO_NUCLEOTIDE_TRANSPORT	-0.0438838	-0.00495161	0.0389322	0.292812	-0.0989288	0.106825	0.205753	1.94931e-17
#N/A	GO_NON_CANONICAL_WNT_SIGNALING_PATHWAY	-0.0402409	0.0378783	0.0781192	0.00784735	-0.0915376	0.0649297	0.156467	2.05984e-17
#N/A	GO_NEGATIVE_REGULATION_OF_RESPONSE_TO_STIMULUS	-0.0274535	0.0198629	0.0473164	0.0464336	-0.0727615	0.0556123	0.128374	2.35265e-17
#N/A	GO_ATP_METABOLIC_PROCESS	-0.0104197	0.0579435	0.0683632	0.0329784	-0.0912146	0.0792352	0.17045	2.3744e-17
#N/A	GO_PROTON_TRANSPORTING_TWO_SECTOR_ATPASE_COMPLEX_ASSEMBLY	-0.0439048	-0.0459387	-0.00203392	0.966185	-0.127042	0.165536	0.292577	2.51125e-17
#N/A	GO_PROTEIN_TETRAMERIZATION	-0.0203893	0.0646177	0.085007	0.000575269	-0.0464964	0.0750765	0.121573	2.74648e-17
#N/A	GO_POSTTRANSLATIONAL_PROTEIN_TARGETING_TO_ENDOPLASMIC_RETICULUM_MEMBRANE	-0.070763	0.0358802	0.106643	0.0307046	-0.123126	0.152162	0.275288	2.90894e-17
#N/A	GO_PROTEIN_REFOLDING	-0.0547835	0.0415062	0.0962897	0.0102318	-0.0891137	0.120358	0.209472	3.02441e-17
#N/A	GO_NEGATIVE_REGULATION_OF_DEPHOSPHORYLATION	-0.0280984	0.0127112	0.0408096	0.146277	-0.104408	0.0589626	0.163371	3.20981e-17
#N/A	GO_REGULATION_OF_DNA_DAMAGE_RESPONSE_SIGNAL_TRANSDUCTION_BY_P53_CLASS_MEDIATOR	-0.0453474	0.0765425	0.12189	0.00233341	-0.103142	0.107644	0.210786	3.36737e-17
#N/A	GO_NEGATIVE_REGULATION_OF_PROTEIN_COMPLEX_ASSEMBLY	-0.0366059	0.0152204	0.0518263	0.0459546	-0.0766466	0.0725101	0.149157	3.48509e-17
#N/A	GO_RESPONSE_TO_EXTRACELLULAR_STIMULUS	-0.00118541	0.0206216	0.021807	0.336295	-0.0579966	0.0636067	0.121603	3.6116e-17
#N/A	GO_IRON_ION_TRANSPORT	-0.00173976	0.00580531	0.00754507	0.810383	-0.063475	0.0992865	0.162761	3.69875e-17
#N/A	GO_RESPONSE_TO_CATECHOLAMINE	-0.00737315	0.0527273	0.0601005	0.0878616	-0.0998683	0.095966	0.195834	3.74319e-17
#N/A	GO_POSITIVE_REGULATION_OF_PROTEIN_COMPLEX_ASSEMBLY	-0.0246437	0.0094919	0.0341356	0.186285	-0.0844015	0.0523668	0.136768	4.054e-17
#N/A	GO_REGULATION_OF_RESPONSE_TO_ENDOPLASMIC_RETICULUM_STRESS	-0.0498298	0.0253831	0.0752129	0.0445085	-0.117337	0.083757	0.201094	4.16472e-17
#N/A	GO_POSITIVE_REGULATION_OF_TRANSCRIPTION_INITIATION_FROM_RNA_POLYMERASE_II_PROMOTER	-0.0344034	0.0789034	0.113307	0.00843092	-0.100723	0.107103	0.207827	4.29128e-17
#N/A	GO_DIOL_BIOSYNTHETIC_PROCESS	-0.0440478	-0.0217949	0.0222529	0.591674	-0.130959	0.0913003	0.222259	4.32958e-17
#N/A	GO_REGULATION_OF_CELLULAR_PROTEIN_LOCALIZATION	-0.0328326	0.0339088	0.0667414	0.00633468	-0.0732407	0.0653966	0.138637	4.90461e-17
#N/A	GO_CELLULAR_RESPONSE_TO_ABIOTIC_STIMULUS	-0.0267976	0.0510871	0.0778847	0.00288729	-0.0769011	0.0615195	0.138421	4.90914e-17
#N/A	GO_REGULATION_OF_PROTEIN_LOCALIZATION_TO_CELL_SURFACE	-0.0314045	0.0220725	0.053477	0.107019	-0.0989359	0.0800273	0.178963	5.49475e-17
#N/A	GO_MITOCHONDRIAL_TRANSPORT	-0.0449926	0.0214762	0.0664688	0.0141438	-0.0782312	0.0869303	0.165161	6.08086e-17
#N/A	GO_PROTEIN_CATABOLIC_PROCESS	-0.0406581	0.0396773	0.0803354	0.00177466	-0.0828258	0.0668531	0.149679	6.21139e-17
#N/A	GO_POSITIVE_REGULATION_OF_CYSTEINE_TYPE_ENDOPEPTIDASE_ACTIVITY	-0.0297222	0.00541878	0.035141	0.237677	-0.0840821	0.0689885	0.153071	6.49907e-17
#N/A	GO_POSITIVE_REGULATION_OF_MONOOXYGENASE_ACTIVITY	0.00137547	0.0754029	0.0740274	0.0243273	-0.0694137	0.108556	0.17797	6.58437e-17
#N/A	GO_INTERACTION_WITH_SYMBIONT	-0.0420253	0.0992226	0.141248	3.50488e-06	-0.0700331	0.093095	0.163128	6.64411e-17
#N/A	GO_INTRINSIC_APOPTOTIC_SIGNALING_PATHWAY_IN_RESPONSE_TO_DNA_DAMAGE	-0.0504628	0.106655	0.157118	7.25964e-07	-0.100362	0.069578	0.16994	6.71551e-17
#N/A	GO_REGULATION_OF_HEMATOPOIETIC_PROGENITOR_CELL_DIFFERENTIATION	-0.0751225	0.0777845	0.152907	0.000105296	-0.104209	0.0986533	0.202862	6.87648e-17
#N/A	GO_PROTEIN_TRANSMEMBRANE_TRANSPORT	-0.051669	0.0391932	0.0908621	0.00709185	-0.0998824	0.0948325	0.194715	6.99128e-17
#N/A	GO_RESPONSE_TO_OXYGEN_CONTAINING_COMPOUND	0.00350239	0.0306258	0.0271235	0.226031	-0.0496465	0.0688817	0.118528	6.99779e-17
#N/A	GO_IRE1_MEDIATED_UNFOLDED_PROTEIN_RESPONSE	-0.0679302	0.0546386	0.122569	0.00199552	-0.119511	0.077534	0.197045	7.06228e-17
#N/A	GO_EPHRIN_RECEPTOR_SIGNALING_PATHWAY	-0.00820099	0.0211237	0.0293247	0.364523	-0.0903146	0.0806275	0.170942	7.13216e-17
#N/A	GO_PYRUVATE_METABOLIC_PROCESS	-0.00667834	0.00469433	0.0113727	0.769219	-0.113453	0.0990752	0.212528	7.1806e-17
#N/A	GO_CARBOHYDRATE_DERIVATIVE_METABOLIC_PROCESS	-0.0342143	-0.00739866	0.0268156	0.275642	-0.0773655	0.0554528	0.132818	7.22816e-17
#N/A	GO_GOLGI_VESICLE_TRANSPORT	-0.0315259	0.00227602	0.0338019	0.205715	-0.0775179	0.0817707	0.159289	7.32407e-17
#N/A	GO_NEGATIVE_REGULATION_OF_SIGNAL_TRANSDUCTION_BY_P53_CLASS_MEDIATOR	-0.0526546	0.0537256	0.10638	0.00719884	-0.101738	0.109466	0.211204	9.12286e-17
#N/A	GO_CELLULAR_COMPONENT_DISASSEMBLY	-0.0338902	0.0511277	0.085018	0.000862487	-0.0721386	0.0763484	0.148487	9.31234e-17
#N/A	GO_AGING	-0.0244585	0.0561453	0.0806038	0.00185481	-0.0708747	0.0633247	0.134199	9.33407e-17
#N/A	GO_NEGATIVE_REGULATION_OF_BINDING	-0.0288418	0.0904112	0.119253	5.03385e-06	-0.0799674	0.061432	0.141399	9.3663e-17
#N/A	GO_POSITIVE_REGULATION_OF_PROTEIN_METABOLIC_PROCESS	-0.0309638	0.018672	0.0496358	0.0340142	-0.0752924	0.0501158	0.125408	9.36704e-17
#N/A	GO_RESPONSE_TO_ENDOPLASMIC_RETICULUM_STRESS	-0.0528025	0.039374	0.0921764	0.00431543	-0.102371	0.0644724	0.166844	9.6978e-17
#N/A	GO_POSITIVE_REGULATION_OF_RESPONSE_TO_ENDOPLASMIC_RETICULUM_STRESS	-0.0584289	0.058727	0.117156	0.00486729	-0.124471	0.0908496	0.21532	9.9084e-17
#N/A	GO_MULTIVESICULAR_BODY_ORGANIZATION	-0.0690013	0.0669705	0.135972	0.000882543	-0.123923	0.106213	0.230136	1.0342e-16
#N/A	GO_CELLULAR_PROTEIN_CATABOLIC_PROCESS	-0.0436818	0.0434011	0.0870829	0.0012836	-0.0849693	0.0722873	0.157257	1.09639e-16
#N/A	GO_DEOXYRIBONUCLEOTIDE_BIOSYNTHETIC_PROCESS	-0.0250059	-0.000188253	0.0248176	0.572786	-0.116932	0.119676	0.236608	1.15038e-16
#N/A	GO_CELLULAR_KETONE_METABOLIC_PROCESS	-0.028923	0.0273644	0.0562875	0.0383154	-0.0777219	0.0843267	0.162049	1.16496e-16
#N/A	GO_REGULATION_OF_PERK_MEDIATED_UNFOLDED_PROTEIN_RESPONSE	-0.0675121	0.0828732	0.150385	0.0105354	-0.141831	0.148295	0.290125	1.17482e-16
GO_NUCLEOBASE_CONTAINING_SMALL_MOLECULE_INTERCONVERSION	GO_NUCLEOBASE_CONTAINING_SMALL_MOLECULE_INTERCONVERSION	-0.0428155	0.0239537	0.0667692	0.0964808	-0.107428	0.0980483	0.205476	1.19766e-16
#N/A	GO_NEGATIVE_REGULATION_OF_NEURON_DEATH	0.00595076	0.0365481	0.0305974	0.233423	-0.0764835	0.0603639	0.136847	1.31185e-16
#N/A	GO_RECEPTOR_RECYCLING	-0.00819197	0.00387231	0.0120643	0.747682	-0.104851	0.0895857	0.194437	1.33306e-16
#N/A	GO_REGULATION_OF_ESTABLISHMENT_OF_PROTEIN_LOCALIZATION_TO_MITOCHONDRION	-0.0210026	0.0338523	0.0548549	0.0615925	-0.0780729	0.0841429	0.162216	1.48023e-16
#N/A	GO_REGULATION_OF_RELEASE_OF_CYTOCHROME_C_FROM_MITOCHONDRIA	-0.0442481	0.0227637	0.0670118	0.0479988	-0.0942652	0.111824	0.20609	1.49383e-16
#N/A	GO_G_PROTEIN_COUPLED_RECEPTOR_INTERNALIZATION	0.00687159	0.0206813	0.0138097	0.732702	-0.0800722	0.134311	0.214383	1.52119e-16
#N/A	GO_NEGATIVE_REGULATION_OF_PROTEOLYSIS	-0.0193532	0.0341944	0.0535475	0.0444196	-0.0642078	0.0675809	0.131789	1.54964e-16
#N/A	GO_POSITIVE_REGULATION_OF_ACTIN_FILAMENT_POLYMERIZATION	-0.0311885	0.00697335	0.0381618	0.2054	-0.0970846	0.0553721	0.152457	1.68172e-16
#N/A	GO_REGULATION_OF_EPIDERMAL_GROWTH_FACTOR_ACTIVATED_RECEPTOR_ACTIVITY	-0.082978	0.0504656	0.133444	0.00103643	-0.107459	0.10093	0.208389	1.70202e-16
#N/A	GO_CELLULAR_RESPONSE_TO_MANGANESE_ION	0.00742739	0.0898048	0.0823774	0.0555211	-0.0818452	0.138116	0.219962	1.72589e-16
#N/A	GO_PROTEIN_N_LINKED_GLYCOSYLATION	-0.0726285	0.0508145	0.123443	0.00175968	-0.122559	0.0727601	0.195319	1.72957e-16
#N/A	GO_NUCLEOSIDE_PHOSPHATE_BIOSYNTHETIC_PROCESS	-0.00885088	-0.0135987	-0.00474779	0.845438	-0.0687335	0.0712268	0.13996	1.9552e-16
#N/A	GO_NEGATIVE_REGULATION_OF_SIGNALING	-0.025266	0.0183687	0.0436347	0.0556224	-0.0714112	0.052431	0.123842	2.0056e-16
#N/A	GO_NEGATIVE_REGULATION_OF_RELEASE_OF_CYTOCHROME_C_FROM_MITOCHONDRIA	-0.0436328	0.055539	0.0991717	0.0255461	-0.137759	0.11491	0.252669	2.08655e-16
#N/A	GO_REGULATION_OF_PEPTIDYL_THREONINE_PHOSPHORYLATION	-0.00222992	0.0278749	0.0301048	0.354522	-0.0846205	0.0941703	0.178791	2.21179e-16
#N/A	GO_RESPONSE_TO_NUTRIENT	-0.0157239	0.0396545	0.0553783	0.0337569	-0.052682	0.0744603	0.127142	2.22792e-16
#N/A	GO_REGULATION_OF_ENDOPLASMIC_RETICULUM_STRESS_INDUCED_INTRINSIC_APOPTOTIC_SIGNALING_PATHWAY	-0.0514001	-0.0118127	0.0395875	0.337703	-0.122019	0.087049	0.209068	2.36383e-16
#N/A	GO_POSITIVE_REGULATION_OF_ERAD_PATHWAY	-0.0699131	0.0782895	0.148203	0.00224487	-0.157078	0.0758236	0.232901	2.37509e-16
#N/A	GO_REGULATION_OF_ESTABLISHMENT_OF_PLANAR_POLARITY	-0.0514236	0.0341291	0.0855528	0.0129496	-0.0971399	0.0791447	0.176285	2.53365e-16
#N/A	GO_PERK_MEDIATED_UNFOLDED_PROTEIN_RESPONSE	-0.0688469	0.0559678	0.124815	0.0164798	-0.135347	0.107479	0.242827	2.53585e-16
#N/A	GO_ENDOPLASMIC_RETICULUM_ORGANIZATION	-0.0303167	0.0416088	0.0719256	0.0360966	-0.0879011	0.0914978	0.179399	2.58859e-16
#N/A	GO_MAINTENANCE_OF_LOCATION_IN_CELL	-0.0189247	0.0270174	0.0459421	0.113209	-0.0921264	0.0562489	0.148375	2.60321e-16
#N/A	GO_MULTIVESICULAR_BODY_SORTING_PATHWAY	-0.0578545	0.0183735	0.076228	0.0400149	-0.120822	0.0861709	0.206993	2.61468e-16
#N/A	GO_STRESS_GRANULE_DISASSEMBLY	-0.0725955	0.0687811	0.141377	0.0166003	-0.158874	0.164936	0.32381	2.66488e-16
#N/A	GO_PROCESS_UTILIZING_AUTOPHAGIC_MECHANISM	-0.0321785	-0.00509101	0.0270875	0.288283	-0.0768542	0.0747761	0.15163	2.86513e-16
#N/A	GO_ORGANELLE_MEMBRANE_FUSION	-0.005982	0.0125787	0.0185607	0.535522	-0.0879707	0.078192	0.166163	2.87749e-16
#N/A	GO_CARBOHYDRATE_DERIVATIVE_BIOSYNTHETIC_PROCESS	-0.0380167	-0.00135335	0.0366634	0.144412	-0.0826036	0.049604	0.132208	2.98375e-16
#N/A	GO_NEGATIVE_REGULATION_OF_ENDOPLASMIC_RETICULUM_STRESS_INDUCED_INTRINSIC_APOPTOTIC_SIGNALING_PATHWAY	-0.0494916	-0.0307265	0.0187651	0.697173	-0.134644	0.102654	0.237297	2.98681e-16
#N/A	GO_VESICLE_TARGETING	-0.0439326	0.00947716	0.0534097	0.104658	-0.0861368	0.0917409	0.177878	3.04636e-16
#N/A	GO_PEPTIDYL_SERINE_DEPHOSPHORYLATION	-0.0457825	0.00801644	0.0537989	0.188174	-0.129265	0.0897654	0.219031	3.15273e-16
#N/A	GO_REGULATION_OF_KINASE_ACTIVITY	-0.0319008	0.00977032	0.0416711	0.0750402	-0.0688783	0.0578751	0.126753	3.15862e-16
#N/A	GO_MITOTIC_CYTOKINESIS	-0.0639976	0.037544	0.101542	0.00288442	-0.11611	0.0709965	0.187106	3.34507e-16
#N/A	GO_NUCLEOSIDE_TRIPHOSPHATE_METABOLIC_PROCESS	-0.0427883	0.0485168	0.0913051	0.00438662	-0.0825665	0.0911298	0.173696	3.63371e-16
#N/A	GO_PROTON_TRANSPORTING_ATP_SYNTHASE_COMPLEX_ASSEMBLY	-0.0651263	0.00102024	0.0661465	0.316048	-0.150699	0.195378	0.346077	3.89421e-16
#N/A	GO_NEGATIVE_REGULATION_OF_RESPONSE_TO_ENDOPLASMIC_RETICULUM_STRESS	-0.0464311	0.0214796	0.0679107	0.103531	-0.123558	0.0870133	0.210572	3.92183e-16
#N/A	GO_MAINTENANCE_OF_PROTEIN_LOCATION	-0.039716	0.0360709	0.0757869	0.00639601	-0.100839	0.0430437	0.143882	3.94588e-16
#N/A	GO_ORGANONITROGEN_COMPOUND_BIOSYNTHETIC_PROCESS	-0.0350128	0.0389728	0.0739856	0.00265049	-0.0718743	0.0668662	0.13874	3.96057e-16
#N/A	GO_REGULATION_OF_ENDOSOME_SIZE	-0.0705835	0.0013086	0.0718921	0.228511	-0.159813	0.118002	0.277815	4.05272e-16
#N/A	GO_OLIGOSACCHARIDE_LIPID_INTERMEDIATE_BIOSYNTHETIC_PROCESS	-0.0563037	0.0361936	0.0924974	0.0618398	-0.140679	0.0980407	0.23872	4.17444e-16
#N/A	GO_REGULATION_OF_CELLULAR_LOCALIZATION	-0.00803406	0.0178664	0.0259004	0.270561	-0.075098	0.0525022	0.1276	4.18463e-16
#N/A	GO_REGULATION_OF_CYCLIN_DEPENDENT_PROTEIN_KINASE_ACTIVITY	-0.052618	0.0535648	0.106183	0.000403381	-0.07637	0.0808161	0.157186	4.38592e-16
#N/A	GO_RESPONSE_TO_CARBOHYDRATE	0.0162682	0.0119632	-0.00430503	0.856395	-0.06373	0.0621297	0.12586	4.41676e-16
#N/A	GO_REGULATION_OF_MORPHOGENESIS_OF_AN_EPITHELIUM	-0.0292449	0.0611818	0.0904267	0.00160591	-0.0790151	0.061495	0.14051	4.77017e-16
#N/A	GO_POSITIVE_REGULATION_OF_VIRAL_LIFE_CYCLE	-0.0602776	0.0552334	0.115511	0.00152159	-0.11171	0.0740373	0.185747	4.92196e-16
#N/A	GO_RESPONSE_TO_NITROGEN_COMPOUND	0.0126626	0.0345719	0.0219093	0.330049	-0.053603	0.0686906	0.122294	5.03264e-16
#N/A	GO_RESPONSE_TO_IRON_III_ION	-0.0788577	0.087818	0.166676	0.00514402	-0.143848	0.14385	0.287698	5.2855e-16
#N/A	GO_REGULATION_OF_OXIDATIVE_STRESS_INDUCED_INTRINSIC_APOPTOTIC_SIGNALING_PATHWAY	-0.0413484	0.0212532	0.0626016	0.102161	-0.115659	0.0803668	0.196025	5.41095e-16
#N/A	GO_REGULATION_OF_CELLULAR_RESPONSE_TO_TRANSFORMING_GROWTH_FACTOR_BETA_STIMULUS	-0.0295565	0.0549068	0.0844633	0.00239493	-0.0823202	0.0634622	0.145782	5.5036e-16
#N/A	GO_RIBONUCLEOSIDE_MONOPHOSPHATE_BIOSYNTHETIC_PROCESS	-0.0839423	0.0362154	0.120158	0.00169179	-0.110373	0.080511	0.190884	5.53243e-16
#N/A	GO_NEGATIVE_REGULATION_OF_CELLULAR_PROTEIN_CATABOLIC_PROCESS	-0.0344568	0.0750742	0.109531	0.000594195	-0.0977255	0.0762472	0.173973	5.60829e-16
#N/A	GO_MACROMOLECULE_CATABOLIC_PROCESS	-0.0403168	0.0791907	0.119508	9.27626e-06	-0.0812419	0.0654793	0.146721	5.81338e-16
#N/A	GO_PROTEIN_FOLDING_IN_ENDOPLASMIC_RETICULUM	-0.0690259	0.0646472	0.133673	0.0126789	-0.15522	0.105033	0.260253	5.83886e-16
#N/A	GO_REGULATION_OF_INTRACELLULAR_TRANSPORT	-0.00100144	0.00830078	0.00930223	0.69928	-0.0733158	0.0549965	0.128312	6.10591e-16
#N/A	GO_COPPER_ION_TRANSPORT	-0.0180872	0.0424232	0.0605104	0.155067	-0.0958649	0.10766	0.203525	7.05337e-16
#N/A	GO_NEGATIVE_REGULATION_OF_CELLULAR_COMPONENT_ORGANIZATION	-0.0308791	0.0404041	0.0712832	0.00130587	-0.0572427	0.0662617	0.123504	7.20644e-16
#N/A	GO_CELLULAR_RESPONSE_TO_OSMOTIC_STRESS	-0.0291492	0.0602374	0.0893866	0.0175423	-0.102559	0.0846233	0.187182	7.2486e-16
#N/A	GO_NEGATIVE_REGULATION_OF_TRANSCRIPTION_FROM_RNA_POLYMERASE_II_PROMOTER_IN_RESPONSE_TO_STRESS	-0.0326536	0.0973165	0.12997	0.0115568	-0.119472	0.157739	0.277211	7.29871e-16
#N/A	GO_MAINTENANCE_OF_PROTEIN_LOCATION_IN_NUCLEUS	-0.0479683	0.0435843	0.0915526	0.0128311	-0.12223	0.0666249	0.188854	7.39965e-16
#N/A	GO_REGULATION_OF_DEPHOSPHORYLATION	-0.0107155	0.0257226	0.0364381	0.16781	-0.0900676	0.0545241	0.144592	7.49763e-16
#N/A	GO_REGULATION_OF_PHOSPHOPROTEIN_PHOSPHATASE_ACTIVITY	-0.0131089	0.0132416	0.0263505	0.353706	-0.0962458	0.0601403	0.156386	7.77067e-16
#N/A	GO_NEGATIVE_REGULATION_OF_MEMBRANE_POTENTIAL	-0.0444498	0.0145815	0.0590312	0.188979	-0.0978238	0.141816	0.23964	7.85951e-16
#N/A	GO_INTRACELLULAR_PROTEIN_TRANSPORT	-0.0422497	0.0624445	0.104694	3.10101e-05	-0.0627646	0.0806906	0.143455	7.94298e-16
#N/A	GO_RESPONSE_TO_L_GLUTAMATE	-0.0142986	-0.0069069	0.00739173	0.875229	-0.0868532	0.162078	0.248931	8.04776e-16
#N/A	GO_NEGATIVE_REGULATION_OF_ERBB_SIGNALING_PATHWAY	-0.0601225	0.0845006	0.144623	7.84913e-05	-0.0964901	0.0882325	0.184723	8.06047e-16
#N/A	GO_POSTSYNAPTIC_SIGNAL_TRANSDUCTION	-0.0927563	0.0386932	0.131449	0.0134383	-0.16797	0.0771328	0.245102	8.10962e-16
#N/A	GO_NUCLEOBASE_METABOLIC_PROCESS	0.0125076	0.039737	0.0272294	0.507432	-0.0554037	0.149736	0.205139	8.11712e-16
#N/A	GO_PHAGOSOME_ACIDIFICATION	-0.0208955	0.011229	0.0321245	0.438043	-0.0853631	0.122492	0.207855	8.13906e-16
#N/A	GO_ENDOSOME_TO_LYSOSOME_TRANSPORT_VIA_MULTIVESICULAR_BODY_SORTING_PATHWAY	-0.0571437	0.0547999	0.111944	0.0569886	-0.158576	0.141125	0.299701	8.873e-16
#N/A	GO_NEGATIVE_REGULATION_OF_RECEPTOR_SIGNALING_PATHWAY_VIA_STAT	-0.0486401	0.0577018	0.106342	0.00887812	-0.0852571	0.115463	0.20072	8.89668e-16
#N/A	GO_POSITIVE_REGULATION_OF_PROTEIN_COMPLEX_DISASSEMBLY	-0.0242133	0.0633171	0.0875305	0.00723016	-0.0930124	0.0732276	0.16624	9.04905e-16
#N/A	GO_NEGATIVE_REGULATION_OF_PHAGOCYTOSIS	-0.0375454	-0.0264041	0.0111412	0.805284	-0.126747	0.109754	0.236501	9.24712e-16
#N/A	GO_SECRETION	0.0073488	0.00990746	0.00255866	0.923499	-0.0566979	0.0712366	0.127934	1.00654e-15
#N/A	GO_VESICLE_FUSION_WITH_GOLGI_APPARATUS	-0.0961873	0.0490464	0.145234	0.00690212	-0.150451	0.128937	0.279387	1.00709e-15
#N/A	GO_OXALATE_TRANSPORT	0.023563	0.00163704	-0.021926	0.644479	0.152561	-0.0841579	-0.236719	1.02457e-15
#N/A	GO_POSITIVE_REGULATION_OF_ESTABLISHMENT_OF_PROTEIN_LOCALIZATION	-4.76488e-05	0.00900371	0.00905136	0.704954	-0.0526198	0.0715251	0.124145	1.06408e-15
#N/A	GO_MAINTENANCE_OF_PROTEIN_LOCALIZATION_IN_ORGANELLE	-0.041897	0.0550804	0.0969774	0.00533223	-0.106465	0.0690106	0.175476	1.07317e-15
#N/A	GO_INTERACTION_WITH_HOST	-0.0333838	0.0265138	0.0598975	0.0632862	-0.0900914	0.0689212	0.159013	1.11525e-15
#N/A	GO_RESPONSE_TO_RADIATION	-0.038673	0.059896	0.098569	8.02304e-05	-0.0734838	0.0529392	0.126423	1.30088e-15
#N/A	GO_NEGATIVE_REGULATION_OF_PROTEIN_BINDING	-0.0344986	0.0448413	0.0793398	0.00574193	-0.0744241	0.0707808	0.145205	1.4401e-15
#N/A	GO_REGULATION_OF_TRANSFERASE_ACTIVITY	-0.0296384	0.0291304	0.0587687	0.0122388	-0.0689077	0.055709	0.124617	1.48446e-15
#N/A	GO_MEMBRANE_LIPID_METABOLIC_PROCESS	-0.0224238	-0.0167512	0.00567261	0.842684	-0.0765522	0.0656701	0.142222	1.51076e-15
#N/A	GO_CYTOKINETIC_PROCESS	-0.082326	0.0626683	0.144994	0.00019674	-0.12478	0.074703	0.199483	1.52567e-15
#N/A	GO_POSITIVE_REGULATION_OF_NEURON_DEATH	-0.0304614	0.0340429	0.0645043	0.0279962	-0.0751418	0.0740028	0.149145	1.56406e-15
#N/A	GO_POSITIVE_REGULATION_OF_PROTEIN_BINDING	-0.0355295	0.0517307	0.0872601	0.0024327	-0.097257	0.0519249	0.149182	1.67528e-15
#N/A	GO_MITOCHONDRIAL_PROTEIN_CATABOLIC_PROCESS	-0.0864776	0.182478	0.268956	5.10109e-05	-0.134054	0.214827	0.34888	1.70123e-15
#N/A	GO_CELLULAR_RESPONSE_TO_IONIZING_RADIATION	-0.0458339	0.103432	0.149266	3.70237e-05	-0.101369	0.075722	0.177091	1.78933e-15
#N/A	GO_CELLULAR_HYPEROSMOTIC_RESPONSE	-0.0530709	0.113472	0.166543	0.000472296	-0.149605	0.0955164	0.245122	1.86148e-15
#N/A	GO_INTERSPECIES_INTERACTION_BETWEEN_ORGANISMS	-0.0380073	0.0900383	0.128046	2.10301e-05	-0.0766945	0.0796971	0.156392	1.88649e-15
#N/A	GO_REGULATION_OF_VACUOLAR_TRANSPORT	-0.0776115	0.0784574	0.156069	0.0120887	-0.13381	0.183586	0.317397	2.06942e-15
#N/A	GO_ESTABLISHMENT_OF_ORGANELLE_LOCALIZATION	-0.0113782	0.0349701	0.0463483	0.0721576	-0.0697691	0.0709545	0.140724	2.15522e-15
#N/A	GO_ACTIVATION_OF_CYSTEINE_TYPE_ENDOPEPTIDASE_ACTIVITY_INVOLVED_IN_APOPTOTIC_PROCESS	-0.0337633	-0.0109495	0.0228138	0.522185	-0.091985	0.0775349	0.16952	2.18663e-15
#N/A	GO_PROTEIN_PHOSPHORYLATION	-0.0234413	0.0168094	0.0402507	0.0739583	-0.0603864	0.0551121	0.115499	2.26019e-15
#N/A	GO_CYTOKINESIS	-0.0625589	0.0288379	0.0913968	0.00125003	-0.101805	0.0514298	0.153235	2.3008e-15
#N/A	GO_REGULATION_OF_ERBB_SIGNALING_PATHWAY	-0.0437102	0.0426177	0.0863279	0.00925195	-0.0945616	0.0614767	0.156038	2.30933e-15
#N/A	GO_NEGATIVE_REGULATION_OF_TRANSMEMBRANE_TRANSPORT	0.0144893	0.0319187	0.0174294	0.519248	-0.0648734	0.0741063	0.13898	2.37239e-15
#N/A	GO_SRP_DEPENDENT_COTRANSLATIONAL_PROTEIN_TARGETING_TO_MEMBRANE_TRANSLOCATION	-0.0894825	0.146476	0.235959	3.86661e-06	-0.108917	0.141696	0.250613	2.38664e-15
#N/A	GO_REGULATION_OF_CYTOSKELETON_ORGANIZATION	-0.0400337	0.00790947	0.0479432	0.0475476	-0.0632434	0.0613976	0.124641	2.4477e-15
#N/A	GO_ORGANOPHOSPHATE_BIOSYNTHETIC_PROCESS	-0.00243206	-0.0297035	-0.0272715	0.240051	-0.0648568	0.0646568	0.129514	2.49682e-15
#N/A	GO_REGULATION_OF_PROTEIN_MODIFICATION_BY_SMALL_PROTEIN_CONJUGATION_OR_REMOVAL	-0.0519962	0.0694838	0.12148	3.96277e-05	-0.0953845	0.0672404	0.162625	2.52508e-15
#N/A	GO_PROTEIN_CONTAINING_COMPLEX_DISASSEMBLY	-0.0508974	0.0501082	0.101006	0.000341546	-0.0837254	0.0751599	0.158885	2.59175e-15
#N/A	GO_VIRAL_LIFE_CYCLE	-0.0374392	0.0480543	0.0854935	0.00781186	-0.0952713	0.0606543	0.155926	2.69109e-15
#N/A	GO_EARLY_ENDOSOME_TO_GOLGI_TRANSPORT	-0.0453052	0.0350536	0.0803589	0.151566	-0.151375	0.113116	0.264491	2.81359e-15
#N/A	GO_REGULATION_OF_PROTEIN_MODIFICATION_PROCESS	-0.0250055	0.0223301	0.0473356	0.0368328	-0.0643663	0.0552215	0.119588	2.82257e-15
#N/A	GO_REGULATION_OF_NECROTIC_CELL_DEATH	-0.0386797	0.0269832	0.0656629	0.111709	-0.109743	0.0954481	0.205191	2.85946e-15
#N/A	GO_CELL_DEATH_IN_RESPONSE_TO_OXIDATIVE_STRESS	-0.00618401	0.0095513	0.0157353	0.591357	-0.0861672	0.0647076	0.150875	2.86068e-15
#N/A	GO_RESPONSE_TO_FIBROBLAST_GROWTH_FACTOR	-0.0199767	0.0751109	0.0950876	0.000141773	-0.0451146	0.086737	0.131852	3.04504e-15
#N/A	GO_REGULATION_OF_PHOSPHORUS_METABOLIC_PROCESS	-0.0250361	0.0173559	0.042392	0.0632178	-0.0592589	0.0590592	0.118318	3.13375e-15
#N/A	GO_CARBOHYDRATE_DERIVATIVE_TRANSPORT	-0.0334024	-0.0101712	0.0232312	0.497652	-0.0861633	0.0806205	0.166784	3.14188e-15
#N/A	GO_NEGATIVE_REGULATION_OF_EPIDERMAL_GROWTH_FACTOR_ACTIVATED_RECEPTOR_ACTIVITY	-0.0763542	0.119443	0.195797	3.51144e-05	-0.108075	0.123504	0.231579	3.27769e-15
#N/A	GO_POSITIVE_REGULATION_OF_PROTEIN_MODIFICATION_BY_SMALL_PROTEIN_CONJUGATION_OR_REMOVAL	-0.0573323	0.0581788	0.115511	0.000169742	-0.0993086	0.0702445	0.169553	3.31169e-15
#N/A	GO_REGULATION_OF_GROWTH	0.00318481	0.0322332	0.0290483	0.184046	-0.057794	0.0543115	0.112106	3.71167e-15
#N/A	GO_REGULATION_OF_SYMBIOSIS_ENCOMPASSING_MUTUALISM_THROUGH_PARASITISM	-0.0456208	0.0498019	0.0954227	0.00386895	-0.0874032	0.0719238	0.159327	3.85465e-15
#N/A	GO_CYTOSKELETON_DEPENDENT_CYTOKINESIS	-0.0670539	0.0214316	0.0884855	0.00391769	-0.112919	0.0593795	0.172299	3.8892e-15
#N/A	GO_INTRINSIC_APOPTOTIC_SIGNALING_PATHWAY_BY_P53_CLASS_MEDIATOR	-0.053952	0.07426	0.128212	3.26842e-05	-0.07413	0.0829451	0.157075	3.96649e-15
#N/A	GO_REGULATION_OF_PEPTIDASE_ACTIVITY	-0.0246681	0.0235384	0.0482065	0.102404	-0.0609491	0.0751252	0.136074	4.36066e-15
#N/A	GO_POSITIVE_REGULATION_OF_NEURON_APOPTOTIC_PROCESS	-0.0257387	0.0666634	0.0924021	0.00163072	-0.0661298	0.074661	0.140791	4.36124e-15
#N/A	GO_T_CELL_RECEPTOR_SIGNALING_PATHWAY	-0.0514864	0.0447139	0.0962003	0.00682181	-0.103664	0.058121	0.161785	4.6324e-15
#N/A	GO_REGULATION_OF_DNA_BINDING	-0.0327296	0.0859656	0.118695	4.38265e-05	-0.0828691	0.061822	0.144691	4.73629e-15
#N/A	GO_PEPTIDYL_ASPARAGINE_MODIFICATION	-0.0789958	0.0629024	0.141898	0.00242878	-0.139419	0.0788768	0.218296	4.74976e-15
#N/A	GO_NEGATIVE_REGULATION_OF_ESTABLISHMENT_OF_PROTEIN_LOCALIZATION	-2.13335e-05	0.0199477	0.0199691	0.461832	-0.064486	0.0705707	0.135057	4.83899e-15
#N/A	GO_REGULATION_OF_OXIDATIVE_PHOSPHORYLATION	-0.00996184	0.0618256	0.0717874	0.0589203	-0.0952953	0.11039	0.205686	4.86083e-15
#N/A	GO_INNER_DYNEIN_ARM_ASSEMBLY	0.0391178	-0.106967	-0.146085	0.00795663	0.0972408	-0.169551	-0.266792	4.93307e-15
#N/A	GO_REGULATION_OF_VACUOLE_ORGANIZATION	-0.0168446	-0.00720179	0.00964282	0.76592	-0.0700609	0.105016	0.175077	4.98143e-15
#N/A	GO_AUTOPHAGIC_CELL_DEATH	-0.0911343	0.0989376	0.190072	0.000148508	-0.117088	0.143391	0.260479	5.06371e-15
#N/A	GO_REGULATION_OF_CELLULAR_CATABOLIC_PROCESS	-0.043314	0.0558293	0.0991433	0.000146816	-0.0785354	0.0640572	0.142593	5.11982e-15
#N/A	GO_ENDOMEMBRANE_SYSTEM_ORGANIZATION	-0.034659	0.000382536	0.0350415	0.175562	-0.0787636	0.0647757	0.143539	5.21384e-15
#N/A	GO_RIBOSE_PHOSPHATE_BIOSYNTHETIC_PROCESS	-0.0233365	-0.0310337	-0.00769717	0.764612	-0.077433	0.0654199	0.142853	5.39515e-15
#N/A	GO_POSITIVE_REGULATION_OF_INTRACELLULAR_PROTEIN_TRANSPORT	-0.0311153	0.00593156	0.0370469	0.173036	-0.0712204	0.0649589	0.136179	5.50082e-15
#N/A	GO_INTRACELLULAR_PROTEIN_TRANSMEMBRANE_TRANSPORT	-0.0599189	0.0319601	0.091879	0.00885515	-0.0999755	0.0868851	0.186861	5.56779e-15
GO_SELENIUM_COMPOUND_METABOLIC_PROCESS	GO_SELENIUM_COMPOUND_METABOLIC_PROCESS	-0.0735616	0.124135	0.197696	0.000853706	-0.155084	0.135136	0.29022	5.70692e-15
#N/A	GO_CELLULAR_RESPONSE_TO_RADIATION	-0.0381401	0.0791807	0.117321	4.71629e-05	-0.0778723	0.0633236	0.141196	5.80314e-15
#N/A	GO_REGULATION_OF_EARLY_ENDOSOME_TO_LATE_ENDOSOME_TRANSPORT	-0.0175372	-0.0159186	0.00161859	0.969792	-0.115815	0.10291	0.218725	6.45806e-15
#N/A	GO_REGULATION_OF_RECEPTOR_RECYCLING	-0.00852437	0.0192498	0.0277742	0.519853	-0.0865625	0.114159	0.200722	6.5454e-15
#N/A	GO_ACTIN_FILAMENT_ORGANIZATION	-0.0287582	-0.0102303	0.0185279	0.47522	-0.0688378	0.0560405	0.124878	6.54864e-15
#N/A	GO_ENDOSOMAL_TRANSPORT	-0.0245192	0.0109134	0.0354327	0.209056	-0.0885319	0.0670384	0.15557	6.61312e-15
#N/A	GO_REGULATION_OF_EXOSOMAL_SECRETION	-0.0592975	0.0100474	0.0693449	0.107538	-0.109626	0.0961488	0.205775	6.67619e-15
#N/A	GO_MOVEMENT_IN_ENVIRONMENT_OF_OTHER_ORGANISM_INVOLVED_IN_SYMBIOTIC_INTERACTION	-0.0479721	0.0224009	0.0703731	0.0670046	-0.11505	0.0876797	0.20273	6.77914e-15
#N/A	GO_CARBOHYDRATE_BIOSYNTHETIC_PROCESS	-0.014649	-0.0026041	0.0120449	0.662878	-0.0781498	0.0610502	0.1392	6.93389e-15
#N/A	GO_PROTEIN_DEPHOSPHORYLATION	-0.0207912	3.58341e-05	0.020827	0.421768	-0.0907604	0.0504176	0.141178	6.96122e-15
#N/A	GO_CELLULAR_MACROMOLECULE_CATABOLIC_PROCESS	-0.0422537	0.0781705	0.120424	2.52854e-05	-0.0839677	0.0652419	0.14921	7.02056e-15
#N/A	GO_BLASTOCYST_FORMATION	-0.0475634	0.0616127	0.109176	0.00345733	-0.0902457	0.0761076	0.166353	7.24443e-15
#N/A	GO_REGULATION_OF_WNT_SIGNALING_PATHWAY	-0.0231804	0.0467063	0.0698868	0.00409794	-0.0758393	0.0510783	0.126918	7.31974e-15
#N/A	GO_REGULATION_OF_HYDROLASE_ACTIVITY	-0.0280483	0.00592552	0.0339739	0.146537	-0.0586056	0.0586777	0.117283	7.54053e-15
#N/A	GO_REGULATION_OF_TRANSLATIONAL_INITIATION_IN_RESPONSE_TO_STRESS	-0.0766942	0.0885271	0.165221	0.00232075	-0.142621	0.111971	0.254592	7.60019e-15
#N/A	GO_NUCLEOSIDE_MONOPHOSPHATE_BIOSYNTHETIC_PROCESS	-0.0657062	0.0415666	0.107273	0.00351325	-0.110294	0.0701785	0.180473	7.61891e-15
#N/A	GO_INNATE_IMMUNE_RESPONSE_ACTIVATING_CELL_SURFACE_RECEPTOR_SIGNALING_PATHWAY	-0.0493203	0.0234969	0.0728172	0.0372215	-0.0851421	0.0898419	0.174984	7.62378e-15
#N/A	GO_POSITIVE_REGULATION_OF_CYTOKINE_SECRETION_INVOLVED_IN_IMMUNE_RESPONSE	-0.0426731	0.00172051	0.0443936	0.416488	-0.140614	0.107742	0.248356	8.08319e-15
#N/A	GO_CELLULAR_MONOVALENT_INORGANIC_CATION_HOMEOSTASIS	0.0244899	-0.00827395	-0.0327638	0.267081	-0.0731758	0.0707885	0.143964	8.12903e-15
#N/A	GO_CELL_AGING	-0.04328	0.0855925	0.128873	6.8342e-05	-0.0848653	0.0728472	0.157712	8.28066e-15
#N/A	GO_PURINE_NUCLEOSIDE_CATABOLIC_PROCESS	-0.0569363	0.0545977	0.111534	0.0407524	-0.111948	0.152782	0.26473	8.42662e-15
#N/A	GO_NEGATIVE_REGULATION_OF_RESPONSE_TO_OXIDATIVE_STRESS	-0.00871234	0.0308763	0.0395886	0.214683	-0.0684903	0.0888968	0.157387	8.61769e-15
#N/A	GO_NEGATIVE_REGULATION_OF_AUTOPHAGOSOME_ASSEMBLY	0.000208488	-0.0270304	-0.0272388	0.5776	-0.113504	0.117858	0.231362	9.16169e-15
#N/A	GO_HEMATOPOIETIC_STEM_CELL_DIFFERENTIATION	-0.0738144	0.0991447	0.172959	3.218e-05	-0.0961084	0.10278	0.198888	9.24433e-15
#N/A	GO_PURINE_NUCLEOSIDE_MONOPHOSPHATE_BIOSYNTHETIC_PROCESS	-0.0841695	0.0502204	0.13439	0.00123716	-0.112062	0.0821348	0.194197	9.27928e-15
#N/A	GO_REGULATION_OF_CATABOLIC_PROCESS	-0.0390007	0.0550245	0.0940252	0.000260392	-0.0786203	0.0594131	0.138033	9.28839e-15
#N/A	GO_NEGATIVE_REGULATION_OF_MAP_KINASE_ACTIVITY	-0.0283853	0.0234087	0.051794	0.105441	-0.093073	0.0620924	0.155165	9.35086e-15
#N/A	GO_FC_RECEPTOR_MEDIATED_STIMULATORY_SIGNALING_PATHWAY	-0.025532	0.0259341	0.0514661	0.182179	-0.0866707	0.0953724	0.182043	9.51896e-15
#N/A	GO_INNER_CELL_MASS_CELL_PROLIFERATION	-0.0819542	0.0569223	0.138877	0.00833455	-0.126113	0.112048	0.238162	9.92952e-15
#N/A	GO_INTRA_GOLGI_VESICLE_MEDIATED_TRANSPORT	-0.0330127	0.00849991	0.0415126	0.251938	-0.112097	0.0800234	0.192121	1.03159e-14
#N/A	GO_CARBOHYDRATE_METABOLIC_PROCESS	-0.0285571	-0.000924681	0.0276324	0.254272	-0.068036	0.0539595	0.121995	1.03178e-14
#N/A	GO_MODIFICATION_DEPENDENT_MACROMOLECULE_CATABOLIC_PROCESS	-0.0386646	0.0469686	0.0856332	0.0023017	-0.0860677	0.0676334	0.153701	1.05261e-14
#N/A	GO_PROTEIN_LOCALIZATION_TO_MITOCHONDRION	-0.0500688	0.0408408	0.0909095	0.00284136	-0.0815017	0.0868485	0.16835	1.05794e-14
#N/A	GO_NECROTIC_CELL_DEATH	-0.0486813	0.025769	0.0744503	0.0548246	-0.105371	0.0795697	0.184941	1.08828e-14
#N/A	GO_POSITIVE_REGULATION_OF_ATPASE_ACTIVITY	-0.0281611	0.0250653	0.0532264	0.103106	-0.0625857	0.11199	0.174576	1.13935e-14
#N/A	GO_REGULATION_OF_DNA_BINDING_TRANSCRIPTION_FACTOR_ACTIVITY	-0.0265047	0.0366491	0.0631539	0.015665	-0.0696636	0.0562452	0.125909	1.18591e-14
#N/A	GO_POSITIVE_REGULATION_OF_MUSCLE_CELL_DIFFERENTIATION	-0.0194966	0.0663039	0.0858005	0.00201949	-0.0565748	0.0726543	0.129229	1.20743e-14
GO_NUCLEOBASE_CONTAINING_SMALL_MOLECULE_METABOLIC_PROCESS	GO_NUCLEOBASE_CONTAINING_SMALL_MOLECULE_METABOLIC_PROCESS	-0.0245475	-0.0396603	-0.0151128	0.53258	-0.0670495	0.0620316	0.129081	1.23593e-14
#N/A	GO_POSITIVE_REGULATION_OF_CELLULAR_COMPONENT_BIOGENESIS	-0.0166798	0.0238143	0.0404941	0.0844644	-0.0641701	0.0554115	0.119582	1.25606e-14
#N/A	GO_NEGATIVE_REGULATION_OF_PROTEIN_MODIFICATION_BY_SMALL_PROTEIN_CONJUGATION_OR_REMOVAL	-0.0467372	0.0887277	0.135465	1.16572e-05	-0.10273	0.0558338	0.158564	1.30478e-14
#N/A	GO_L_ASCORBIC_ACID_METABOLIC_PROCESS	0.0135582	-0.0189907	-0.0325489	0.52298	-0.114793	0.122929	0.237722	1.42956e-14
#N/A	GO_REGULATION_OF_NITRIC_OXIDE_SYNTHASE_ACTIVITY	0.00180133	0.028454	0.0266527	0.393663	-0.0564236	0.0937722	0.150196	1.52198e-14
#N/A	GO_HEMATOPOIETIC_PROGENITOR_CELL_DIFFERENTIATION	-0.0389012	0.0778218	0.116723	0.000165009	-0.0885486	0.0582284	0.146777	1.52874e-14
#N/A	GO_POSITIVE_REGULATION_OF_CELLULAR_COMPONENT_ORGANIZATION	-0.00844553	0.0381391	0.0465846	0.0401644	-0.0608144	0.0557525	0.116567	1.52938e-14
#N/A	GO_MACROAUTOPHAGY	-0.0354726	-0.00388348	0.0315891	0.237203	-0.0736364	0.082425	0.156061	1.73596e-14
#N/A	GO_RELEASE_OF_CYTOCHROME_C_FROM_MITOCHONDRIA	-0.0301586	0.0374708	0.0676294	0.0371812	-0.0779387	0.105852	0.18379	1.75164e-14
#N/A	GO_POSITIVE_REGULATION_OF_PROTEIN_DEPHOSPHORYLATION	-0.00328428	-0.027043	-0.0237587	0.493881	-0.0920125	0.0771677	0.16918	1.85169e-14
#N/A	GO_ORGANELLE_LOCALIZATION	-0.0132145	0.0351329	0.0483474	0.05253	-0.0616088	0.0719713	0.13358	1.85363e-14
#N/A	GO_PROTEIN_LOCALIZATION_TO_MEMBRANE	-0.0180856	0.0471412	0.0652268	0.00825969	-0.071472	0.0643906	0.135863	1.94609e-14
#N/A	GO_REGULATION_OF_ENDOPLASMIC_RETICULUM_UNFOLDED_PROTEIN_RESPONSE	-0.0495447	0.0191694	0.0687141	0.13619	-0.114957	0.122966	0.237922	1.9618e-14
#N/A	GO_RESPONSE_TO_SODIUM_ARSENITE	-0.0576365	0.175463	0.2331	2.0933e-05	-0.109921	0.140006	0.249927	1.98251e-14
#N/A	GO_REGULATION_OF_INTRACELLULAR_PROTEIN_TRANSPORT	-0.0309846	0.0123759	0.0433605	0.0835707	-0.0650748	0.0627472	0.127822	1.99443e-14
#N/A	GO_REGULATION_OF_IRE1_MEDIATED_UNFOLDED_PROTEIN_RESPONSE	-0.0611343	0.0423889	0.103523	0.0606725	-0.135995	0.140224	0.276219	2.02729e-14
#N/A	GO_RESPONSE_TO_CADMIUM_ION	-0.00602883	-0.00386688	0.00216195	0.948831	-0.0695528	0.0916556	0.161208	2.03048e-14
#N/A	GO_CELLULAR_RESPONSE_TO_OXYGEN_CONTAINING_COMPOUND	-0.00653249	0.0207522	0.0272847	0.236491	-0.051564	0.0616025	0.113167	2.04466e-14
#N/A	GO_RAB_PROTEIN_SIGNAL_TRANSDUCTION	0.0108402	-0.0252013	-0.0360414	0.248712	-0.090253	0.074789	0.165042	2.12772e-14
#N/A	GO_ERROR_FREE_TRANSLESION_SYNTHESIS	-0.0855439	0.0840386	0.169583	0.00140938	-0.135345	0.117462	0.252807	2.23873e-14
#N/A	GO_POSITIVE_REGULATION_OF_CATALYTIC_ACTIVITY	-0.0291206	0.000935794	0.0300564	0.194322	-0.0626745	0.0548978	0.117572	2.27616e-14
#N/A	GO_ACTIN_FILAMENT_POLYMERIZATION	-0.0248821	-0.0108362	0.0140459	0.611464	-0.0720658	0.0575379	0.129604	2.35349e-14
#N/A	GO_REGULATION_OF_PROTEIN_AUTOPHOSPHORYLATION	-0.023731	-0.0137738	0.00995718	0.781957	-0.0741922	0.10687	0.181062	2.36256e-14
#N/A	GO_POSITIVE_REGULATION_OF_IRE1_MEDIATED_UNFOLDED_PROTEIN_RESPONSE	-0.0601952	0.0665011	0.126696	0.0450928	-0.1514	0.150433	0.301833	2.38722e-14
#N/A	GO_CELLULAR_RESPONSE_TO_FLUID_SHEAR_STRESS	-0.0149306	-0.0193862	-0.00445564	0.913287	-0.0786155	0.107184	0.185799	2.4213e-14
#N/A	GO_POSITIVE_REGULATION_OF_TRANSCRIPTION_FROM_RNA_POLYMERASE_II_PROMOTER_IN_RESPONSE_TO_ENDOPLASMIC_RETICULUM_STRESS	-0.03996	0.0594642	0.0994242	0.0537408	-0.107585	0.125198	0.232783	2.42614e-14
#N/A	GO_REGULATION_OF_ANIMAL_ORGAN_MORPHOGENESIS	-0.0210856	0.0730598	0.0941454	0.000533945	-0.0658859	0.0619932	0.127879	2.42847e-14
#N/A	GO_MACROMOLECULE_DEPALMITOYLATION	-0.0403748	0.0157385	0.0561133	0.254867	-0.123636	0.11717	0.240805	2.48986e-14
#N/A	GO_EXTRINSIC_APOPTOTIC_SIGNALING_PATHWAY_VIA_DEATH_DOMAIN_RECEPTORS	-0.0412346	0.0350826	0.0763172	0.0200611	-0.0879064	0.0733773	0.161284	2.57721e-14
#N/A	GO_PIGMENT_METABOLIC_PROCESS	-0.0395476	0.034185	0.0737326	0.00927507	-0.0779023	0.0635497	0.141452	2.59315e-14
#N/A	GO_ACTIN_POLYMERIZATION_OR_DEPOLYMERIZATION	-0.0259606	-0.0157957	0.0101649	0.713663	-0.0722392	0.0591977	0.131437	2.60475e-14
#N/A	GO_RESPONSE_TO_PEPTIDE	-0.00548432	0.0252564	0.0307407	0.193036	-0.0521993	0.0681982	0.120397	2.64849e-14
#N/A	GO_POSITIVE_REGULATION_OF_ORGANELLE_ORGANIZATION	-0.0445974	0.0726192	0.117217	1.47654e-06	-0.0704993	0.0526575	0.123157	2.67313e-14
#N/A	GO_MAINTENANCE_OF_CELL_POLARITY	-0.0740261	0.025982	0.100008	0.0125866	-0.0859482	0.110553	0.196501	2.71064e-14
#N/A	GO_REGULATION_OF_PROTEIN_POLYMERIZATION	-0.0182284	-0.0109332	0.00729521	0.77465	-0.0808285	0.0455266	0.126355	3.07843e-14
#N/A	GO_POSITIVE_REGULATION_OF_ESTABLISHMENT_OF_PROTEIN_LOCALIZATION_TO_MITOCHONDRION	-0.0222305	0.0270563	0.0492868	0.105574	-0.08133	0.0700443	0.151374	3.07952e-14
#N/A	GO_POSITIVE_REGULATION_OF_MOLECULAR_FUNCTION	-0.0246825	0.00321934	0.0279018	0.221069	-0.0588175	0.0569558	0.115773	3.26238e-14
#N/A	GO_IMMUNE_RESPONSE_REGULATING_CELL_SURFACE_RECEPTOR_SIGNALING_PATHWAY	-0.0331225	0.0397822	0.0729047	0.0245346	-0.0891966	0.0534091	0.142606	3.30219e-14
#N/A	GO_REGULATION_OF_OXIDOREDUCTASE_ACTIVITY	-0.0029616	0.0180015	0.0209631	0.452624	-0.0436158	0.0818275	0.125443	3.43346e-14
#N/A	GO_RESPONSE_TO_SALT	-0.0318235	0.0788798	0.110703	0.00953168	-0.0834269	0.111355	0.194781	3.64876e-14
#N/A	GO_PEPTIDYL_CYSTEINE_MODIFICATION	0.00660987	-0.00352073	-0.0101306	0.765725	-0.0987492	0.0674251	0.166174	3.76514e-14
#N/A	GO_PROTEIN_PROCESSING	-0.0332546	0.0397943	0.073049	0.0119352	-0.082524	0.0485396	0.131064	3.84506e-14
#N/A	GO_NEGATIVE_REGULATION_OF_ION_TRANSMEMBRANE_TRANSPORT	0.00803908	0.0431167	0.0350776	0.201474	-0.0633595	0.0732478	0.136607	3.87038e-14
#N/A	GO_POSITIVE_REGULATION_OF_MULTI_ORGANISM_PROCESS	-0.037907	0.0632457	0.101153	0.000623639	-0.0817729	0.0600366	0.14181	3.87249e-14
#N/A	GO_BARBED_END_ACTIN_FILAMENT_CAPPING	-0.0395974	0.0168968	0.0564942	0.232092	-0.124193	0.0767298	0.200922	3.91144e-14
#N/A	GO_NEGATIVE_REGULATION_OF_PEPTIDYL_THREONINE_PHOSPHORYLATION	0.00628442	-0.0267964	-0.0330808	0.42967	-0.0981441	0.116125	0.214269	3.93143e-14
#N/A	GO_NEGATIVE_REGULATION_OF_UBIQUITIN_DEPENDENT_PROTEIN_CATABOLIC_PROCESS	-0.065154	0.0666086	0.131763	0.000440605	-0.115347	0.0673003	0.182647	3.95464e-14
#N/A	GO_MEMBRANE_LIPID_BIOSYNTHETIC_PROCESS	-0.0287715	-0.0181551	0.0106164	0.706147	-0.0817875	0.0560376	0.137825	3.96453e-14
#N/A	GO_SUPRAMOLECULAR_FIBER_ORGANIZATION	-0.0146875	0.0149427	0.0296302	0.210852	-0.0563581	0.0542195	0.110578	4.00821e-14
#N/A	GO_NEGATIVE_REGULATION_OF_TRANSPORT	0.0136574	0.00764672	-0.00601066	0.813387	-0.0549993	0.0654765	0.120476	4.08923e-14
#N/A	GO_NEGATIVE_REGULATION_OF_CELLULAR_PROTEIN_LOCALIZATION	-0.0142338	0.0174859	0.0317198	0.249589	-0.0810549	0.0673216	0.148377	4.09953e-14
#N/A	GO_NEGATIVE_REGULATION_OF_INTRINSIC_APOPTOTIC_SIGNALING_PATHWAY_IN_RESPONSE_TO_DNA_DAMAGE	-0.0402702	0.0510969	0.0913671	0.0104652	-0.0809299	0.100636	0.181566	4.09962e-14
#N/A	GO_CHROMOSOME_LOCALIZATION	-0.0861891	0.0848104	0.170999	8.92134e-05	-0.120219	0.0783925	0.198611	4.22293e-14
#N/A	GO_PROTEIN_POLYUBIQUITINATION	-0.0590888	0.0474533	0.106542	0.00025512	-0.0967993	0.0528535	0.149653	4.34195e-14
#N/A	GO_MODIFICATION_OF_MORPHOLOGY_OR_PHYSIOLOGY_OF_OTHER_ORGANISM_INVOLVED_IN_SYMBIOTIC_INTERACTION	-0.0403936	0.056975	0.0973686	0.00141929	-0.0811951	0.0684605	0.149656	4.35627e-14
#N/A	GO_RESPONSE_TO_ACTIVITY	-0.0136772	0.0507496	0.0644268	0.0235888	-0.0574684	0.0772996	0.134768	4.4086e-14
#N/A	GO_FATTY_ACID_ALPHA_OXIDATION	-0.0575461	0.0812963	0.138842	0.0102427	-0.106171	0.152663	0.258835	4.58966e-14
#N/A	GO_CANONICAL_WNT_SIGNALING_PATHWAY	-0.018228	0.0578789	0.0761069	0.00166339	-0.0715583	0.0521825	0.123741	4.67145e-14
#N/A	GO_RETINOIC_ACID_RECEPTOR_SIGNALING_PATHWAY	-0.0391852	0.0847565	0.123942	9.43817e-05	-0.0756325	0.074923	0.150556	4.6842e-14
#N/A	GO_POSITIVE_REGULATION_OF_CELLULAR_RESPONSE_TO_TRANSFORMING_GROWTH_FACTOR_BETA_STIMULUS	-0.0317037	0.0796068	0.111311	0.0020492	-0.0909447	0.0894263	0.180371	4.75786e-14
#N/A	GO_RESPONSE_TO_FLUID_SHEAR_STRESS	-0.0499167	-0.0132601	0.0366566	0.350894	-0.094681	0.0876604	0.182341	4.7863e-14
#N/A	GO_REGULATION_OF_PROGRAMMED_NECROTIC_CELL_DEATH	-0.051541	0.0478893	0.0994303	0.0358619	-0.137694	0.0828682	0.220562	4.9991e-14
#N/A	GO_PROTEIN_LOCALIZATION_TO_MEMBRANE_RAFT	-0.041653	0.0550402	0.0966932	0.119478	-0.131605	0.134885	0.26649	5.01511e-14
#N/A	GO_REGULATION_OF_G_PROTEIN_COUPLED_RECEPTOR_SIGNALING_PATHWAY	-0.00249527	-0.00543961	-0.00294433	0.9168	-0.0749977	0.0595756	0.134573	5.17688e-14
#N/A	GO_MATURE_RIBOSOME_ASSEMBLY	-0.0404949	-0.0109684	0.0295264	0.642628	-0.160719	0.131153	0.291873	5.29999e-14
#N/A	GO_PHAGOSOME_MATURATION	0.00995224	-0.0173966	-0.0273489	0.453199	-0.0804166	0.0844054	0.164822	5.61669e-14
#N/A	GO_RESPONSE_TO_HEAT	-0.0439474	0.0366526	0.0806	0.00380859	-0.0694118	0.0745277	0.143939	5.77466e-14
#N/A	GO_REGULATION_OF_ESTABLISHMENT_OF_PROTEIN_LOCALIZATION	0.00278786	0.00347725	0.000689389	0.976268	-0.0556218	0.0591126	0.114734	5.82465e-14
#N/A	GO_POSITIVE_REGULATION_OF_DNA_DAMAGE_RESPONSE_SIGNAL_TRANSDUCTION_BY_P53_CLASS_MEDIATOR	-0.0280401	0.0158294	0.0438695	0.33804	-0.0986845	0.104115	0.2028	5.87381e-14
#N/A	GO_MIDBODY_ABSCISSION	-0.0801882	0.0519188	0.132107	0.00489717	-0.111442	0.113033	0.224475	5.92114e-14
#N/A	GO_REGULATION_OF_RESPONSE_TO_STRESS	-0.0274864	0.0287454	0.0562317	0.0344701	-0.0736242	0.0492241	0.122848	5.97456e-14
#N/A	GO_PROTEIN_DENEDDYLATION	-0.0667983	0.0540236	0.120822	0.0272668	-0.115219	0.152116	0.267335	6.01184e-14
#N/A	GO_TROPHECTODERMAL_CELL_DIFFERENTIATION	-0.0636624	0.0998375	0.1635	0.00155481	-0.104089	0.110818	0.214907	6.0987e-14
#N/A	GO_PROTEIN_POLYMERIZATION	-0.0274154	-0.00283129	0.0245841	0.314456	-0.0699231	0.0517436	0.121667	6.29611e-14
#N/A	GO_NEGATIVE_REGULATION_OF_DNA_BINDING_TRANSCRIPTION_FACTOR_ACTIVITY	-0.041288	0.0751015	0.116389	1.53717e-05	-0.0692761	0.0606341	0.12991	6.41877e-14
#N/A	GO_MONOTERPENOID_METABOLIC_PROCESS	0.047679	-0.0199652	-0.0676441	0.355969	0.182834	-0.157215	-0.340049	6.51177e-14
#N/A	GO_REGULATION_OF_PHOSPHATASE_ACTIVITY	-0.0189327	0.0150133	0.0339459	0.205703	-0.0865125	0.0518743	0.138387	6.90109e-14
#N/A	GO_MITOTIC_NUCLEAR_ENVELOPE_REASSEMBLY	-0.120222	0.11764	0.237862	1.68312e-05	-0.130335	0.111127	0.241462	6.93993e-14
#N/A	GO_NEGATIVE_REGULATION_OF_CELLULAR_CATABOLIC_PROCESS	-0.0253538	0.0685463	0.0939001	0.00061836	-0.0726201	0.068189	0.140809	7.08809e-14
#N/A	GO_REGULATION_OF_PH	0.0153958	-0.024584	-0.0399798	0.179387	-0.0679326	0.0703082	0.138241	7.11459e-14
#N/A	GO_POSITIVE_REGULATION_OF_VACUOLE_ORGANIZATION	-0.0348462	0.0134117	0.0482579	0.299551	-0.0849312	0.122388	0.207319	7.76978e-14
#N/A	GO_REGENERATION	-0.0199211	0.0385038	0.0584249	0.0298835	-0.0481968	0.0725468	0.120744	8.05643e-14
#N/A	GO_POSITIVE_REGULATION_OF_PROTEIN_POLYMERIZATION	-0.0191311	0.000606791	0.0197379	0.4727	-0.0820961	0.0476284	0.129725	8.29973e-14
#N/A	GO_REGULATION_OF_VESICLE_TARGETING_TO_FROM_OR_WITHIN_GOLGI	-0.0109006	0.0717087	0.0826092	0.17043	-0.107629	0.156971	0.264601	8.30309e-14
#N/A	GO_TRICARBOXYLIC_ACID_CYCLE	-0.0036835	-0.0171607	-0.0134772	0.748139	-0.105122	0.108249	0.213371	9.09361e-14
#N/A	GO_PROTEIN_LOCALIZATION_TO_ORGANELLE	-0.0425368	0.0673523	0.109889	4.46615e-05	-0.0713017	0.0658257	0.137127	9.57267e-14
#N/A	GO_CELLULAR_RESPONSE_TO_DRUG	-0.0109394	0.030956	0.0418954	0.0761149	-0.0619375	0.0497371	0.111675	9.62997e-14
GO_RESPONSE_TO_TOXIC_SUBSTANCE	GO_RESPONSE_TO_TOXIC_SUBSTANCE	0.0355609	0.0190238	-0.0165371	0.46413	-0.0343426	0.073255	0.107598	1.06051e-13
#N/A	GO_REGULATION_OF_SUPRAMOLECULAR_FIBER_ORGANIZATION	-0.0137231	0.00108176	0.0148048	0.564005	-0.0724999	0.0470377	0.119538	1.161e-13
#N/A	GO_REGULATION_OF_PROTEIN_HETERODIMERIZATION_ACTIVITY	-0.071754	0.126181	0.197935	8.00447e-05	-0.133643	0.10105	0.234692	1.18077e-13
#N/A	GO_NEGATIVE_REGULATION_OF_EXTRINSIC_APOPTOTIC_SIGNALING_PATHWAY_VIA_DEATH_DOMAIN_RECEPTORS	-0.0444834	0.0715351	0.116018	0.0081702	-0.0976639	0.0945122	0.192176	1.18197e-13
#N/A	GO_MITOCHONDRION_ORGANIZATION	-0.0442591	0.020639	0.0648981	0.0167568	-0.0745251	0.0762764	0.150801	1.1854e-13
#N/A	GO_PML_BODY_ORGANIZATION	-0.101367	0.132014	0.233381	8.62859e-06	-0.152358	0.096599	0.248957	1.19254e-13
#N/A	GO_REGULATION_OF_MRNA_CATABOLIC_PROCESS	-0.0637079	0.094633	0.158341	8.74189e-06	-0.094388	0.0682945	0.162683	1.19986e-13
#N/A	GO_REGULATION_OF_ACTIN_FILAMENT_ORGANIZATION	-0.0291989	-0.00552156	0.0236774	0.390443	-0.0684361	0.05923	0.127666	1.22607e-13
#N/A	GO_NEGATIVE_REGULATION_OF_MITOCHONDRIAL_MEMBRANE_PERMEABILITY_INVOLVED_IN_APOPTOTIC_PROCESS	-0.0615497	0.0317733	0.093323	0.237393	-0.161236	0.217502	0.378738	1.24947e-13
#N/A	GO_PROTEIN_PALMITOYLATION	0.000288246	-0.0266291	-0.0269173	0.469099	-0.105528	0.0717928	0.177321	1.26668e-13
#N/A	GO_CELLULAR_AMINO_ACID_METABOLIC_PROCESS	-0.0489967	0.0363837	0.0853804	0.00154878	-0.0646678	0.0746742	0.139342	1.28601e-13
#N/A	GO_SIGNAL_TRANSDUCTION_BY_PROTEIN_PHOSPHORYLATION	-0.00976333	0.0239466	0.03371	0.152314	-0.057633	0.051925	0.109558	1.31648e-13
#N/A	GO_NEGATIVE_REGULATION_OF_HISTONE_ACETYLATION	-0.0439467	0.0446126	0.0885593	0.0219609	-0.0830214	0.101236	0.184258	1.32084e-13
#N/A	GO_SYNAPTIC_VESICLE_CYTOSKELETAL_TRANSPORT	-0.0777324	0.0479988	0.125731	0.00275884	-0.0912895	0.118356	0.209646	1.33576e-13
#N/A	GO_REGULATION_OF_INTRINSIC_APOPTOTIC_SIGNALING_PATHWAY_IN_RESPONSE_TO_DNA_DAMAGE	-0.0481038	0.07204	0.120144	0.000436926	-0.0811998	0.091556	0.172756	1.33984e-13
#N/A	GO_PIGMENT_GRANULE_ORGANIZATION	-0.0394915	0.0258467	0.0653382	0.0742448	-0.100079	0.0765078	0.176587	1.34151e-13
#N/A	GO_REGULATION_OF_TRANSLATION_IN_RESPONSE_TO_STRESS	-0.0717851	0.0868834	0.158668	0.00266829	-0.145807	0.0832789	0.229086	1.37008e-13
#N/A	GO_CELLULAR_RESPONSE_TO_COLD	-0.0736705	-0.0208425	0.052828	0.375122	-0.140588	0.128315	0.268903	1.37706e-13
#N/A	GO_NEGATIVE_REGULATION_OF_PEPTIDYL_SERINE_PHOSPHORYLATION	-0.025386	0.000798454	0.0261845	0.474264	-0.0936383	0.0873124	0.180951	1.37991e-13
#N/A	GO_LYSOSOMAL_LUMEN_ACIDIFICATION	-0.0562082	0.0420083	0.0982165	0.103954	-0.145848	0.144616	0.290463	1.39167e-13
#N/A	GO_REGULATION_OF_LYSOSOMAL_LUMEN_PH	-0.0400059	0.0668359	0.106842	0.0351056	-0.122545	0.117172	0.239716	1.41432e-13
#N/A	GO_NEGATIVE_REGULATION_OF_CELL_CYCLE_PHASE_TRANSITION	-0.0604674	0.0914289	0.151896	4.12933e-05	-0.093725	0.0711356	0.164861	1.47527e-13
#N/A	GO_RESPONSE_TO_GAMMA_RADIATION	-0.0601597	0.119154	0.179314	5.79595e-06	-0.106299	0.068924	0.175223	1.48286e-13
#N/A	GO_POSITIVE_REGULATION_OF_NITRIC_OXIDE_SYNTHASE_ACTIVITY	0.010277	0.0578429	0.0475659	0.184533	-0.0661238	0.106143	0.172267	1.53163e-13
#N/A	GO_NEGATIVE_REGULATION_OF_ENDOPLASMIC_RETICULUM_UNFOLDED_PROTEIN_RESPONSE	-0.0645835	0.0525067	0.11709	0.040512	-0.121572	0.155079	0.276652	1.55344e-13
#N/A	GO_NEGATIVE_REGULATION_OF_CELL_GROWTH	0.00623003	0.0238181	0.017588	0.46974	-0.0533956	0.0608205	0.114216	1.60476e-13
#N/A	GO_REGULATION_OF_PROTEIN_LOCALIZATION_TO_NUCLEUS	-0.0523004	0.070807	0.123107	0.000181127	-0.0832952	0.0637467	0.147042	1.61037e-13
#N/A	GO_NEGATIVE_REGULATION_OF_INTRACELLULAR_SIGNAL_TRANSDUCTION	-0.0226423	0.0092956	0.0319379	0.200028	-0.0686695	0.0555571	0.124227	1.62244e-13
#N/A	GO_CELL_CYCLE_G2_M_PHASE_TRANSITION	-0.0790895	0.0680434	0.147133	1.82767e-05	-0.10155	0.0540831	0.155633	1.66113e-13
#N/A	GO_NEGATIVE_REGULATION_OF_PERK_MEDIATED_UNFOLDED_PROTEIN_RESPONSE	-0.0781063	0.123439	0.201545	0.00361416	-0.146717	0.166224	0.312941	1.67075e-13
#N/A	GO_NEGATIVE_REGULATION_OF_PROTEIN_CATABOLIC_PROCESS	-0.0184863	0.0374112	0.0558975	0.0509567	-0.0774318	0.0658118	0.143244	1.67563e-13
#N/A	GO_RESPONSE_TO_PEPTIDE_HORMONE	0.000382192	0.0155029	0.0151207	0.52322	-0.0515093	0.0668441	0.118353	1.70854e-13
#N/A	GO_NEGATIVE_REGULATION_OF_REACTIVE_OXYGEN_SPECIES_BIOSYNTHETIC_PROCESS	-0.0468348	0.00222662	0.0490614	0.222809	-0.0982059	0.0793108	0.177517	1.73025e-13
#N/A	GO_PROTEIN_MODIFICATION_BY_SMALL_PROTEIN_REMOVAL	-0.0433275	0.0438983	0.0872257	0.00454138	-0.0931395	0.0600028	0.153142	1.74753e-13
#N/A	GO_EXTRINSIC_APOPTOTIC_SIGNALING_PATHWAY	-0.026724	0.0206885	0.0474125	0.103519	-0.0744121	0.0650014	0.139414	1.75394e-13
#N/A	GO_FRUCTOSE_6_PHOSPHATE_METABOLIC_PROCESS	-0.0614352	0.0112152	0.0726504	0.177669	-0.112386	0.121443	0.233829	1.8354e-13
#N/A	GO_REGULATION_OF_TELOMERASE_ACTIVITY	-0.0593201	0.0719248	0.131245	0.000217039	-0.0842793	0.0780759	0.162355	1.8468e-13
#N/A	GO_MAINTENANCE_OF_LOCATION	0.00951842	0.0153299	0.00581152	0.816583	-0.0572471	0.0544231	0.11167	2.06306e-13
#N/A	GO_SIGNAL_TRANSDUCTION_IN_ABSENCE_OF_LIGAND	-0.0100142	0.0590328	0.069047	0.0235665	-0.0724862	0.0703328	0.142819	2.09816e-13
#N/A	GO_POSITIVE_REGULATION_OF_SODIUM_ION_TRANSMEMBRANE_TRANSPORT	-0.0277449	-0.0207968	0.00694814	0.868066	-0.108967	0.0787825	0.18775	2.11449e-13
#N/A	GO_POSITIVE_REGULATION_OF_VIRAL_RELEASE_FROM_HOST_CELL	-0.0190276	-0.0115944	0.00743322	0.862547	-0.0893944	0.127738	0.217132	2.12147e-13
#N/A	GO_REGULATION_OF_CELL_CYCLE_PHASE_TRANSITION	-0.0631399	0.0720974	0.135237	4.35785e-05	-0.0906978	0.0591448	0.149843	2.14024e-13
#N/A	GO_POSITIVE_REGULATION_OF_ACTIN_FILAMENT_BUNDLE_ASSEMBLY	-0.037507	0.0252021	0.0627091	0.0677913	-0.091995	0.0533839	0.145379	2.14066e-13
#N/A	GO_ER_NUCLEUS_SIGNALING_PATHWAY	-0.0506078	0.0191393	0.0697471	0.100234	-0.107601	0.09263	0.200231	2.21088e-13
#N/A	GO_HEPATICOBILIARY_SYSTEM_DEVELOPMENT	-0.02388	0.0673238	0.0912038	0.00044287	-0.0506052	0.071458	0.122063	2.27144e-13
#N/A	GO_DOLICHYL_DIPHOSPHATE_BIOSYNTHETIC_PROCESS	-0.084922	0.107643	0.192565	0.000837606	-0.107221	0.142323	0.249544	2.5366e-13
#N/A	GO_REGULATION_OF_TRANSCRIPTION_FROM_RNA_POLYMERASE_II_PROMOTER_IN_RESPONSE_TO_HYPOXIA	-0.0746468	0.0768769	0.151524	0.000163539	-0.101604	0.0970754	0.19868	2.56036e-13
#N/A	GO_L_LYSINE_TRANSPORT	0.0714082	-0.0452065	-0.116615	0.0347978	0.102844	-0.133228	-0.236072	2.58565e-13
#N/A	GO_PROTEIN_LOCALIZATION_TO_PLASMA_MEMBRANE	0.0111552	-0.0295205	-0.0406758	0.133533	-0.0842053	0.0447484	0.128954	2.61378e-13
#N/A	GO_RESPONSE_TO_INSULIN	0.00387313	0.0120627	0.00818955	0.73841	-0.0572602	0.0674129	0.124673	2.63367e-13
#N/A	GO_CELLULAR_RESPONSE_TO_EXTERNAL_STIMULUS	-0.016746	0.0191326	0.0358787	0.17007	-0.0601665	0.0646366	0.124803	2.76731e-13
#N/A	GO_NEGATIVE_REGULATION_OF_DNA_DAMAGE_RESPONSE_SIGNAL_TRANSDUCTION_BY_P53_CLASS_MEDIATOR	-0.062593	0.153062	0.215655	2.57557e-06	-0.0984723	0.115602	0.214075	2.78668e-13
#N/A	GO_PENTOSE_PHOSPHATE_SHUNT_NON_OXIDATIVE_BRANCH	-0.0732927	0.104268	0.177561	0.00822369	-0.168284	0.134613	0.302897	2.79172e-13
#N/A	GO_POSITIVE_REGULATION_OF_PROTEIN_LOCALIZATION_TO_NUCLEUS	-0.053456	0.0988475	0.152303	7.8586e-05	-0.0794061	0.0858806	0.165287	2.82283e-13
#N/A	GO_RESPONSE_TO_ENDOGENOUS_STIMULUS	0.0042749	0.0353799	0.031105	0.14896	-0.0479524	0.057237	0.105189	2.98705e-13
#N/A	GO_CELLULAR_RESPONSE_TO_KETONE	-0.00527913	0.0386423	0.0439214	0.105166	-0.0428198	0.0918095	0.134629	3.06163e-13
#N/A	GO_REGULATION_OF_ENDOCYTOSIS	0.0308801	0.00565067	-0.0252294	0.338409	-0.0597838	0.0615089	0.121293	3.46718e-13
#N/A	GO_CHROMOSOME_MOVEMENT_TOWARDS_SPINDLE_POLE	-0.0808725	0.0739994	0.154872	0.00554755	-0.0899162	0.184103	0.274019	3.52196e-13
#N/A	GO_POSITIVE_REGULATION_OF_PROTEIN_SERINE_THREONINE_KINASE_ACTIVITY	-0.018988	0.00547198	0.02446	0.323112	-0.0599349	0.0583104	0.118245	3.52685e-13
#N/A	GO_PROTEIN_LOCALIZATION_TO_VACUOLE	-0.00987959	-0.00414422	0.00573538	0.845295	-0.06264	0.0876237	0.150264	3.57268e-13
#N/A	GO_ANTIGEN_RECEPTOR_MEDIATED_SIGNALING_PATHWAY	-0.0438912	0.0503976	0.0942889	0.00668037	-0.0850576	0.0590205	0.144078	3.66044e-13
#N/A	GO_PURINE_CONTAINING_COMPOUND_BIOSYNTHETIC_PROCESS	-0.0100657	-0.0408257	-0.03076	0.233368	-0.0668275	0.0650914	0.131919	3.74224e-13
#N/A	GO_STEM_CELL_DIFFERENTIATION	-0.0197538	0.0731448	0.0928986	0.000433375	-0.0660798	0.0550703	0.12115	3.78386e-13
#N/A	GO_RESPONSE_TO_AMINO_ACID	0.00884277	0.0402462	0.0314034	0.244999	-0.0569946	0.0748697	0.131864	3.83379e-13
#N/A	GO_NUCLEAR_ENVELOPE_ORGANIZATION	-0.0659334	0.069836	0.135769	0.000376247	-0.111245	0.0563624	0.167608	3.94747e-13
#N/A	GO_POSITIVE_REGULATION_OF_ACTIN_FILAMENT_DEPOLYMERIZATION	-0.0124644	0.0140802	0.0265446	0.549487	-0.102716	0.111066	0.213782	4.02574e-13
#N/A	GO_REGULATION_OF_CELLULAR_AMINO_ACID_METABOLIC_PROCESS	-0.0796598	0.0737766	0.153436	0.000627631	-0.101888	0.119686	0.221574	4.22972e-13
#N/A	GO_POSITIVE_REGULATION_OF_OXIDOREDUCTASE_ACTIVITY	-0.00850996	0.0163598	0.0248698	0.400501	-0.0545549	0.0806985	0.135253	4.23941e-13
#N/A	GO_MITOTIC_CYTOKINETIC_PROCESS	-0.0935471	0.0860822	0.179629	0.000100704	-0.118099	0.0924227	0.210522	4.26938e-13
#N/A	GO_CELLULAR_RESPONSE_TO_NITROGEN_COMPOUND	0.0110384	0.0243703	0.0133319	0.569475	-0.0512786	0.0642565	0.115535	4.37756e-13
#N/A	GO_REGULATION_OF_ATPASE_ACTIVITY	-0.03067	0.0476119	0.0782819	0.00656404	-0.0349918	0.10538	0.140372	4.59327e-13
#N/A	GO_EXECUTION_PHASE_OF_APOPTOSIS	-0.0442991	0.0327772	0.0770762	0.00550927	-0.0851137	0.0410207	0.126134	4.6332e-13
#N/A	GO_POSITIVE_REGULATION_OF_INTRACELLULAR_SIGNAL_TRANSDUCTION	-0.0149431	0.0100606	0.0250036	0.32078	-0.062106	0.0515336	0.11364	4.69177e-13
#N/A	GO_ACETYL_COA_BIOSYNTHETIC_PROCESS_FROM_PYRUVATE	-0.0085485	-0.0556703	-0.0471218	0.294373	-0.116286	0.105967	0.222252	4.75792e-13
#N/A	GO_POSITIVE_REGULATION_OF_CYCLIN_DEPENDENT_PROTEIN_KINASE_ACTIVITY	-0.034818	0.0511497	0.0859677	0.0153599	-0.0685066	0.113197	0.181704	4.75986e-13
#N/A	GO_RESPONSE_TO_HORMONE	0.0122017	0.0332823	0.0210806	0.33997	-0.0439163	0.0611085	0.105025	4.78866e-13
#N/A	GO_NEGATIVE_REGULATION_OF_TYPE_2_IMMUNE_RESPONSE	-0.0542154	0.0106624	0.0648778	0.218605	-0.108471	0.123032	0.231503	4.8372e-13
#N/A	GO_GLYCOLIPID_BIOSYNTHETIC_PROCESS	-0.0241481	-0.00339454	0.0207535	0.493907	-0.0892258	0.0541332	0.143359	4.8812e-13
#N/A	GO_NEGATIVE_REGULATION_OF_INTRACELLULAR_TRANSPORT	0.00380666	0.0369684	0.0331617	0.256238	-0.0527562	0.0829585	0.135715	4.97086e-13
#N/A	GO_POSITIVE_REGULATION_OF_RELEASE_OF_CYTOCHROME_C_FROM_MITOCHONDRIA	-0.0248884	0.0111696	0.036058	0.295794	-0.078442	0.101559	0.180001	4.97088e-13
#N/A	GO_REGULATION_OF_MITOCHONDRIAL_ATP_SYNTHESIS_COUPLED_ELECTRON_TRANSPORT	-0.0100987	0.0662832	0.0763819	0.184487	-0.12373	0.14141	0.26514	4.99401e-13
#N/A	GO_CELLULAR_RESPONSE_TO_HYDROGEN_PEROXIDE	-0.0351716	0.072299	0.107471	9.98471e-05	-0.0681422	0.0615795	0.129722	5.12209e-13
#N/A	GO_NEGATIVE_REGULATION_OF_PROTEOLYSIS_INVOLVED_IN_CELLULAR_PROTEIN_CATABOLIC_PROCESS	-0.0364647	0.0495037	0.0859685	0.00993873	-0.0918713	0.072441	0.164312	5.12587e-13
#N/A	GO_PENTOSE_CATABOLIC_PROCESS	-0.0692464	0.101065	0.170311	0.00459384	-0.160515	0.0915443	0.252059	5.2072e-13
#N/A	GO_EXOCYST_LOCALIZATION	-0.0316936	0.0407314	0.0724251	0.115056	-0.0783739	0.127267	0.205641	5.35477e-13
#N/A	GO_REGULATION_OF_RNA_POLYMERASE_II_TRANSCRIPTIONAL_PREINITIATION_COMPLEX_ASSEMBLY	-0.0481212	0.0402993	0.0884204	0.0365246	-0.105725	0.0812529	0.186978	5.59277e-13
#N/A	GO_ENDOCYTIC_RECYCLING	-0.058703	0.0122155	0.0709185	0.0365482	-0.0961058	0.0687282	0.164834	5.6506e-13
#N/A	GO_POSITIVE_REGULATION_OF_INTRINSIC_APOPTOTIC_SIGNALING_PATHWAY	-0.0485015	0.0548652	0.103367	0.000963682	-0.0845381	0.0680861	0.152624	5.66597e-13
#N/A	GO_POSITIVE_REGULATION_OF_OXIDATIVE_PHOSPHORYLATION	-0.0788603	0.151127	0.229987	6.65305e-05	-0.124307	0.133867	0.258174	5.99472e-13
#N/A	GO_REGULATION_OF_ORGANELLE_ORGANIZATION	-0.0469375	0.0562568	0.103194	1.32107e-05	-0.0655061	0.0497309	0.115237	6.18062e-13
#N/A	GO_TOXIN_TRANSPORT	-0.0610664	0.0523086	0.113375	0.000901794	-0.0810686	0.0783696	0.159438	6.22011e-13
#N/A	GO_DNA_DAMAGE_RESPONSE_SIGNAL_TRANSDUCTION_BY_P53_CLASS_MEDIATOR	-0.0556626	0.0977955	0.153458	4.1315e-05	-0.0921353	0.0766837	0.168819	6.24566e-13
#N/A	GO_PLASMA_MEMBRANE_RAFT_ASSEMBLY	-0.0730569	0.119139	0.192196	0.00321768	-0.120045	0.156388	0.276433	6.29107e-13
#N/A	GO_NEGATIVE_REGULATION_OF_CALCIUM_MEDIATED_SIGNALING	0.0093499	0.00333599	-0.00601391	0.866646	-0.0816883	0.0810126	0.162701	6.33412e-13
#N/A	GO_ISOTYPE_SWITCHING_TO_IGG_ISOTYPES	-0.0512004	0.0458786	0.0970791	0.0512801	-0.103402	0.126337	0.229739	6.40644e-13
#N/A	GO_RESPONSE_TO_ORGANIC_CYCLIC_COMPOUND	0.00200917	0.0199	0.0178908	0.431465	-0.0440506	0.0621115	0.106162	6.50469e-13
GO_CELLULAR_RESPONSE_TO_TOXIC_SUBSTANCE	GO_CELLULAR_RESPONSE_TO_TOXIC_SUBSTANCE	-0.012074	0.0397145	0.0517885	0.0439246	-0.0482533	0.0679988	0.116252	6.59017e-13
#N/A	GO_RESPONSE_TO_LEAD_ION	0.01451	-0.01817	-0.03268	0.400637	-0.084359	0.104951	0.18931	6.62759e-13
#N/A	GO_CELLULAR_RESPONSE_TO_EXTRACELLULAR_STIMULUS	-0.0153841	0.0146279	0.030012	0.224907	-0.0520552	0.0675161	0.119571	6.83928e-13
#N/A	GO_REGULATION_OF_AUTOPHAGY	-0.0343754	0.00919324	0.0435686	0.0906794	-0.0702674	0.0658935	0.136161	6.99047e-13
#N/A	GO_CENTROSOME_SEPARATION	-0.0910708	0.103802	0.194873	0.000151763	-0.130869	0.0902536	0.221123	7.07158e-13
#N/A	GO_LATE_ENDOSOME_TO_VACUOLE_TRANSPORT	-0.0654878	0.0149019	0.0803897	0.0975578	-0.10802	0.112408	0.220428	7.23253e-13
#N/A	GO_CELLULAR_RESPONSE_TO_HEAT	-0.0376406	0.0466355	0.0842761	0.00601915	-0.076481	0.0723479	0.148829	7.25522e-13
#N/A	GO_TRANSMEMBRANE_RECEPTOR_PROTEIN_TYROSINE_KINASE_SIGNALING_PATHWAY	-0.0133728	0.0161928	0.0295656	0.222652	-0.0571744	0.0576303	0.114805	7.30109e-13
#N/A	GO_POSITIVE_REGULATION_OF_PEPTIDYL_THREONINE_PHOSPHORYLATION	-0.0246246	0.0474891	0.0721137	0.0401191	-0.0967491	0.0690225	0.165772	7.31218e-13
#N/A	GO_POSITIVE_REGULATION_OF_TRANSLATION_IN_RESPONSE_TO_STRESS	-0.0584754	0.105554	0.16403	0.0125345	-0.146608	0.12948	0.276088	7.32521e-13
#N/A	GO_NEGATIVE_REGULATION_OF_CATABOLIC_PROCESS	-0.0175993	0.0503462	0.0679455	0.00726155	-0.0593249	0.0656167	0.124942	7.37174e-13
#N/A	GO_UBIQUITIN_RECYCLING	-0.0469874	0.0703774	0.117365	0.0241049	-0.128008	0.0902259	0.218234	7.62122e-13
#N/A	GO_DEPHOSPHORYLATION	-0.0009447	0.00254212	0.00348682	0.88536	-0.0772421	0.046521	0.123763	8.10921e-13
#N/A	GO_CELLULAR_RESPONSE_TO_GAMMA_RADIATION	-0.069612	0.118728	0.18834	7.47118e-06	-0.106413	0.0788639	0.185277	8.16937e-13
#N/A	GO_REGULATION_OF_CELLULAR_AMINE_METABOLIC_PROCESS	-0.0554388	0.0560805	0.111519	0.00286236	-0.0874823	0.101716	0.189199	8.53059e-13
#N/A	GO_HORMONE_CATABOLIC_PROCESS	0.00685354	-0.000377445	-0.00723099	0.877357	-0.0750294	0.119756	0.194786	8.59581e-13
#N/A	GO_REGULATION_OF_VIRAL_LIFE_CYCLE	-0.0415481	0.0333315	0.0748796	0.0328362	-0.0921538	0.0596693	0.151823	8.61124e-13
#N/A	GO_MITOCHONDRIAL_FUSION	-0.0728477	0.0473288	0.120176	0.00272876	-0.0809186	0.118276	0.199194	8.658e-13
#N/A	GO_MUSCLE_CELL_CELLULAR_HOMEOSTASIS	0.051695	0.000761997	-0.050933	0.202121	-0.0654849	0.113829	0.179313	8.82351e-13
#N/A	GO_CELLULAR_PROTEIN_CONTAINING_COMPLEX_ASSEMBLY	-0.0461615	0.0495239	0.0956854	0.000127243	-0.0552353	0.0651938	0.120429	9.03541e-13
#N/A	GO_MITOTIC_METAPHASE_PLATE_CONGRESSION	-0.0913484	0.109009	0.200357	3.4222e-05	-0.11915	0.0886882	0.207838	9.48621e-13
#N/A	GO_REGULATION_OF_CALCIUM_MEDIATED_SIGNALING	-0.00771064	0.00348629	0.0111969	0.728578	-0.0636449	0.0777262	0.141371	9.5795e-13
#N/A	GO_ARGININE_TRANSMEMBRANE_TRANSPORT	0.0519453	-0.031421	-0.0833663	0.102759	0.07969	-0.136906	-0.216596	9.9344e-13
#N/A	GO_REGULATION_OF_PROTEIN_LOCALIZATION_TO_CELL_PERIPHERY	0.000757005	0.00370048	0.00294347	0.919291	-0.0718288	0.0612551	0.133084	1.03786e-12
#N/A	GO_REGULATION_OF_PROTEIN_LOCALIZATION_TO_PLASMA_MEMBRANE	-0.0119599	0.00731706	0.019277	0.533489	-0.0806981	0.0564327	0.137131	1.04297e-12
#N/A	GO_POSITIVE_REGULATION_OF_TRANSPORT	0.0225019	0.00987445	-0.0126275	0.597707	-0.0446047	0.0624424	0.107047	1.049e-12
#N/A	GO_NEGATIVE_REGULATION_OF_HYPOXIA_INDUCED_INTRINSIC_APOPTOTIC_SIGNALING_PATHWAY	-0.0146321	-0.016833	-0.00220094	0.9733	-0.167676	0.124672	0.292348	1.08779e-12
#N/A	GO_ACTIN_NUCLEATION	-0.0315856	-0.0105429	0.0210427	0.497417	-0.0926189	0.0550829	0.147702	1.10735e-12
#N/A	GO_MYELOID_LEUKOCYTE_MEDIATED_IMMUNITY	-0.0285925	0.00203741	0.0306299	0.413023	-0.0801891	0.0694963	0.149685	1.26326e-12
#N/A	GO_NEGATIVE_REGULATION_OF_OXIDATIVE_STRESS_INDUCED_INTRINSIC_APOPTOTIC_SIGNALING_PATHWAY	-0.0339849	0.0296785	0.0636634	0.139593	-0.0980082	0.102639	0.200647	1.28534e-12
#N/A	GO_POSITIVE_REGULATION_OF_PROTEIN_MODIFICATION_PROCESS	-0.0107049	0.0129107	0.0236156	0.30458	-0.055695	0.0510594	0.106754	1.29665e-12
#N/A	GO_CELLULAR_RESPONSE_TO_LIGHT_STIMULUS	-0.0266273	0.0604217	0.0870489	0.0019015	-0.0621116	0.0626359	0.124747	1.31018e-12
#N/A	GO_CHEMOKINE_C_C_MOTIF_LIGAND_5_PRODUCTION	-0.0216223	0.00100253	0.0226248	0.659201	-0.105283	0.120336	0.225619	1.34124e-12
#N/A	GO_REGULATION_OF_RESPONSE_TO_OXIDATIVE_STRESS	-0.00525996	0.0193169	0.0245769	0.392385	-0.0735679	0.0588106	0.132378	1.34872e-12
#N/A	GO_ANATOMICAL_STRUCTURE_HOMEOSTASIS	-0.0216007	0.0678952	0.0894959	0.000289653	-0.0557588	0.0453644	0.101123	1.40994e-12
#N/A	GO_NEGATIVE_REGULATION_OF_PROTEIN_ACETYLATION	-0.0463823	0.0334907	0.0798729	0.0307322	-0.091725	0.0765459	0.168271	1.44997e-12
#N/A	GO_NEGATIVE_REGULATION_OF_TRANSFORMING_GROWTH_FACTOR_BETA1_PRODUCTION	-0.0653194	0.0846182	0.149938	0.0127117	-0.122213	0.137959	0.260172	1.46361e-12
#N/A	GO_REGULATION_OF_CYCLIC_NUCLEOTIDE_PHOSPHODIESTERASE_ACTIVITY	-0.00255632	-0.0367667	-0.0342104	0.507855	-0.132876	0.114504	0.24738	1.47568e-12
#N/A	GO_REGULATION_OF_PROTEIN_MATURATION	-0.0272223	0.0451846	0.0724069	0.0281533	-0.0825967	0.0605933	0.14319	1.49362e-12
GO_LIPID_METABOLIC_PROCESS	GO_LIPID_METABOLIC_PROCESS	0.016877	-0.0133586	-0.0302356	0.191855	-0.0491933	0.0567505	0.105944	1.5046e-12
#N/A	GO_ATTACHMENT_OF_GPI_ANCHOR_TO_PROTEIN	-0.0750516	0.12488	0.199931	0.00112596	-0.152191	0.0986653	0.250856	1.55089e-12
#N/A	GO_REGULATION_OF_CALCINEURIN_MEDIATED_SIGNALING	-0.0155054	0.0130797	0.0285851	0.41808	-0.0780014	0.0733963	0.151398	1.56031e-12
#N/A	GO_CELL_CELL_ADHESION_INVOLVED_IN_GASTRULATION	-0.0131652	0.0488677	0.0620329	0.19025	-0.0809819	0.120095	0.201077	1.57147e-12
#N/A	GO_REGULATION_OF_MACROAUTOPHAGY	-0.0230277	-0.0131381	0.00988955	0.725759	-0.0684061	0.0805033	0.148909	1.59065e-12
#N/A	GO_PEPTIDYL_THREONINE_DEPHOSPHORYLATION	-0.0576974	0.0597551	0.117453	0.00941937	-0.126038	0.0709178	0.196956	1.59679e-12
#N/A	GO_MIDBRAIN_DEVELOPMENT	-0.00930086	0.0442583	0.0535592	0.0468597	-0.0659876	0.0600053	0.125993	1.6151e-12
#N/A	GO_REGULATION_OF_NUCLEAR_DIVISION	-0.0571813	0.0779228	0.135104	4.18558e-05	-0.0818833	0.0567067	0.13859	1.63757e-12
#N/A	GO_ANTIGEN_PROCESSING_AND_PRESENTATION_OF_PEPTIDE_ANTIGEN_VIA_MHC_CLASS_I	-0.0636716	0.0641275	0.127799	0.00880639	-0.110422	0.0949689	0.205391	1.68507e-12
#N/A	GO_POSITIVE_REGULATION_OF_VIRAL_PROCESS	-0.0694086	0.0725533	0.141962	5.41598e-05	-0.089558	0.0715799	0.161138	1.70582e-12
#N/A	GO_PYRIMIDINE_DEOXYRIBONUCLEOTIDE_BIOSYNTHETIC_PROCESS	-0.0516047	-0.0469128	0.00469191	0.925617	-0.134107	0.102437	0.236544	1.72406e-12
#N/A	GO_CELL_CYCLE_PHASE_TRANSITION	-0.0616375	0.0705801	0.132218	8.64678e-05	-0.089653	0.0551	0.144753	1.73471e-12
#N/A	GO_VACUOLAR_TRANSPORT	0.00703955	-0.0166025	-0.023642	0.405836	-0.0713325	0.0720785	0.143411	1.73498e-12
#N/A	GO_REGULATION_OF_NUCLEOTIDE_BIOSYNTHETIC_PROCESS	0.0171946	-0.0261957	-0.0433902	0.209334	-0.073519	0.0806384	0.154157	1.74069e-12
#N/A	GO_REGULATION_OF_PROTEIN_TYROSINE_KINASE_ACTIVITY	-0.0290066	-0.0186818	0.0103248	0.731101	-0.0663745	0.0739164	0.140291	1.75113e-12
#N/A	GO_INTRINSIC_APOPTOTIC_SIGNALING_PATHWAY_IN_RESPONSE_TO_DNA_DAMAGE_BY_P53_CLASS_MEDIATOR	-0.0611396	0.102571	0.163711	1.32273e-05	-0.0893172	0.0755886	0.164906	1.75637e-12
#N/A	GO_PIGMENT_BIOSYNTHETIC_PROCESS	-0.0516311	0.0622122	0.113843	0.000119299	-0.0799069	0.0555167	0.135424	1.79148e-12
#N/A	GO_NEGATIVE_REGULATION_OF_CELLULAR_RESPONSE_TO_TRANSFORMING_GROWTH_FACTOR_BETA_STIMULUS	-0.0327308	0.0299206	0.0626514	0.0291941	-0.0758404	0.0546736	0.130514	1.83114e-12
#N/A	GO_NEGATIVE_REGULATION_OF_ORGANELLE_ORGANIZATION	-0.0473822	0.0394121	0.0867943	0.00043617	-0.0635186	0.0533717	0.11689	1.8839e-12
#N/A	GO_CHAPERONE_MEDIATED_PROTEIN_TRANSPORT	-0.0533266	0.0478007	0.101127	0.0338541	-0.111534	0.127518	0.239051	1.89019e-12
#N/A	GO_POSITIVE_REGULATION_OF_GLYCOPROTEIN_METABOLIC_PROCESS	-0.0606011	0.0899261	0.150527	0.0212404	-0.158024	0.142525	0.300549	1.89646e-12
#N/A	GO_POSITIVE_REGULATION_OF_TRANSFERASE_ACTIVITY	-0.0287249	0.0042464	0.0329713	0.155767	-0.059306	0.0520405	0.111346	1.90892e-12
#N/A	GO_RESPONSE_TO_IRON_ION	0.0171564	0.016997	-0.000159397	0.996227	-0.053072	0.102101	0.155173	1.91636e-12
#N/A	GO_REGULATION_OF_ACTIN_FILAMENT_BASED_PROCESS	-0.013325	0.00464536	0.0179703	0.499526	-0.0600643	0.055438	0.115502	1.99614e-12
#N/A	GO_MODIFICATION_BY_SYMBIONT_OF_HOST_MORPHOLOGY_OR_PHYSIOLOGY	-0.041712	0.0279294	0.0696414	0.0747937	-0.0986054	0.0777953	0.176401	2.06591e-12
#N/A	GO_NUCLEOTIDE_EXCISION_REPAIR_DNA_DAMAGE_RECOGNITION	-0.0769823	0.0542031	0.131185	0.00287706	-0.0884651	0.126045	0.21451	2.06884e-12
#N/A	GO_EXOGENOUS_DRUG_CATABOLIC_PROCESS	0.0469517	-0.0634883	-0.11044	0.0106188	0.10436	-0.0761414	-0.180501	2.09049e-12
#N/A	GO_NEGATIVE_REGULATION_OF_TRANSLATION_IN_RESPONSE_TO_STRESS	-0.0920277	0.168712	0.260739	5.32839e-05	-0.143567	0.125467	0.269034	2.14861e-12
#N/A	GO_POSITIVE_REGULATION_OF_KINASE_ACTIVITY	-0.0107964	-0.00302399	0.00777238	0.743684	-0.0537768	0.0579743	0.111751	2.156e-12
#N/A	GO_POSITIVE_REGULATION_OF_TELOMERASE_ACTIVITY	-0.0604545	0.0743452	0.1348	0.000250908	-0.0834032	0.075229	0.158632	2.24148e-12
#N/A	GO_NIK_NF_KAPPAB_SIGNALING	-0.0412484	0.0189357	0.0601841	0.0922152	-0.0892035	0.0640635	0.153267	2.25646e-12
#N/A	GO_ERAD_PATHWAY	-0.0485955	0.0238341	0.0724296	0.0351899	-0.0942845	0.0648823	0.159167	2.27477e-12
#N/A	GO_SIGNAL_TRANSDUCTION_IN_RESPONSE_TO_DNA_DAMAGE	-0.0568887	0.0945308	0.15142	5.18147e-05	-0.0954711	0.0658604	0.161332	2.2777e-12
#N/A	GO_POSITIVE_REGULATION_OF_GROWTH	0.018846	0.0362035	0.0173575	0.461429	-0.0607491	0.0495713	0.11032	2.30501e-12
#N/A	GO_POSITIVE_REGULATION_OF_PROTEIN_HOMODIMERIZATION_ACTIVITY	-0.0383872	0.00653172	0.044919	0.331148	-0.119852	0.0815875	0.20144	2.35861e-12
#N/A	GO_BLASTOCYST_GROWTH	-0.0679348	0.0709973	0.138932	0.00315449	-0.0999873	0.109217	0.209204	2.40437e-12
#N/A	GO_AUTOPHAGY_OF_MITOCHONDRION	-0.0206867	-0.0535914	-0.0329047	0.283643	-0.0645865	0.0849039	0.14949	2.47049e-12
#N/A	GO_PROGRAMMED_NECROTIC_CELL_DEATH	-0.0507846	0.0314764	0.082261	0.0452733	-0.105938	0.06946	0.175398	2.48315e-12
GO_SMALL_MOLECULE_METABOLIC_PROCESS	GO_SMALL_MOLECULE_METABOLIC_PROCESS	-0.00503132	-0.0233333	-0.018302	0.426312	-0.0531774	0.0579768	0.111154	2.53148e-12
#N/A	GO_REGULATION_OF_INTRACELLULAR_SIGNAL_TRANSDUCTION	-0.0204532	0.00849802	0.0289512	0.215373	-0.0622126	0.0460942	0.108307	2.55739e-12
#N/A	GO_RESPONSE_TO_DRUG	0.0352128	0.0159419	-0.019271	0.376884	-0.0338496	0.0624851	0.0963346	2.63612e-12
#N/A	GO_LYSOSOMAL_PROTEIN_CATABOLIC_PROCESS	0.00652669	-0.0419352	-0.0484619	0.289252	-0.0889492	0.114148	0.203097	2.67503e-12
#N/A	GO_POSITIVE_REGULATION_OF_DEFENSE_RESPONSE	-0.029423	0.0369974	0.0664204	0.0411125	-0.0728096	0.058233	0.131043	2.7107e-12
#N/A	GO_RESPONSE_TO_IRON_II_ION	0.064138	-0.101818	-0.165956	0.00335014	-0.106641	0.160053	0.266694	2.74737e-12
#N/A	GO_POSITIVE_REGULATION_OF_ENDOPLASMIC_RETICULUM_UNFOLDED_PROTEIN_RESPONSE	-0.0483332	0.0301061	0.0784392	0.118531	-0.112992	0.115779	0.228771	2.8251e-12
#N/A	GO_REGULATION_OF_CELL_CYCLE_G2_M_PHASE_TRANSITION	-0.0776963	0.0669192	0.144615	6.91595e-05	-0.102054	0.054273	0.156327	2.89927e-12
#N/A	GO_EXTRACELLULAR_EXOSOME_ASSEMBLY	-0.0562379	0.0411433	0.0973812	0.0811575	-0.115161	0.118996	0.234157	3.0192e-12
#N/A	GO_REGULATION_BY_VIRUS_OF_VIRAL_PROTEIN_LEVELS_IN_HOST_CELL	-0.0440115	0.0770455	0.121057	0.0385742	-0.0955906	0.174765	0.270355	3.05436e-12
#N/A	GO_SPHINGOLIPID_BIOSYNTHETIC_PROCESS	-0.0109116	0.00127034	0.0121819	0.687422	-0.0757181	0.0581399	0.133858	3.06534e-12
#N/A	GO_CELLULAR_RESPONSE_TO_SALT_STRESS	-0.0346063	0.117208	0.151815	0.00414238	-0.142197	0.0870657	0.229263	3.1016e-12
#N/A	GO_RESPONSE_TO_AXON_INJURY	-0.0119095	0.0141874	0.0260969	0.382069	-0.0652385	0.062702	0.12794	3.12935e-12
#N/A	GO_POSITIVE_REGULATION_OF_PROTEIN_EXPORT_FROM_NUCLEUS	-0.0701202	0.0691036	0.139224	0.000302778	-0.0966891	0.0677017	0.164391	3.16008e-12
#N/A	GO_NEGATIVE_REGULATION_OF_NEURON_APOPTOTIC_PROCESS	0.0219042	0.0257821	0.00387792	0.883726	-0.0559156	0.0668787	0.122794	3.19856e-12
#N/A	GO_COPI_COATED_VESICLE_BUDDING	-0.0485248	0.0911675	0.139692	0.015228	-0.11906	0.137934	0.256995	3.31842e-12
#N/A	GO_CELL_SURFACE_RECEPTOR_SIGNALING_PATHWAY_INVOLVED_IN_CELL_CELL_SIGNALING	-0.00276486	0.0366057	0.0393706	0.0810037	-0.0617937	0.0445176	0.106311	3.43855e-12
#N/A	GO_CYTOPLASMIC_SEQUESTERING_OF_NF_KAPPAB	-0.0718705	0.0558572	0.127728	0.0132046	-0.113854	0.120867	0.234721	3.47771e-12
#N/A	GO_POSITIVE_REGULATION_OF_TRANSFORMING_GROWTH_FACTOR_BETA_PRODUCTION	-0.016287	0.0314064	0.0476934	0.255929	-0.0627756	0.113033	0.175808	3.56887e-12
#N/A	GO_NUCLEOBASE_CONTAINING_SMALL_MOLECULE_CATABOLIC_PROCESS	-0.033378	-0.00964187	0.0237361	0.499166	-0.0735843	0.0701635	0.143748	3.74927e-12
#N/A	GO_REGULATION_OF_LYSOSOME_ORGANIZATION	-0.0192961	0.0230539	0.04235	0.481743	-0.117929	0.146235	0.264164	3.75787e-12
#N/A	GO_REGULATION_OF_LAMELLIPODIUM_ASSEMBLY	-0.0239236	0.0184222	0.0423458	0.317378	-0.0973052	0.0732629	0.170568	3.78719e-12
#N/A	GO_SIGNAL_TRANSDUCTION_BY_P53_CLASS_MEDIATOR	-0.0578009	0.0913644	0.149165	1.20357e-05	-0.0859588	0.0595791	0.145538	3.84979e-12
#N/A	GO_TRANSFORMING_GROWTH_FACTOR_BETA1_PRODUCTION	-0.0384356	-0.00103297	0.0374027	0.457013	-0.0856184	0.120235	0.205853	4.0932e-12
#N/A	GO_ACTIN_POLYMERIZATION_DEPENDENT_CELL_MOTILITY	-0.0496187	0.0418029	0.0914216	0.160019	-0.172771	0.104138	0.27691	4.14927e-12
#N/A	GO_PROTEIN_AUTOPROCESSING	-0.0149321	0.0914573	0.106389	0.00611165	-0.048706	0.129311	0.178017	4.27655e-12
#N/A	GO_POSITIVE_REGULATION_OF_INTRACELLULAR_TRANSPORT	-0.0312379	0.022186	0.0534239	0.0410444	-0.0596429	0.0573129	0.116956	4.3815e-12
GO_GENERATION_OF_PRECURSOR_METABOLITES_AND_ENERGY	GO_GENERATION_OF_PRECURSOR_METABOLITES_AND_ENERGY	-0.0225627	-0.00584546	0.0167172	0.521718	-0.0637224	0.0707927	0.134515	4.46538e-12
#N/A	GO_CELL_ACTIVATION_INVOLVED_IN_IMMUNE_RESPONSE	-0.0292577	0.00811426	0.037372	0.308012	-0.0813268	0.0615147	0.142841	4.46919e-12
#N/A	GO_POSITIVE_REGULATION_OF_VIRAL_GENOME_REPLICATION	-0.0699126	0.0595708	0.129483	0.00118947	-0.112326	0.0566025	0.168929	4.55456e-12
#N/A	GO_MEMBRANE_RAFT_ASSEMBLY	-0.0600686	0.0709046	0.130973	0.0363313	-0.119435	0.132957	0.252392	4.60724e-12
#N/A	GO_POSITIVE_REGULATION_OF_LAMELLIPODIUM_ASSEMBLY	-0.0250831	0.0667758	0.0918589	0.0603634	-0.0989924	0.101024	0.200017	4.61947e-12
#N/A	GO_NEGATIVE_REGULATION_OF_CELL_MIGRATION_INVOLVED_IN_SPROUTING_ANGIOGENESIS	-0.0518694	0.0164104	0.0682797	0.133219	-0.0957637	0.0928764	0.18864	4.62553e-12
#N/A	GO_POSITIVE_REGULATION_OF_OSTEOCLAST_DIFFERENTIATION	-0.0439264	0.0724975	0.116424	0.0107222	-0.0712721	0.1212	0.192472	4.64412e-12
#N/A	GO_PEPTIDYL_ARGININE_METHYLATION_TO_ASYMMETRICAL_DIMETHYL_ARGININE	-0.0745682	0.122212	0.19678	0.000351043	-0.156546	0.0794343	0.23598	4.98193e-12
#N/A	GO_HEME_BIOSYNTHETIC_PROCESS	-0.0580287	0.0325189	0.0905476	0.0230023	-0.0919839	0.0818646	0.173849	4.99762e-12
#N/A	GO_NEGATIVE_REGULATION_OF_PROTEASOMAL_UBIQUITIN_DEPENDENT_PROTEIN_CATABOLIC_PROCESS	-0.0497615	0.0407926	0.090554	0.0157203	-0.0984219	0.0679698	0.166392	5.06356e-12
#N/A	GO_RESPONSE_TO_METAL_ION	0.0370808	-0.00402052	-0.0411013	0.106181	-0.0453782	0.0666968	0.112075	5.06389e-12
#N/A	GO_REGULATION_OF_LOW_DENSITY_LIPOPROTEIN_PARTICLE_CLEARANCE	-0.0203408	0.136258	0.156598	0.000102977	-0.060924	0.107734	0.168658	5.24223e-12
#N/A	GO_REGULATION_OF_AEROBIC_RESPIRATION	0.011247	0.0624561	0.0512091	0.294318	-0.0921346	0.123962	0.216097	5.25754e-12
#N/A	GO_PROTEIN_K27_LINKED_UBIQUITINATION	-0.0543947	0.0442845	0.0986792	0.138629	-0.117025	0.161658	0.278683	5.2945e-12
#N/A	GO_ENDOTHELIAL_CELL_MIGRATION	-0.0408749	-0.010216	0.0306589	0.354679	-0.0774074	0.0553608	0.132768	5.30105e-12
#N/A	GO_POSITIVE_REGULATION_OF_LAMELLIPODIUM_ORGANIZATION	-0.0225314	0.0801286	0.10266	0.0151103	-0.0988705	0.0750168	0.173887	5.45809e-12
#N/A	GO_REGULATION_OF_CARDIAC_MUSCLE_TISSUE_REGENERATION	-0.0273364	0.00345531	0.0307917	0.696319	-0.15307	0.185931	0.339001	5.56573e-12
#N/A	GO_CELLULAR_RESPONSE_TO_CARBOHYDRATE_STIMULUS	-0.0123701	-0.0215313	-0.00916129	0.72667	-0.0773122	0.04007	0.117382	5.6105e-12
#N/A	GO_LIPOSACCHARIDE_METABOLIC_PROCESS	-0.0304709	-0.0323819	-0.00191098	0.957718	-0.0838641	0.0640406	0.147905	5.65623e-12
#N/A	GO_MITOCHONDRIAL_DEPOLARIZATION	0.0225602	0.097991	0.0754308	0.0294515	-0.0617307	0.0935621	0.155293	5.66822e-12
#N/A	GO_GLYCOSYLATION	-0.0457387	0.00805067	0.0537894	0.0604695	-0.0864078	0.028338	0.114746	5.71406e-12
#N/A	GO_NEGATIVE_REGULATION_OF_ERK1_AND_ERK2_CASCADE	-0.0158825	0.020129	0.0360115	0.272828	-0.0707031	0.0675588	0.138262	5.72837e-12
#N/A	GO_NEGATIVE_REGULATION_OF_CELL_CYCLE_PROCESS	-0.0588115	0.0863566	0.145168	2.17941e-05	-0.0856623	0.0592199	0.144882	5.75915e-12
#N/A	GO_ENDOCYTOSIS	0.0122524	0.0163899	0.00413753	0.870691	-0.0457293	0.0601283	0.105858	5.82228e-12
#N/A	GO_REGULATION_OF_MULTI_ORGANISM_PROCESS	-0.0355026	0.0378024	0.073305	0.0148725	-0.075791	0.0512614	0.127052	5.84406e-12
#N/A	GO_ACTIVATION_OF_INNATE_IMMUNE_RESPONSE	-0.036763	0.0322635	0.0690266	0.0440654	-0.0869308	0.0542908	0.141222	6.13594e-12
#N/A	GO_MYD88_INDEPENDENT_TOLL_LIKE_RECEPTOR_SIGNALING_PATHWAY	-0.0496993	0.00505971	0.054759	0.219432	-0.122091	0.0603352	0.182426	6.27477e-12
#N/A	GO_BASIC_AMINO_ACID_TRANSMEMBRANE_TRANSPORT	0.0633137	-0.0267798	-0.0900935	0.0322501	0.0731827	-0.110463	-0.183646	6.3469e-12
#N/A	GO_CELLULAR_RESPONSE_TO_ANTIBIOTIC	-0.0332677	0.0566182	0.0898859	0.000897545	-0.0595907	0.0630293	0.12262	6.36026e-12
#N/A	GO_CELLULAR_RESPONSE_TO_DEXAMETHASONE_STIMULUS	-0.00958829	0.0331565	0.0427447	0.213999	-0.0480449	0.100689	0.148734	6.41659e-12
#N/A	GO_REGULATION_OF_CELLULAR_COMPONENT_SIZE	-0.00454823	-0.00158797	0.00296026	0.905498	-0.0669274	0.0458861	0.112813	6.43364e-12
#N/A	GO_REGULATION_OF_CELL_CYCLE	-0.052393	0.0627257	0.115119	5.03821e-05	-0.0745876	0.0512332	0.125821	6.43648e-12
#N/A	GO_ATF6_MEDIATED_UNFOLDED_PROTEIN_RESPONSE	-0.0605834	0.00738659	0.06797	0.225777	-0.121991	0.113336	0.235326	6.61045e-12
#N/A	GO_POSITIVE_REGULATION_OF_MUCUS_SECRETION	0.021181	-0.0416463	-0.0628274	0.230954	-0.11949	0.107247	0.226737	6.9515e-12
#N/A	GO_REGULATION_OF_EXTRINSIC_APOPTOTIC_SIGNALING_PATHWAY	-0.0291092	0.03038	0.0594892	0.0637258	-0.0713501	0.0646441	0.135994	6.9946e-12
#N/A	GO_REGULATION_OF_DEOXYRIBONUCLEASE_ACTIVITY	-0.053463	0.107202	0.160665	0.0010145	-0.0943837	0.133844	0.228228	7.10479e-12
#N/A	GO_VACUOLE_ORGANIZATION	-0.00386993	-0.0137452	-0.00987523	0.733162	-0.0790102	0.0578238	0.136834	7.19995e-12
#N/A	GO_POSITIVE_REGULATION_OF_HYDROLASE_ACTIVITY	-0.0285198	-0.00941057	0.0191093	0.428298	-0.0562811	0.0534176	0.109699	7.29796e-12
#N/A	GO_RESPONSE_TO_ALUMINUM_ION	-0.0292838	-0.0186017	0.0106821	0.85979	-0.120801	0.128984	0.249785	7.49554e-12
#N/A	GO_DEOXYRIBONUCLEOSIDE_MONOPHOSPHATE_BIOSYNTHETIC_PROCESS	-0.0638217	-0.0195353	0.0442864	0.378795	-0.127148	0.0997263	0.226875	7.62803e-12
#N/A	GO_REGULATION_OF_ENDODEOXYRIBONUCLEASE_ACTIVITY	-0.0425611	0.119042	0.161603	0.00120942	-0.0960408	0.13105	0.227091	7.68793e-12
#N/A	GO_PEROXISOMAL_TRANSPORT	-0.0173306	-0.0355338	-0.0182032	0.597405	-0.0737397	0.0806077	0.154347	7.80749e-12
#N/A	GO_REGULATION_OF_CYTOPLASMIC_TRANSPORT	-0.00785013	0.0109173	0.0187674	0.645151	-0.0988741	0.0839477	0.182822	7.85499e-12
#N/A	GO_PROTEIN_HOMOTETRAMERIZATION	-0.0222071	0.0498471	0.0720542	0.00734484	-0.0428645	0.0757841	0.118649	7.94759e-12
#N/A	GO_FIBROBLAST_GROWTH_FACTOR_RECEPTOR_SIGNALING_PATHWAY	-0.0263076	0.0425678	0.0688754	0.00759519	-0.0498771	0.0674094	0.117286	7.97787e-12
#N/A	GO_REGULATION_OF_CENTROSOME_CYCLE	-0.0730842	0.0611048	0.134189	0.00056677	-0.104496	0.0590689	0.163565	8.07239e-12
#N/A	GO_REGULATION_OF_ERAD_PATHWAY	-0.0610014	0.0489777	0.109979	0.0053089	-0.103034	0.0680719	0.171106	8.38537e-12
#N/A	GO_TRANSFORMING_GROWTH_FACTOR_BETA_RECEPTOR_SIGNALING_PATHWAY	-0.0108058	0.0536898	0.0644956	0.0166996	-0.0638713	0.0619951	0.125866	8.41963e-12
#N/A	GO_REGULATION_OF_TRANSCRIPTION_INITIATION_FROM_RNA_POLYMERASE_II_PROMOTER	-0.0360411	0.0687396	0.104781	0.00737426	-0.0821844	0.086366	0.16855	8.64838e-12
#N/A	GO_POSITIVE_REGULATION_OF_LIGASE_ACTIVITY	-0.0535238	0.0271055	0.0806293	0.135413	-0.115146	0.139703	0.254849	8.70377e-12
#N/A	GO_POSITIVE_REGULATION_OF_RNA_POLYMERASE_II_TRANSCRIPTIONAL_PREINITIATION_COMPLEX_ASSEMBLY	-0.0588443	0.0637529	0.122597	0.00840309	-0.0857206	0.113427	0.199148	8.72726e-12
#N/A	GO_POSITIVE_REGULATION_OF_CENTROSOME_CYCLE	-0.0839512	0.0998981	0.183849	0.00160507	-0.123252	0.12302	0.246272	9.06266e-12
#N/A	GO_GROWTH	0.00572106	0.0452701	0.039549	0.0693143	-0.0487266	0.0493318	0.0980584	9.43439e-12
#N/A	GO_POSITIVE_REGULATION_BY_HOST_OF_VIRAL_PROCESS	-0.0104385	0.020857	0.0312955	0.473055	-0.104834	0.0832674	0.188102	9.47372e-12
#N/A	GO_REGULATION_OF_RECEPTOR_MEDIATED_ENDOCYTOSIS	0.0260226	-0.0061478	-0.0321704	0.268601	-0.0634561	0.0594912	0.122947	9.53066e-12
#N/A	GO_CELLULAR_RESPONSE_TO_NITRIC_OXIDE	-0.0472029	0.105838	0.153041	0.00113384	-0.0908477	0.0824767	0.173324	9.69915e-12
#N/A	GO_CELL_CYCLE	-0.05316	0.0596692	0.112829	8.1158e-05	-0.0767807	0.0492504	0.126031	1.00468e-11
#N/A	GO_ACTIVATION_OF_MAPK_ACTIVITY	-0.00296561	0.0051224	0.00808801	0.752804	-0.0694783	0.0398677	0.109346	1.04389e-11
#N/A	GO_NEGATIVE_REGULATION_OF_PROTEIN_POLYMERIZATION	-0.0215993	-0.0246134	-0.00301409	0.916335	-0.0742682	0.0609865	0.135255	1.04619e-11
#N/A	GO_POSITIVE_REGULATION_OF_TISSUE_REMODELING	-0.0144301	-0.0128655	0.0015646	0.972081	-0.0812112	0.0970946	0.178306	1.06371e-11
#N/A	GO_REGULATION_OF_MITOTIC_CELL_CYCLE	-0.0577993	0.0683752	0.126175	4.57971e-05	-0.0800881	0.0518917	0.13198	1.07404e-11
#N/A	GO_LIPID_BIOSYNTHETIC_PROCESS	0.00960711	-0.0395566	-0.0491637	0.0385887	-0.0541662	0.053401	0.107567	1.07929e-11
#N/A	GO_NEGATIVE_REGULATION_OF_SIGNALING_RECEPTOR_ACTIVITY	-0.00160729	0.00273683	0.00434412	0.88785	-0.0245355	0.104897	0.129433	1.12668e-11
#N/A	GO_NEGATIVE_REGULATION_OF_MITOTIC_CELL_CYCLE	-0.0565137	0.0826463	0.13916	4.36892e-05	-0.0812259	0.0592504	0.140476	1.13341e-11
#N/A	GO_MATERNAL_PLACENTA_DEVELOPMENT	-0.0111751	0.0298112	0.0409863	0.256825	-0.0608956	0.0919322	0.152828	1.13916e-11
#N/A	GO_REGULATION_OF_BODY_FLUID_LEVELS	-0.00119241	0.0295558	0.0307482	0.268046	-0.0298989	0.0815257	0.111425	1.15173e-11
#N/A	GO_NEGATIVE_REGULATION_OF_SCHWANN_CELL_PROLIFERATION	-0.0588756	0.0918884	0.150764	0.0130319	-0.121561	0.114105	0.235666	1.15621e-11
#N/A	GO_COAGULATION	-0.00708392	0.0237924	0.0308763	0.301094	-0.035473	0.084511	0.119984	1.16481e-11
#N/A	GO_POSITIVE_REGULATION_OF_MICROTUBULE_BINDING	-0.0427893	0.0295084	0.0722977	0.212102	-0.126517	0.108774	0.235291	1.19256e-11
#N/A	GO_ENTRY_INTO_OTHER_ORGANISM_INVOLVED_IN_SYMBIOTIC_INTERACTION	-0.0190339	0.0134742	0.0325081	0.367134	-0.0783908	0.0667269	0.145118	1.21064e-11
#N/A	GO_NEGATIVE_REGULATION_OF_NECROTIC_CELL_DEATH	-0.0363883	0.0635588	0.0999471	0.0236853	-0.106151	0.0860993	0.192251	1.21236e-11
#N/A	GO_GLYCOPROTEIN_BIOSYNTHETIC_PROCESS	-0.0402019	0.0126314	0.0528333	0.0570906	-0.0783922	0.0346057	0.112998	1.26063e-11
#N/A	GO_MODULATION_BY_SYMBIONT_OF_HOST_CELLULAR_PROCESS	-0.0584709	0.0354412	0.0939121	0.028135	-0.107011	0.0630384	0.17005	1.28535e-11
#N/A	GO_NEGATIVE_REGULATION_OF_CELL_CYCLE_G2_M_PHASE_TRANSITION	-0.0812757	0.0783815	0.159657	0.000112241	-0.0977253	0.0796306	0.177356	1.32289e-11
#N/A	GO_POSITIVE_REGULATION_OF_CELLULAR_AMIDE_METABOLIC_PROCESS	-0.0521901	0.0721397	0.12433	5.0629e-05	-0.0678334	0.0713653	0.139199	1.35613e-11
#N/A	GO_PIGMENT_ACCUMULATION	-0.0926424	0.047131	0.139773	0.00974267	-0.147383	0.0680933	0.215476	1.3563e-11
#N/A	GO_CELL_DIVISION	-0.0593281	0.055764	0.115092	0.00022115	-0.077153	0.0587288	0.135882	1.36507e-11
#N/A	GO_PYRIMIDINE_DEOXYRIBONUCLEOSIDE_MONOPHOSPHATE_BIOSYNTHETIC_PROCESS	-0.0641812	-0.0348611	0.0293201	0.603705	-0.138511	0.117736	0.256247	1.39134e-11
#N/A	GO_POSITIVE_REGULATION_OF_DEPHOSPHORYLATION	0.00170291	-0.0371154	-0.0388183	0.240321	-0.0820158	0.0588427	0.140859	1.39394e-11
#N/A	GO_REGULATION_OF_ATP_BIOSYNTHETIC_PROCESS	-0.0131758	-0.0245394	-0.0113636	0.781446	-0.0876634	0.101656	0.189319	1.40762e-11
#N/A	GO_MAINTENANCE_OF_APICAL_BASAL_CELL_POLARITY	-0.0404507	0.0209436	0.0613943	0.185278	-0.0939124	0.096463	0.190375	1.44044e-11
#N/A	GO_REGULATION_OF_LIGASE_ACTIVITY	-0.039283	-0.0137973	0.0254857	0.607993	-0.111389	0.111997	0.223386	1.45511e-11
#N/A	GO_MEMBRANE_RAFT_ORGANIZATION	-0.0441186	0.0535734	0.0976919	0.0605481	-0.0947246	0.107582	0.202307	1.46066e-11
#N/A	GO_RESPONSE_TO_KETONE	-0.00201864	0.0459704	0.047989	0.0578301	-0.0382826	0.0671646	0.105447	1.48444e-11
#N/A	GO_REGULATION_OF_VESICLE_MEDIATED_TRANSPORT	0.0195742	0.00141422	-0.01816	0.493305	-0.0597389	0.0532272	0.112966	1.55908e-11
#N/A	GO_LABYRINTHINE_LAYER_DEVELOPMENT	-0.00334927	0.0306485	0.0339977	0.296244	-0.0702506	0.074931	0.145182	1.57879e-11
#N/A	GO_REGULATION_OF_GENERATION_OF_PRECURSOR_METABOLITES_AND_ENERGY	-0.0456458	0.0247097	0.0703555	0.00987281	-0.0686916	0.0511466	0.119838	1.63272e-11
#N/A	GO_PH_ELEVATION	0.0330704	-0.0730006	-0.106071	0.0813435	0.0852951	-0.177628	-0.262923	1.64353e-11
#N/A	GO_POSITIVE_REGULATION_OF_CELL_CYCLE	-0.0542443	0.080457	0.134701	7.10367e-06	-0.0709094	0.0536353	0.124545	1.64635e-11
#N/A	GO_LYTIC_VACUOLE_ORGANIZATION	-0.000857071	-0.0396911	-0.038834	0.258051	-0.0840448	0.0573709	0.141416	1.68217e-11
#N/A	GO_CD8_POSITIVE_ALPHA_BETA_T_CELL_PROLIFERATION	-0.0841588	0.0268951	0.111054	0.0706575	-0.149741	0.105037	0.254779	1.69497e-11
#N/A	GO_POSITIVE_REGULATION_OF_STRESS_FIBER_ASSEMBLY	-0.0399549	0.0211619	0.0611168	0.0697561	-0.0811333	0.0536772	0.134811	1.70247e-11
#N/A	GO_CELL_CELL_SIGNALING_BY_WNT	-0.0265197	0.0473085	0.0738282	0.00179788	-0.0621243	0.0479187	0.110043	1.7239e-11
#N/A	GO_POSITIVE_REGULATION_OF_PROTEIN_LOCALIZATION_TO_CELL_PERIPHERY	0.00603892	-0.000973764	-0.00701269	0.81104	-0.0764822	0.0554588	0.131941	1.74278e-11
#N/A	GO_COENZYME_A_BIOSYNTHETIC_PROCESS	-0.0558098	-0.00310339	0.0527064	0.227305	-0.117171	0.0784994	0.19567	1.77478e-11
#N/A	GO_POSITIVE_REGULATION_OF_CALCIUM_MEDIATED_SIGNALING	-0.00299067	0.0368898	0.0398805	0.25429	-0.060408	0.0888202	0.149228	1.78151e-11
#N/A	GO_REGULATION_OF_PEPTIDYL_SERINE_PHOSPHORYLATION	-0.00129204	-0.006328	-0.00503597	0.848327	-0.0462607	0.0662422	0.112503	1.80037e-11
#N/A	GO_CELLULAR_RESPONSE_TO_PEPTIDE	-0.00188003	0.00959068	0.0114707	0.642112	-0.0507374	0.0623445	0.113082	1.8633e-11
#N/A	GO_PEPTIDYL_PROLINE_HYDROXYLATION	-0.0771217	0.0060423	0.083164	0.114623	-0.137406	0.0731584	0.210565	1.87346e-11
#N/A	GO_MITOCHONDRIAL_CALCIUM_ION_HOMEOSTASIS	-0.0472427	-0.0132804	0.0339623	0.386973	-0.077288	0.0940791	0.171367	1.88944e-11
#N/A	GO_RESPONSE_TO_ACID_CHEMICAL	0.0118666	0.0289456	0.017079	0.454782	-0.0345716	0.0648305	0.0994021	1.90676e-11
#N/A	GO_LIPOPROTEIN_BIOSYNTHETIC_PROCESS	-0.0248183	-0.0449305	-0.0201122	0.489275	-0.0774911	0.0566068	0.134098	1.9111e-11
#N/A	GO_REGULATION_OF_DNA_TEMPLATED_TRANSCRIPTION_INITIATION	-0.0392841	0.0629422	0.102226	0.00460276	-0.0709974	0.0922571	0.163254	1.98404e-11
#N/A	GO_POSITIVE_REGULATION_OF_ISOTYPE_SWITCHING_TO_IGA_ISOTYPES	-0.0845159	0.0593418	0.143858	0.0329436	-0.157526	0.124041	0.281568	2.01353e-11
#N/A	GO_REGULATION_OF_PROTEIN_LOCALIZATION_TO_CENTROSOME	-0.0694098	0.0508311	0.120241	0.0295325	-0.129819	0.0931625	0.222982	2.02767e-11
#N/A	GO_REGULATION_OF_TRANSLATIONAL_TERMINATION	-0.057757	0.109676	0.167433	0.00286037	-0.130067	0.08671	0.216777	2.05187e-11
#N/A	GO_TETRAHYDROBIOPTERIN_BIOSYNTHETIC_PROCESS	-0.0362121	0.0203488	0.056561	0.273313	-0.107527	0.109796	0.217323	2.08345e-11
#N/A	GO_NEGATIVE_REGULATION_OF_INTRINSIC_APOPTOTIC_SIGNALING_PATHWAY_BY_P53_CLASS_MEDIATOR	-0.0396767	0.0435716	0.0832483	0.0433569	-0.0763118	0.0966232	0.172935	2.09297e-11
#N/A	GO_NUCLEAR_ENVELOPE_REASSEMBLY	-0.0971118	0.0695728	0.166685	0.000406252	-0.106284	0.0981741	0.204458	2.14187e-11
#N/A	GO_FATTY_ACID_ELONGATION	-0.0110099	-0.0207612	-0.00975137	0.857031	-0.102092	0.108014	0.210106	2.15428e-11
#N/A	GO_AUTOPHAGOSOME_ORGANIZATION	-0.0110906	-0.030853	-0.0197624	0.514512	-0.0745184	0.0725369	0.147055	2.15716e-11
#N/A	GO_CELLULAR_RESPONSE_TO_EXOGENOUS_DSRNA	-0.0593685	0.0633707	0.122739	0.0144685	-0.112529	0.0905986	0.203127	2.16284e-11
#N/A	GO_GALACTOSE_CATABOLIC_PROCESS	-0.0769612	0.0495652	0.126526	0.0382718	-0.148535	0.080612	0.229147	2.22123e-11
#N/A	GO_REGULATION_OF_PROTEIN_SUMOYLATION	-0.073594	0.0891222	0.162716	0.000141413	-0.117473	0.0590203	0.176493	2.22988e-11
#N/A	GO_ASPARTATE_METABOLIC_PROCESS	-0.00825825	0.0348648	0.0431231	0.507604	-0.123654	0.135859	0.259513	2.26336e-11
#N/A	GO_RESPONSE_TO_STEROID_HORMONE	-0.00685816	0.0074316	0.0142898	0.550328	-0.0411191	0.0587544	0.0998736	2.35673e-11
#N/A	GO_REGULATION_OF_OXIDATIVE_STRESS_INDUCED_CELL_DEATH	-0.00362435	0.0226059	0.0262303	0.382353	-0.0687545	0.0595069	0.128261	2.41674e-11
#N/A	GO_PROTEIN_HYDROXYLATION	-0.088542	0.0100398	0.0985818	0.0193897	-0.112502	0.0653741	0.177876	2.42044e-11
#N/A	GO_LEUKOCYTE_MEDIATED_IMMUNITY	-0.0257917	0.0274556	0.0532473	0.151181	-0.0745894	0.0633729	0.137962	2.48635e-11
#N/A	GO_NEGATIVE_REGULATION_OF_EXTRINSIC_APOPTOTIC_SIGNALING_PATHWAY	-0.0370442	0.056496	0.0935402	0.0044494	-0.0642206	0.0769719	0.141192	2.48955e-11
#N/A	GO_NEGATIVE_REGULATION_OF_CELL_POPULATION_PROLIFERATION	-0.0143626	0.020771	0.0351336	0.14871	-0.0463837	0.055869	0.102253	2.49106e-11
#N/A	GO_PLASMA_LIPOPROTEIN_PARTICLE_CLEARANCE	-0.00166585	0.000753279	0.00241913	0.942419	-0.0647078	0.0798922	0.1446	2.55754e-11
#N/A	GO_NEGATIVE_REGULATION_OF_MAPK_CASCADE	-0.0144691	0.0177733	0.0322424	0.226626	-0.0767059	0.0405876	0.117293	2.6284e-11
#N/A	GO_CALCIUM_IMPORT_INTO_THE_MITOCHONDRION	-0.0274729	0.0116309	0.0391038	0.468495	-0.115953	0.124334	0.240287	2.6559e-11
#N/A	GO_CELLULAR_RESPONSE_TO_PEPTIDE_HORMONE_STIMULUS	0.00210643	0.00391707	0.00181065	0.942291	-0.0527204	0.062919	0.115639	2.66135e-11
#N/A	GO_PROTEIN_LOCALIZATION_TO_ENDOSOME	-0.0344381	-0.0176547	0.0167833	0.672467	-0.111002	0.0768865	0.187888	2.72638e-11
#N/A	GO_RESPONSE_TO_STARVATION	-0.00584313	-0.0238682	-0.0180251	0.47336	-0.0504037	0.0713859	0.12179	2.73838e-11
#N/A	GO_VIRION_ASSEMBLY	-0.0598968	0.0473374	0.107234	0.00524234	-0.104937	0.0833668	0.188303	2.7528e-11
#N/A	GO_SMAD_PROTEIN_COMPLEX_ASSEMBLY	-0.0741867	0.0457315	0.119918	0.0144481	-0.141379	0.0782128	0.219592	2.8496e-11
#N/A	GO_REGULATION_OF_CELL_CYCLE_G1_S_PHASE_TRANSITION	-0.0489435	0.0836206	0.132564	6.38398e-05	-0.0807419	0.0549196	0.135662	2.89633e-11
#N/A	GO_MITOTIC_CELL_CYCLE	-0.0606136	0.0700477	0.130661	4.3002e-05	-0.0801396	0.0530061	0.133146	2.91339e-11
#N/A	GO_AMINE_METABOLIC_PROCESS	-0.0214115	0.0218866	0.0432981	0.157235	-0.0577222	0.0861584	0.143881	2.91827e-11
#N/A	GO_RUFFLE_ASSEMBLY	-0.0539685	0.0311935	0.0851619	0.0167559	-0.0945918	0.0517358	0.146328	2.92254e-11
#N/A	GO_POLYAMINE_TRANSPORT	-0.0547395	0.01183	0.0665695	0.219336	-0.111979	0.124906	0.236885	2.92305e-11
#N/A	GO_PEPTIDE_METABOLIC_PROCESS	-0.0296724	0.00368143	0.0333538	0.321281	-0.0782674	0.0547652	0.133033	2.99103e-11
GO_OXIDATION_REDUCTION_PROCESS	GO_OXIDATION_REDUCTION_PROCESS	0.0127487	-0.0132837	-0.0260323	0.267866	-0.0525836	0.0613437	0.113927	3.05532e-11
#N/A	GO_GLYCOLYTIC_PROCESS_THROUGH_FRUCTOSE_6_PHOSPHATE	-0.0674173	0.0674872	0.134905	0.0037867	-0.106057	0.0932255	0.199283	3.0623e-11
#N/A	GO_POSITIVE_REGULATION_OF_SODIUM_ION_TRANSMEMBRANE_TRANSPORTER_ACTIVITY	-0.0136533	-0.0113612	0.0022921	0.959499	-0.106073	0.0775284	0.183601	3.06406e-11
#N/A	GO_GLOBAL_GENOME_NUCLEOTIDE_EXCISION_REPAIR	-0.0480749	0.039991	0.0880659	0.0297425	-0.101841	0.0709901	0.172832	3.15326e-11
#N/A	GO_NEGATIVE_REGULATION_OF_SMAD_PROTEIN_COMPLEX_ASSEMBLY	-0.0609497	0.0701899	0.13114	0.0363406	-0.119754	0.144813	0.264567	3.23478e-11
#N/A	GO_CELLULAR_RESPONSE_TO_MURAMYL_DIPEPTIDE	-0.097219	0.0112633	0.108482	0.0297236	-0.137248	0.0688296	0.206077	3.28628e-11
#N/A	GO_MITOTIC_NUCLEAR_DIVISION	-0.0734847	0.0817289	0.155214	2.38127e-05	-0.0924005	0.0531179	0.145518	3.31572e-11
#N/A	GO_IMMUNE_RESPONSE_REGULATING_SIGNALING_PATHWAY	-0.0345505	0.0272527	0.0618031	0.0640512	-0.0800793	0.0486662	0.128745	3.4525e-11
#N/A	GO_CELLULAR_RESPONSE_TO_NUTRIENT	0.00262907	0.0503445	0.0477154	0.119997	-0.0338681	0.0886072	0.122475	3.45941e-11
#N/A	GO_METAPHASE_PLATE_CONGRESSION	-0.086893	0.101313	0.188206	4.36227e-05	-0.113217	0.0712624	0.184479	3.50619e-11
#N/A	GO_RESPONSE_TO_IONIZING_RADIATION	-0.0502556	0.100655	0.15091	4.19935e-05	-0.0840216	0.0616291	0.145651	3.54543e-11
#N/A	GO_PIGMENTATION	-0.0205358	0.0194672	0.040003	0.15269	-0.0689718	0.0532659	0.122238	3.6106e-11
#N/A	GO_VIRAL_BUDDING	-0.0658453	0.0718312	0.137677	0.000914837	-0.109661	0.0869442	0.196605	3.75262e-11
#N/A	GO_ESTABLISHMENT_OF_PROTEIN_LOCALIZATION_TO_VACUOLE	0.00749761	-0.00619046	-0.0136881	0.667514	-0.0723764	0.0757868	0.148163	3.75522e-11
#N/A	GO_REGULATION_OF_CELL_CYCLE_PROCESS	-0.0581936	0.0699757	0.128169	2.89855e-05	-0.0780681	0.049393	0.127461	3.76955e-11
#N/A	GO_NEGATIVE_REGULATION_OF_TRANSPORTER_ACTIVITY	-0.000582297	0.0140836	0.0146659	0.612543	-0.0601086	0.0654858	0.125594	3.79301e-11
#N/A	GO_SCF_COMPLEX_ASSEMBLY	-0.0136687	-0.034551	-0.0208823	0.70687	-0.0879798	0.159072	0.247052	3.86305e-11
#N/A	GO_RESPONSE_TO_WATER	0.0251659	0.0222027	-0.00296324	0.937685	-0.0484692	0.105888	0.154357	3.87771e-11
#N/A	GO_TRYPTOPHAN_CATABOLIC_PROCESS_TO_KYNURENINE	-0.0458883	0.142139	0.188028	0.00563397	-0.0604701	0.21676	0.27723	3.8891e-11
#N/A	GO_UBIQUITIN_DEPENDENT_ERAD_PATHWAY	-0.0496118	-0.0162693	0.0333425	0.341908	-0.0894687	0.0716838	0.161153	3.91686e-11
#N/A	GO_GLUCOSE_METABOLIC_PROCESS	-0.0177027	-0.00849083	0.00921185	0.73409	-0.0564833	0.0584137	0.114897	3.94375e-11
#N/A	GO_PROTEIN_K11_LINKED_UBIQUITINATION	-0.0843245	0.0798672	0.164192	0.000482823	-0.0983492	0.0933608	0.19171	4.07985e-11
#N/A	GO_SIGNAL_PEPTIDE_PROCESSING	-0.0599169	0.035617	0.0955339	0.0832832	-0.12168	0.100635	0.222315	4.08288e-11
#N/A	GO_PROTEIN_GERANYLGERANYLATION	-0.0236815	0.034738	0.0584194	0.258253	-0.0780516	0.130352	0.208404	4.31336e-11
#N/A	GO_REGULATION_OF_ANATOMICAL_STRUCTURE_MORPHOGENESIS	-0.0136642	0.029713	0.0433772	0.068799	-0.0471927	0.0551809	0.102374	4.35582e-11
#N/A	GO_NEGATIVE_REGULATION_OF_EPITHELIAL_CELL_PROLIFERATION_INVOLVED_IN_PROSTATE_GLAND_DEVELOPMENT	-0.0315605	8.05849e-05	0.0316411	0.552925	-0.106244	0.116286	0.222529	4.38458e-11
#N/A	GO_PLACENTA_DEVELOPMENT	-0.0211985	0.0375196	0.0587181	0.0389367	-0.0498989	0.071035	0.120934	4.39915e-11
#N/A	GO_PURINE_CONTAINING_COMPOUND_METABOLIC_PROCESS	-0.00264153	-0.0250408	-0.0223993	0.387611	-0.058373	0.0563496	0.114723	4.41219e-11
#N/A	GO_NUCLEOTIDE_EXCISION_REPAIR_DNA_DUPLEX_UNWINDING	-0.0517911	0.0503863	0.102177	0.0157396	-0.0845461	0.100136	0.184682	4.43913e-11
#N/A	GO_MODULATION_BY_HOST_OF_VIRAL_PROCESS	-0.000378647	0.0420331	0.0424117	0.255058	-0.069737	0.08438	0.154117	4.44837e-11
#N/A	GO_POSITIVE_REGULATION_OF_TRANSFORMING_GROWTH_FACTOR_BETA1_PRODUCTION	0.0185087	-0.0262743	-0.044783	0.453141	-0.0937569	0.141208	0.234964	4.50549e-11
#N/A	GO_CELLULAR_RESPONSE_TO_ENDOGENOUS_STIMULUS	0.0034635	0.0396835	0.03622	0.0997555	-0.0443358	0.0543214	0.0986572	4.52591e-11
#N/A	GO_PROTEIN_MODIFICATION_BY_SMALL_PROTEIN_CONJUGATION	-0.0449765	0.0493796	0.094356	0.000568789	-0.075161	0.0534581	0.128619	4.57015e-11
#N/A	GO_DEOXYRIBOSE_PHOSPHATE_BIOSYNTHETIC_PROCESS	-0.0319977	-0.0269174	0.0050803	0.913062	-0.109316	0.0957939	0.20511	4.67396e-11
#N/A	GO_NEGATIVE_REGULATION_OF_RECEPTOR_MEDIATED_ENDOCYTOSIS	-0.00609985	-0.0540519	-0.047952	0.199173	-0.081313	0.0797996	0.161113	4.80108e-11
#N/A	GO_CELLULAR_RESPONSE_TO_DSRNA	-0.0598875	0.0516528	0.11154	0.0152004	-0.117111	0.0716199	0.188731	5.04115e-11
#N/A	GO_NEGATIVE_REGULATION_OF_PROTEASOMAL_PROTEIN_CATABOLIC_PROCESS	-0.0318679	0.0259493	0.0578172	0.0832523	-0.0831621	0.067281	0.150443	5.05577e-11
#N/A	GO_MONOSACCHARIDE_BIOSYNTHETIC_PROCESS	-0.0172853	0.00604046	0.0233258	0.43317	-0.0517758	0.0859342	0.13771	5.11775e-11
#N/A	GO_OXALOACETATE_METABOLIC_PROCESS	-0.0201636	0.0370499	0.0572135	0.29387	-0.0912002	0.131906	0.223107	5.42764e-11
#N/A	GO_RESPONSE_TO_COPPER_ION	0.0237307	-0.0317042	-0.0554349	0.158767	-0.0609339	0.0901548	0.151089	5.45411e-11
#N/A	GO_REGULATION_OF_MAP_KINASE_ACTIVITY	-0.0180677	0.0077005	0.0257682	0.32206	-0.0624513	0.0446773	0.107129	5.59602e-11
#N/A	GO_POSITIVE_REGULATION_OF_IMMUNE_RESPONSE	-0.0302235	0.034196	0.0644195	0.0565972	-0.0704728	0.0569387	0.127411	5.617e-11
#N/A	GO_REGULATION_OF_EXIT_FROM_MITOSIS	-0.0366484	0.0574548	0.0941032	0.0282092	-0.0949028	0.080357	0.17526	5.64706e-11
#N/A	GO_PURINE_NUCLEOBASE_METABOLIC_PROCESS	0.0165048	0.0842329	0.0677281	0.173657	-0.0531137	0.151017	0.20413	5.669e-11
#N/A	GO_SPINDLE_ORGANIZATION	-0.0694819	0.0515256	0.121007	0.000622328	-0.0904449	0.0580085	0.148453	5.6706e-11
#N/A	GO_LATE_ENDOSOME_TO_VACUOLE_TRANSPORT_VIA_MULTIVESICULAR_BODY_SORTING_PATHWAY	-0.0788451	0.0645501	0.143395	0.0125138	-0.119434	0.108472	0.227906	5.70814e-11
#N/A	GO_REGULATION_OF_CELLULAR_RESPONSE_TO_STRESS	-0.0402631	0.0427414	0.0830044	0.00128819	-0.0680025	0.0457674	0.11377	5.80328e-11
#N/A	GO_PROTEIN_LOCALIZATION_TO_CELL_PERIPHERY	0.016022	-0.0356325	-0.0516546	0.0519555	-0.0789812	0.0360978	0.115079	5.81174e-11
#N/A	GO_SOMATIC_RECOMBINATION_OF_IMMUNOGLOBULIN_GENE_SEGMENTS	-0.0568332	0.0770036	0.133837	0.00103748	-0.0986619	0.0683355	0.166997	5.81307e-11
#N/A	GO_REGULATION_OF_LAMELLIPODIUM_ORGANIZATION	-0.0291679	0.0279853	0.0571532	0.135319	-0.0852494	0.0623446	0.147594	5.83363e-11
#N/A	GO_NEGATIVE_REGULATION_OF_CELL_CYCLE	-0.0434065	0.0666365	0.110043	0.000235431	-0.0711605	0.0532358	0.124396	5.86265e-11
#N/A	GO_PROTEIN_K63_LINKED_UBIQUITINATION	-0.0695755	0.0655601	0.135136	0.000285317	-0.105364	0.057689	0.163053	5.92018e-11
#N/A	GO_CELLULAR_PROTEIN_CONTAINING_COMPLEX_LOCALIZATION	-0.0207025	0.00875468	0.0294572	0.402327	-0.0797131	0.0899161	0.169629	5.99717e-11
#N/A	GO_IMMUNE_EFFECTOR_PROCESS	-0.0257693	0.0255391	0.0513085	0.144024	-0.0710255	0.0594925	0.130518	6.04658e-11
#N/A	GO_POSITIVE_REGULATION_OF_PHOSPHORUS_METABOLIC_PROCESS	-0.00607458	0.00928815	0.0153627	0.516695	-0.0430934	0.0561881	0.0992815	6.11776e-11
#N/A	GO_CELLULAR_LIPID_METABOLIC_PROCESS	0.0145944	-0.0202344	-0.0348288	0.147485	-0.0494234	0.0506375	0.100061	6.15918e-11
#N/A	GO_PROTEASOME_ASSEMBLY	-0.102321	0.0558175	0.158139	0.00566323	-0.105779	0.133511	0.23929	6.20043e-11
#N/A	GO_ZINC_ION_TRANSMEMBRANE_TRANSPORT	-0.0119838	0.0119779	0.0239617	0.539362	-0.088726	0.0609435	0.14967	6.30735e-11
#N/A	GO_CALCINEURIN_MEDIATED_SIGNALING	-0.0197757	0.0233873	0.043163	0.193328	-0.0625185	0.0656701	0.128189	6.34904e-11
#N/A	GO_VIRAL_GENOME_REPLICATION	-0.0449215	0.0453643	0.0902858	0.00952021	-0.0781391	0.0603347	0.138474	6.46053e-11
#N/A	GO_NEGATIVE_REGULATION_OF_UBIQUITIN_PROTEIN_TRANSFERASE_ACTIVITY	-0.0700609	0.146222	0.216283	5.04408e-06	-0.107428	0.0967818	0.20421	6.51946e-11
#N/A	GO_ACETYL_COA_BIOSYNTHETIC_PROCESS	0.00227123	-0.0574343	-0.0597055	0.150583	-0.110273	0.0668452	0.177118	6.60875e-11
#N/A	GO_POSITIVE_REGULATION_OF_EPITHELIAL_TO_MESENCHYMAL_TRANSITION_INVOLVED_IN_ENDOCARDIAL_CUSHION_FORMATION	-0.0796725	0.0894044	0.169077	0.0202872	-0.143409	0.136769	0.280178	6.61984e-11
#N/A	GO_PLATELET_DEGRANULATION	-0.0244782	0.0401936	0.0646718	0.0961092	-0.0651307	0.0780978	0.143228	6.71909e-11
#N/A	GO_MODULATION_OF_PROGRAMMED_CELL_DEATH_IN_OTHER_ORGANISM	-0.0469864	0.0653295	0.112316	0.0726937	-0.151873	0.0829544	0.234828	6.84402e-11
#N/A	GO_RESPONSE_TO_LIGHT_STIMULUS	-0.0100063	0.0305795	0.0405859	0.0871303	-0.051069	0.0516079	0.102677	6.87326e-11
#N/A	GO_NEGATIVE_REGULATION_OF_VIRAL_ENTRY_INTO_HOST_CELL	-0.038358	0.029181	0.067539	0.16713	-0.0943202	0.0920949	0.186415	6.96743e-11
#N/A	GO_NEGATIVE_REGULATION_OF_PROTEIN_LOCALIZATION_TO_MEMBRANE	-0.00738054	-0.00164565	0.00573489	0.874281	-0.0611999	0.0862678	0.147468	7.00827e-11
#N/A	GO_VESICLE_MEDIATED_TRANSPORT_TO_THE_PLASMA_MEMBRANE	0.00176297	-0.0490763	-0.0508393	0.0911904	-0.0730957	0.071701	0.144797	7.04182e-11
#N/A	GO_NEGATIVE_REGULATION_OF_CELL_CYCLE_G1_S_PHASE_TRANSITION	-0.0496631	0.0882055	0.137869	0.000114688	-0.0837026	0.0600999	0.143802	7.06372e-11
#N/A	GO_REGULATION_OF_INTRINSIC_APOPTOTIC_SIGNALING_PATHWAY_BY_P53_CLASS_MEDIATOR	-0.044525	0.053086	0.097611	0.0113309	-0.0707578	0.0927914	0.163549	7.12075e-11
#N/A	GO_REGULATION_OF_SMAD_PROTEIN_COMPLEX_ASSEMBLY	-0.0551641	0.0426275	0.0977916	0.0865064	-0.127307	0.121902	0.249209	7.26045e-11
#N/A	GO_GLIAL_CELL_APOPTOTIC_PROCESS	-0.0271615	0.0125307	0.0396921	0.345226	-0.0700755	0.102004	0.172079	7.36445e-11
#N/A	GO_SUCCINYL_COA_METABOLIC_PROCESS	-0.00513178	-0.0222037	-0.0170719	0.769635	-0.111585	0.125996	0.237581	7.54722e-11
#N/A	GO_ACTIN_FILAMENT_NETWORK_FORMATION	-0.0492608	0.00955114	0.058812	0.351604	-0.124903	0.138675	0.263579	7.60357e-11
#N/A	GO_ANIMAL_ORGAN_REGENERATION	-0.0386197	0.100894	0.139514	9.78158e-06	-0.0547396	0.071573	0.126313	7.62189e-11
#N/A	GO_CELLULAR_RESPONSE_TO_INORGANIC_SUBSTANCE	0.0311987	0.00352044	-0.0276782	0.290613	-0.042961	0.0673452	0.110306	7.67903e-11
#N/A	GO_RESPONSE_TO_CYTOKINE	-0.0247568	0.0340497	0.0588065	0.0620928	-0.0610735	0.0576945	0.118768	7.80376e-11
#N/A	GO_CELLULAR_PROTEIN_COMPLEX_DISASSEMBLY	-0.0430975	0.0477062	0.0908037	0.00259877	-0.0763849	0.0674067	0.143792	8.06861e-11
#N/A	GO_POSITIVE_REGULATION_OF_ENDOCYTOSIS	-0.00261629	0.0190931	0.0217094	0.469115	-0.0565459	0.0677465	0.124292	8.2435e-11
#N/A	GO_REGULATION_OF_TAU_PROTEIN_KINASE_ACTIVITY	0.00949676	0.0721106	0.0626138	0.231158	-0.0841879	0.131205	0.215393	8.30691e-11
#N/A	GO_VACUOLAR_ACIDIFICATION	-0.0377974	-0.00222122	0.0355762	0.384303	-0.0610845	0.10786	0.168944	8.40864e-11
#N/A	GO_RESPONSE_TO_REDOX_STATE	0.00379095	-0.0167353	-0.0205263	0.631049	-0.0655517	0.115488	0.18104	8.49693e-11
#N/A	GO_PIGMENT_GRANULE_MATURATION	-0.0922837	0.0686914	0.160975	0.00544117	-0.137867	0.0832659	0.221133	8.57243e-11
#N/A	GO_ACTIVATION_OF_PROTEIN_KINASE_ACTIVITY	-0.0150556	-0.0119039	0.00315168	0.89803	-0.0543137	0.0495501	0.103864	8.6433e-11
#N/A	GO_NADH_METABOLIC_PROCESS	0.0349445	-0.0910785	-0.126023	0.0127142	-0.100664	0.120651	0.221315	8.72404e-11
#N/A	GO_CELLULAR_AMIDE_METABOLIC_PROCESS	-0.0505789	0.0595262	0.110105	0.000101799	-0.070107	0.0612916	0.131399	8.73616e-11
#N/A	GO_REGULATION_OF_POLYSACCHARIDE_METABOLIC_PROCESS	-0.0354704	-0.00160146	0.033869	0.323244	-0.0696715	0.0658515	0.135523	8.97907e-11
#N/A	GO_PURINE_CONTAINING_COMPOUND_SALVAGE	-0.0530905	-0.032661	0.0204295	0.628595	-0.0817617	0.0998975	0.181659	8.98663e-11
#N/A	GO_MYELOID_LEUKOCYTE_CYTOKINE_PRODUCTION	-0.00533271	0.0236903	0.029023	0.46321	-0.0833054	0.0741715	0.157477	8.9901e-11
#N/A	GO_POSITIVE_REGULATION_OF_MITOCHONDRIAL_FISSION	0.0127608	-0.00525743	-0.0180182	0.688908	-0.0896422	0.117027	0.206669	9.00849e-11
#N/A	GO_RESPONSE_TO_ALCOHOL	0.0266199	0.0385111	0.0118912	0.622932	-0.0246456	0.0754498	0.100095	9.14133e-11
#N/A	GO_RESPONSE_TO_EPINEPHRINE	-0.00650555	-0.0456981	-0.0391926	0.385846	-0.101213	0.0889608	0.190174	9.19958e-11
#N/A	GO_REGULATION_OF_GLUCOSE_METABOLIC_PROCESS	-0.0333176	-0.0178557	0.0154618	0.587323	-0.05517	0.0667553	0.121925	9.25098e-11
#N/A	GO_REGULATION_OF_CELL_POPULATION_PROLIFERATION	-0.0160411	0.0398698	0.0559108	0.0187678	-0.0397315	0.0578175	0.097549	9.46101e-11
#N/A	GO_ACTIVATION_OF_IMMUNE_RESPONSE	-0.03086	0.0365175	0.0673774	0.0456213	-0.0715771	0.0550625	0.12664	9.65882e-11
#N/A	GO_ENDOPLASMIC_RETICULUM_TO_CYTOSOL_TRANSPORT	-0.0634813	0.0335506	0.097032	0.0341162	-0.0994525	0.0828404	0.182293	9.69746e-11
#N/A	GO_NUCLEOSIDE_METABOLIC_PROCESS	-0.034718	-0.00216225	0.0325558	0.275897	-0.068406	0.0606761	0.129082	9.82637e-11
#N/A	GO_REGULATION_OF_AUTOPHAGOSOME_ASSEMBLY	-0.0153947	-0.0559392	-0.0405445	0.239479	-0.0696988	0.0916542	0.161353	9.87251e-11
#N/A	GO_REGULATION_OF_MITOTIC_SPINDLE_ASSEMBLY	-0.0351627	0.0451058	0.0802685	0.0662183	-0.102529	0.0849147	0.187444	1.00192e-10
#N/A	GO_NEGATIVE_REGULATION_OF_SMOOTH_MUSCLE_CELL_PROLIFERATION	0.00203495	0.0169761	0.0149412	0.676429	-0.0636303	0.0777406	0.141371	1.02012e-10
#N/A	GO_REGULATION_OF_INNATE_IMMUNE_RESPONSE	-0.03642	0.0307667	0.0671867	0.058116	-0.0814524	0.0523715	0.133824	1.03436e-10
#N/A	GO_RNA_POLYMERASE_II_PREINITIATION_COMPLEX_ASSEMBLY	-0.0754932	0.0770108	0.152504	0.000265804	-0.0974974	0.0720435	0.169541	1.04841e-10
#N/A	GO_REGULATION_OF_MITOTIC_CENTROSOME_SEPARATION	-0.0798845	0.0766446	0.156529	0.00353652	-0.117959	0.0949691	0.212929	1.0703e-10
#N/A	GO_REGULATION_OF_RECEPTOR_BINDING	0.0137064	0.0423152	0.0286088	0.460176	-0.0126122	0.139325	0.151937	1.09326e-10
#N/A	GO_CELLULAR_RESPONSE_TO_HORMONE_STIMULUS	0.0103133	0.0150235	0.00471022	0.839565	-0.048322	0.0536125	0.101935	1.10178e-10
#N/A	GO_PLATELET_AGGREGATION	-0.0148167	0.0179042	0.0327209	0.393903	-0.0620772	0.0798867	0.141964	1.11648e-10
#N/A	GO_RENAL_WATER_TRANSPORT	-0.0895164	0.113835	0.203351	0.00132489	-0.123095	0.130451	0.253546	1.14944e-10
#N/A	GO_NEGATIVE_REGULATION_OF_MITOCHONDRIAL_OUTER_MEMBRANE_PERMEABILIZATION_INVOLVED_IN_APOPTOTIC_SIGNALING_PATHWAY	0.0232536	-0.0268133	-0.0500669	0.343563	-0.119227	0.105615	0.224842	1.15629e-10
#N/A	GO_NEGATIVE_REGULATION_OF_ENDOCYTOSIS	0.0103619	-0.0264256	-0.0367875	0.248234	-0.0465707	0.0797257	0.126296	1.17732e-10
#N/A	GO_PROTEIN_DESTABILIZATION	-0.0368039	0.0516635	0.0884674	0.00423029	-0.0736743	0.0764	0.150074	1.1885e-10
#N/A	GO_NEGATIVE_REGULATION_OF_AUTOPHAGY	-8.98175e-05	0.0244315	0.0245213	0.399137	-0.0564806	0.0722487	0.128729	1.21432e-10
#N/A	GO_CELLULAR_RESPONSE_TO_ORGANIC_CYCLIC_COMPOUND	-0.0112589	0.0125884	0.0238473	0.322434	-0.0466442	0.0574768	0.104121	1.21672e-10
#N/A	GO_PROTEIN_MATURATION_BY_PROTEIN_FOLDING	-0.109044	0.0220519	0.131096	0.0211028	-0.117897	0.14398	0.261876	1.30597e-10
#N/A	GO_MYELOID_LEUKOCYTE_ACTIVATION	-0.0268741	0.0051716	0.0320457	0.387006	-0.073625	0.060712	0.134337	1.31295e-10
#N/A	GO_REGULATION_OF_CELLULAR_COMPONENT_BIOGENESIS	-0.0197331	0.0171164	0.0368495	0.104624	-0.0541384	0.0462713	0.10041	1.35872e-10
#N/A	GO_REGULATION_OF_CELL_PROJECTION_ASSEMBLY	-0.0320945	0.0269492	0.0590436	0.0267668	-0.0512965	0.0625972	0.113894	1.39045e-10
#N/A	GO_NEGATIVE_REGULATION_BY_HOST_OF_VIRAL_GENOME_REPLICATION	-0.0336707	0.0146635	0.0483342	0.41526	-0.104976	0.124762	0.229738	1.40168e-10
#N/A	GO_AMP_BIOSYNTHETIC_PROCESS	-0.0791873	0.0502666	0.129454	0.0274638	-0.129368	0.0977136	0.227081	1.41161e-10
#N/A	GO_CELLULAR_RESPONSE_TO_CADMIUM_ION	0.00361232	-0.019242	-0.0228543	0.551001	-0.0680676	0.0793171	0.147385	1.42389e-10
#N/A	GO_TRANSCYTOSIS	0.0130543	-0.0539169	-0.0669712	0.0906966	-0.0827708	0.0680688	0.15084	1.43994e-10
#N/A	GO_VESICLE_MEDIATED_TRANSPORT_BETWEEN_ENDOSOMAL_COMPARTMENTS	-0.00910507	-0.0621215	-0.0530164	0.116859	-0.101946	0.036872	0.138818	1.4444e-10
#N/A	GO_VIRAL_BUDDING_VIA_HOST_ESCRT_COMPLEX	-0.0773157	0.0719177	0.149233	0.000751275	-0.115527	0.0891361	0.204663	1.45968e-10
#N/A	GO_ER_OVERLOAD_RESPONSE	-0.0393738	0.0318488	0.0712226	0.172352	-0.118123	0.100148	0.218271	1.48654e-10
#N/A	GO_CELL_CYCLE_PROCESS	-0.0605129	0.0631483	0.123661	2.89147e-05	-0.0739534	0.0466579	0.120611	1.50445e-10
#N/A	GO_EXIT_FROM_MITOSIS	-0.0587817	0.0706634	0.129445	0.000788005	-0.0970227	0.0676391	0.164662	1.50491e-10
#N/A	GO_REGULATION_OF_GLIAL_CELL_APOPTOTIC_PROCESS	-0.00874334	-0.017901	-0.00915765	0.844663	-0.0708349	0.11273	0.183565	1.52613e-10
#N/A	GO_ANGIOGENESIS_INVOLVED_IN_WOUND_HEALING	-0.0295679	0.0208177	0.0503856	0.293333	-0.0906267	0.0971157	0.187742	1.53911e-10
#N/A	GO_REGULATION_OF_DEFENSE_RESPONSE	-0.0265354	0.0204924	0.0470278	0.136525	-0.0661335	0.0506851	0.116819	1.5503e-10
#N/A	GO_RESPONSE_TO_NITRIC_OXIDE	-0.0278047	0.0814966	0.109301	0.00938761	-0.0812787	0.0715158	0.152795	1.55497e-10
#N/A	GO_MULTI_ORGANISM_CELLULAR_LOCALIZATION	-0.0316945	0.0186531	0.0503477	0.411009	-0.120075	0.148477	0.268552	1.55671e-10
#N/A	GO_REGULATION_OF_PROTEIN_HOMOOLIGOMERIZATION	-0.0724106	0.0271332	0.0995438	0.0137781	-0.10328	0.0555824	0.158862	1.57968e-10
#N/A	GO_UBIQUITIN_INDEPENDENT_PROTEIN_CATABOLIC_PROCESS_VIA_THE_MULTIVESICULAR_BODY_SORTING_PATHWAY	-0.0474389	-0.0551124	-0.00767359	0.893498	-0.117963	0.120414	0.238377	1.60275e-10
#N/A	GO_POSITIVE_REGULATION_OF_IMMUNE_SYSTEM_PROCESS	-0.0253505	0.0387934	0.0641439	0.0551469	-0.0635299	0.0589488	0.122479	1.63406e-10
#N/A	GO_POSITIVE_REGULATION_OF_RECEPTOR_RECYCLING	0.0208134	0.0365357	0.0157222	0.754409	-0.0707616	0.119628	0.19039	1.6382e-10
#N/A	GO_POSITIVE_REGULATION_OF_MYELOID_LEUKOCYTE_CYTOKINE_PRODUCTION_INVOLVED_IN_IMMUNE_RESPONSE	-0.0388177	0.0460524	0.0848702	0.0604796	-0.0920797	0.0863485	0.178428	1.66855e-10
#N/A	GO_PROTEIN_AUTOUBIQUITINATION	-0.0415231	0.0549063	0.0964294	0.00240403	-0.0739775	0.0620206	0.135998	1.69852e-10
#N/A	GO_REGULATION_OF_PROTEIN_FOLDING	-0.112689	0.11334	0.226029	1.72594e-06	-0.0977662	0.0971569	0.194923	1.70578e-10
#N/A	GO_REGULATION_OF_TRANSLATIONAL_INITIATION	-0.0522657	0.0748607	0.127126	0.000802009	-0.0910595	0.0705055	0.161565	1.70619e-10
#N/A	GO_POSITIVE_REGULATION_OF_SIGNAL_TRANSDUCTION_BY_P53_CLASS_MEDIATOR	-0.0312766	0.045618	0.0768946	0.0626847	-0.0742027	0.0836564	0.157859	1.70763e-10
#N/A	GO_REGULATION_OF_NEUROTRANSMITTER_RECEPTOR_LOCALIZATION_TO_POSTSYNAPTIC_SPECIALIZATION_MEMBRANE	-0.0157273	0.0130028	0.0287301	0.568228	-0.100963	0.0922787	0.193242	1.73559e-10
#N/A	GO_RIBONUCLEOSIDE_CATABOLIC_PROCESS	-0.0432101	-0.00134416	0.041866	0.384513	-0.0869782	0.092684	0.179662	1.73808e-10
#N/A	GO_PURINE_NUCLEOBASE_BIOSYNTHETIC_PROCESS	-0.0870384	0.0744437	0.161482	0.00167626	-0.0999546	0.101296	0.201251	1.74007e-10
#N/A	GO_NEGATIVE_REGULATION_OF_TYROSINE_PHOSPHORYLATION_OF_STAT_PROTEIN	-0.0526408	0.106465	0.159106	0.00139489	-0.09261	0.091129	0.183739	1.82069e-10
#N/A	GO_ORGANELLE_TRANSPORT_ALONG_MICROTUBULE	-0.0196297	0.0233142	0.042944	0.200681	-0.0728648	0.0797596	0.152624	1.83846e-10
#N/A	GO_POSITIVE_REGULATION_OF_PHOSPHOPROTEIN_PHOSPHATASE_ACTIVITY	-0.0154352	-0.0123436	0.00309162	0.94232	-0.0829501	0.100952	0.183902	1.84093e-10
#N/A	GO_ARGININE_TRANSPORT	0.0251596	-0.00627146	-0.031431	0.499043	0.0858593	-0.0923624	-0.178222	1.86145e-10
#N/A	GO_ADP_BIOSYNTHETIC_PROCESS	0.0358693	-0.0134811	-0.0493504	0.401555	-0.114713	0.117686	0.232399	1.90514e-10
#N/A	GO_NEGATIVE_REGULATION_OF_RESPONSE_TO_DRUG	0.0458273	0.0311753	-0.014652	0.682816	-0.0408338	0.103045	0.143879	1.91425e-10
#N/A	GO_IN_UTERO_EMBRYONIC_DEVELOPMENT	-0.0321107	0.0637592	0.0958699	0.000324645	-0.0663166	0.0446634	0.11098	1.92246e-10
#N/A	GO_PEPTIDYL_ASPARTIC_ACID_MODIFICATION	-0.0771362	-0.0496906	0.0274456	0.670286	-0.169365	0.0749961	0.244361	1.96087e-10
#N/A	GO_CELLULAR_GLUCOSE_HOMEOSTASIS	-0.000868297	-0.0148137	-0.0139454	0.59286	-0.0706442	0.0379823	0.108626	1.97859e-10
#N/A	GO_REGULATION_OF_LIPOPOLYSACCHARIDE_MEDIATED_SIGNALING_PATHWAY	-0.0328009	0.0032436	0.0360445	0.385769	-0.0794298	0.087922	0.167352	1.98232e-10
#N/A	GO_PANTOTHENATE_METABOLIC_PROCESS	-0.00814176	0.00147516	0.00961692	0.859121	-0.0966938	0.121847	0.218541	1.99009e-10
#N/A	GO_CELL_ACTIVATION	-0.0232468	0.0171169	0.0403638	0.226168	-0.0618206	0.0578439	0.119665	2.00947e-10
#N/A	GO_POSITIVE_REGULATION_OF_PROTEIN_AUTOPHOSPHORYLATION	-0.0166572	-0.0391729	-0.0225157	0.569736	-0.0644514	0.103759	0.16821	2.01662e-10
#N/A	GO_NEGATIVE_REGULATION_OF_ACTIN_FILAMENT_POLYMERIZATION	0.00293468	-0.0243597	-0.0272944	0.360294	-0.0567829	0.0664217	0.123205	2.01699e-10
#N/A	GO_NEGATIVE_REGULATION_OF_VASCULAR_SMOOTH_MUSCLE_CELL_PROLIFERATION	-0.0198014	0.0346633	0.0544647	0.219152	-0.0863657	0.089009	0.175375	2.02255e-10
#N/A	GO_REGULATION_OF_PROTON_TRANSPORT	-0.0299139	0.0217951	0.051709	0.241589	-0.06885	0.109415	0.178265	2.02912e-10
#N/A	GO_REGULATION_OF_MICROTUBULE_BASED_PROCESS	-0.0331698	0.0498594	0.0830291	0.00279657	-0.0642391	0.0502283	0.114467	2.03146e-10
#N/A	GO_CELLULAR_RESPONSE_TO_INSULIN_STIMULUS	0.00809221	0.00558459	-0.00250762	0.922217	-0.0595936	0.0568233	0.116417	2.05707e-10
#N/A	GO_REGULATION_OF_INTRINSIC_APOPTOTIC_SIGNALING_PATHWAY_IN_RESPONSE_TO_DNA_DAMAGE_BY_P53_CLASS_MEDIATOR	-0.0502638	0.0747177	0.124982	0.00288711	-0.0804047	0.0927095	0.173114	2.08036e-10
#N/A	GO_MITOCHONDRIAL_ACETYL_COA_BIOSYNTHETIC_PROCESS_FROM_PYRUVATE	0.032578	-0.09486	-0.127438	0.0453482	-0.105231	0.15635	0.261581	2.13577e-10
#N/A	GO_CD4_POSITIVE_ALPHA_BETA_T_CELL_PROLIFERATION	-0.0502885	-0.00158919	0.0486993	0.466674	-0.125581	0.11974	0.245321	2.14769e-10
#N/A	GO_RESPONSE_TO_INTERFERON_ALPHA	-0.0429648	-0.0180403	0.0249245	0.612042	-0.0984223	0.08874	0.187162	2.16456e-10
#N/A	GO_REGULATION_OF_CYSTEINE_TYPE_ENDOPEPTIDASE_ACTIVITY_INVOLVED_IN_EXECUTION_PHASE_OF_APOPTOSIS	-0.00668679	0.0674057	0.0740925	0.196083	-0.113016	0.14296	0.255976	2.1748e-10
#N/A	GO_POSITIVE_REGULATION_OF_RECEPTOR_BINDING	-0.0306093	0.0727229	0.103332	0.0438053	-0.0531629	0.156701	0.209864	2.20073e-10
#N/A	GO_RESPONSE_TO_TUMOR_NECROSIS_FACTOR	-0.0336165	0.0490378	0.0826544	0.0106367	-0.059311	0.0647048	0.124016	2.24311e-10
#N/A	GO_ACTIVATION_INDUCED_CELL_DEATH_OF_T_CELLS	-0.0386321	-0.0104703	0.0281618	0.579854	-0.112777	0.088315	0.201092	2.27322e-10
#N/A	GO_POSITIVE_REGULATION_OF_MRNA_3_END_PROCESSING	-0.0528913	0.0571709	0.110062	0.0183182	-0.102471	0.1013	0.203771	2.33691e-10
#N/A	GO_BLOOD_VESSEL_ENDOTHELIAL_CELL_MIGRATION	-0.0459416	0.0126863	0.0586279	0.101538	-0.0787215	0.0571294	0.135851	2.35437e-10
#N/A	GO_MICROTUBULE_CYTOSKELETON_ORGANIZATION_INVOLVED_IN_MITOSIS	-0.0764436	0.0705464	0.14699	0.000110479	-0.0958993	0.0609777	0.156877	2.38047e-10
#N/A	GO_CELLULAR_RESPONSE_TO_UV	-0.0465824	0.0787145	0.125297	0.000608633	-0.0767973	0.0625774	0.139375	2.4668e-10
#N/A	GO_PROTEIN_MONOUBIQUITINATION	-0.0655768	0.0706275	0.136204	0.000238915	-0.0751476	0.0898725	0.16502	2.47463e-10
#N/A	GO_CELLULAR_RESPONSE_TO_SALT	-0.0413326	0.123036	0.164368	0.00222608	-0.089012	0.118533	0.207545	2.48313e-10
#N/A	GO_POSITIVE_REGULATION_OF_RELEASE_OF_SEQUESTERED_CALCIUM_ION_INTO_CYTOSOL	0.0182332	0.0153167	-0.0029165	0.927279	-0.0339154	0.0922396	0.126155	2.49728e-10
#N/A	GO_POSITIVE_REGULATION_OF_MYELOID_LEUKOCYTE_DIFFERENTIATION	-0.0298439	0.0317281	0.061572	0.146814	-0.0615626	0.0979988	0.159561	2.50255e-10
#N/A	GO_TYPE_B_PANCREATIC_CELL_PROLIFERATION	0.00116203	0.068426	0.067264	0.147091	-0.0459059	0.122678	0.168584	2.51796e-10
#N/A	GO_RRNA_PSEUDOURIDINE_SYNTHESIS	-0.0898627	0.131697	0.22156	0.000759178	-0.159571	0.0984952	0.258066	2.55221e-10
#N/A	GO_AMINO_SUGAR_BIOSYNTHETIC_PROCESS	-0.0858095	0.158338	0.244148	1.22116e-06	-0.121779	0.0807583	0.202537	2.56847e-10
#N/A	GO_RESPONSE_TO_ANTINEOPLASTIC_AGENT	-0.0306749	0.0712354	0.10191	0.000929458	-0.0501452	0.0666102	0.116755	2.59873e-10
#N/A	GO_LOW_DENSITY_LIPOPROTEIN_PARTICLE_RECEPTOR_BIOSYNTHETIC_PROCESS	-0.0572172	0.0115519	0.0687691	0.227485	-0.141931	0.0809681	0.222899	2.62213e-10
#N/A	GO_AMYLOID_PRECURSOR_PROTEIN_METABOLIC_PROCESS	-0.0180987	-0.0274804	-0.00938166	0.788157	-0.0828604	0.0529448	0.135805	2.64418e-10
#N/A	GO_RESPONSE_TO_TRANSFORMING_GROWTH_FACTOR_BETA	-0.00833147	0.0448718	0.0532033	0.0440379	-0.0557441	0.0594193	0.115163	2.76188e-10
#N/A	GO_RAS_PROTEIN_SIGNAL_TRANSDUCTION	-0.0239279	0.00685109	0.030779	0.215888	-0.0626543	0.0469003	0.109555	2.77486e-10
#N/A	GO_CELLULAR_RESPONSE_TO_LIPID	-0.0154359	0.03412	0.0495559	0.0443524	-0.0410623	0.058231	0.0992933	2.81178e-10
#N/A	GO_REGULATION_OF_PROTEIN_DEUBIQUITINATION	-0.0624878	0.0300558	0.0925436	0.0573272	-0.112558	0.081748	0.194306	2.8231e-10
#N/A	GO_SOMATIC_DIVERSIFICATION_OF_IMMUNE_RECEPTORS_VIA_GERMLINE_RECOMBINATION_WITHIN_A_SINGLE_LOCUS	-0.0527541	0.0750597	0.127814	0.00105793	-0.0877867	0.0660266	0.153813	2.866e-10
#N/A	GO_MITOCHONDRIAL_FRAGMENTATION_INVOLVED_IN_APOPTOTIC_PROCESS	-0.0373157	-0.0526406	-0.0153249	0.75722	-0.0968675	0.107616	0.204483	2.91592e-10
#N/A	GO_MITOTIC_SPINDLE_ORGANIZATION	-0.0835347	0.0635636	0.147098	0.000132004	-0.0974693	0.0592525	0.156722	2.99841e-10
#N/A	GO_POSITIVE_REGULATION_OF_CATABOLIC_PROCESS	-0.0328681	0.0203041	0.0531722	0.0354181	-0.0659599	0.0479203	0.11388	3.02017e-10
#N/A	GO_NOTCH_RECEPTOR_PROCESSING_LIGAND_DEPENDENT	-0.0636078	0.061194	0.124802	0.0344943	-0.146973	0.0883508	0.235323	3.11306e-10
#N/A	GO_CELLULAR_CHEMICAL_HOMEOSTASIS	0.0263811	-0.00233234	-0.0287134	0.247937	-0.0321927	0.0644287	0.0966214	3.12068e-10
#N/A	GO_NEGATIVE_REGULATION_OF_INTRACELLULAR_PROTEIN_TRANSPORT	0.00337615	0.027995	0.0246189	0.427434	-0.0603471	0.0691236	0.129471	3.12181e-10
#N/A	GO_NEGATIVE_REGULATION_OF_PEPTIDYL_LYSINE_ACETYLATION	-0.0536204	0.0445449	0.0981653	0.00714988	-0.0699753	0.0806144	0.15059	3.12964e-10
#N/A	GO_G1_DNA_DAMAGE_CHECKPOINT	-0.0615199	0.0806214	0.142141	0.000515265	-0.0931876	0.0642227	0.15741	3.14396e-10
#N/A	GO_PROTEIN_TARGETING_TO_VACUOLE	-0.00777346	-0.0114773	-0.00370384	0.917929	-0.078749	0.0805778	0.159327	3.17725e-10
#N/A	GO_PEPTIDYL_TYROSINE_DEPHOSPHORYLATION	-0.0132791	-0.00901051	0.00426863	0.884421	-0.0787329	0.048224	0.126957	3.18178e-10
#N/A	GO_REGULATION_OF_SIGNAL_TRANSDUCTION_BY_P53_CLASS_MEDIATOR	-0.0594566	0.0962544	0.155711	1.31852e-05	-0.081286	0.055464	0.13675	3.19538e-10
#N/A	GO_RUFFLE_ORGANIZATION	-0.0487195	0.0268773	0.0755968	0.0301646	-0.0835409	0.051214	0.134755	3.23458e-10
#N/A	GO_BODY_FLUID_SECRETION	0.00226248	0.038983	0.0367205	0.193406	-0.0326094	0.0756259	0.108235	3.26399e-10
#N/A	GO_COBALT_ION_TRANSPORT	0.0268456	-0.00223904	-0.0290847	0.634446	-0.116204	0.15616	0.272364	3.48019e-10
#N/A	GO_RESPONSE_TO_INSECTICIDE	0.00218524	0.05427	0.0520848	0.194161	-0.0521267	0.110767	0.162893	3.49007e-10
#N/A	GO_ENZYME_LINKED_RECEPTOR_PROTEIN_SIGNALING_PATHWAY	-0.00763171	0.0322043	0.039836	0.085206	-0.0478793	0.049457	0.0973364	3.55191e-10
#N/A	GO_REGULATION_OF_RECEPTOR_LOCALIZATION_TO_SYNAPSE	-0.0244187	-0.0559271	-0.0315084	0.463399	-0.0995057	0.0671001	0.166606	3.64728e-10
#N/A	GO_NUCLEOTIDE_EXCISION_REPAIR_PREINCISION_COMPLEX_ASSEMBLY	-0.0624409	0.0499075	0.112348	0.00902798	-0.0871248	0.091546	0.178671	3.7248e-10
#N/A	GO_TRAIL_ACTIVATED_APOPTOTIC_SIGNALING_PATHWAY	-0.0743914	0.0520691	0.126461	0.026758	-0.114069	0.0998959	0.213965	3.77665e-10
#N/A	GO_RESPONSE_TO_GROWTH_HORMONE	-0.0431145	0.0674561	0.110571	0.00373831	-0.062069	0.0997025	0.161772	3.82186e-10
#N/A	GO_MONOVALENT_INORGANIC_CATION_HOMEOSTASIS	0.0448358	-0.015082	-0.0599178	0.0314355	-0.0464602	0.059685	0.106145	3.89718e-10
GO_REGULATION_OF_LIPID_METABOLIC_PROCESS	GO_REGULATION_OF_LIPID_METABOLIC_PROCESS	0.0179018	-0.0283225	-0.0462243	0.0531493	-0.0432233	0.059509	0.102732	3.90798e-10
#N/A	GO_SOMATIC_MOTOR_NEURON_DIFFERENTIATION	0.075999	-0.0486018	-0.124601	0.0406848	0.158886	-0.0453859	-0.204271	3.94888e-10
#N/A	GO_POSITIVE_REGULATION_OF_CELL_AGING	-0.0272791	0.0944153	0.121694	0.00289948	-0.0520391	0.113905	0.165944	3.95972e-10
#N/A	GO_INTRINSIC_APOPTOTIC_SIGNALING_PATHWAY_IN_RESPONSE_TO_OSMOTIC_STRESS	-0.0648641	0.144904	0.209768	2.54427e-05	-0.061887	0.123078	0.184965	3.96265e-10
#N/A	GO_REGULATION_OF_CELL_CYCLE_ARREST	-0.0523524	0.0833324	0.135685	5.40898e-05	-0.0750151	0.05005	0.125065	3.98595e-10
#N/A	GO_NEGATIVE_REGULATION_OF_FERTILIZATION	0.0107612	0.0292288	0.0184677	0.771932	0.170956	-0.133796	-0.304752	4.07679e-10
#N/A	GO_REGULATION_OF_BINDING_OF_SPERM_TO_ZONA_PELLUCIDA	0.0147815	0.00701714	-0.00776435	0.912359	0.170956	-0.133796	-0.304752	4.07679e-10
#N/A	GO_FIBROBLAST_PROLIFERATION	-0.0267399	0.0970301	0.12377	0.000351	-0.0495974	0.0763304	0.125928	4.17916e-10
#N/A	GO_POSITIVE_REGULATION_OF_BONE_RESORPTION	0.0151835	0.00324099	-0.0119425	0.79634	-0.079385	0.0975003	0.176885	4.232e-10
#N/A	GO_PROTEIN_EXIT_FROM_ENDOPLASMIC_RETICULUM	-0.045717	-0.00619305	0.0395239	0.289711	-0.0777656	0.0724026	0.150168	4.2417e-10
#N/A	GO_ACTIN_FILAMENT_BASED_PROCESS	-0.0109908	-0.00392348	0.00706729	0.775702	-0.0533964	0.0437115	0.0971079	4.34734e-10
#N/A	GO_MODULATION_BY_HOST_OF_SYMBIONT_MOLECULAR_FUNCTION	0.00617518	0.0339981	0.0278229	0.596577	-0.08986	0.116609	0.206469	4.39162e-10
#N/A	GO_NEGATIVE_REGULATION_OF_CALCINEURIN_MEDIATED_SIGNALING	0.00506632	-0.0090374	-0.0141037	0.724229	-0.0633227	0.0884497	0.151772	4.41447e-10
#N/A	GO_PROTEIN_TARGETING	-0.0422015	0.0571217	0.0993232	0.000874402	-0.0761688	0.0643102	0.140479	4.42818e-10
#N/A	GO_PROTEIN_TRANSMEMBRANE_IMPORT_INTO_INTRACELLULAR_ORGANELLE	-0.0471747	0.00922272	0.0563975	0.148406	-0.0939321	0.0749913	0.168923	4.44025e-10
#N/A	GO_ESTABLISHMENT_OF_PROTEIN_LOCALIZATION_TO_ORGANELLE	-0.0362399	0.0669424	0.103182	0.000355965	-0.0671988	0.0617547	0.128954	4.46286e-10
#N/A	GO_NEGATIVE_REGULATION_OF_CYCLIN_DEPENDENT_PROTEIN_KINASE_ACTIVITY	-0.0266599	0.0222446	0.0489044	0.114188	-0.065825	0.0686015	0.134426	4.47944e-10
#N/A	GO_B_CELL_APOPTOTIC_PROCESS	-0.0511553	0.0754368	0.126592	0.00337122	-0.0985155	0.0619019	0.160417	4.54281e-10
#N/A	GO_POLYAMINE_BIOSYNTHETIC_PROCESS	-0.0535317	0.0220335	0.0755651	0.116535	-0.0992992	0.103166	0.202465	4.54525e-10
#N/A	GO_HISTONE_H2A_MONOUBIQUITINATION	-0.0699983	0.099229	0.169227	9.88864e-05	-0.0701669	0.117474	0.187641	4.55093e-10
#N/A	GO_ANDROGEN_CATABOLIC_PROCESS	0.0219571	0.00617861	-0.0157785	0.795858	-0.102019	0.129574	0.231593	4.58173e-10
#N/A	GO_MEMBRANE_LIPID_CATABOLIC_PROCESS	-0.0459072	-0.0150364	0.0308708	0.4401	-0.101227	0.0472903	0.148517	4.61719e-10
#N/A	GO_NEGATIVE_REGULATION_OF_LIPID_BIOSYNTHETIC_PROCESS	-0.0409548	0.0320771	0.0730319	0.0275542	-0.0686275	0.0522951	0.120923	4.70439e-10
#N/A	GO_POSITIVE_REGULATION_OF_MITOCHONDRIAL_MEMBRANE_POTENTIAL	-0.0813813	0.0563257	0.137707	0.012298	-0.0841751	0.115505	0.19968	4.72366e-10
#N/A	GO_CELLULAR_RESPONSE_TO_TESTOSTERONE_STIMULUS	-0.017316	-0.0105643	0.00675169	0.891938	-0.104787	0.090867	0.195654	4.78849e-10
#N/A	GO_CELLULAR_RESPONSE_TO_AMINO_ACID_STIMULUS	-0.0096906	0.0545963	0.0642869	0.0312925	-0.0678599	0.0573568	0.125217	4.80366e-10
#N/A	GO_GOLGI_TO_PLASMA_MEMBRANE_TRANSPORT	0.0120283	-0.0467043	-0.0587325	0.0604139	-0.0659956	0.0737939	0.139789	4.95604e-10
#N/A	GO_MITOCHONDRION_MORPHOGENESIS	-0.0525545	0.0350565	0.087611	0.0251932	-0.0663803	0.0996806	0.166061	5.04503e-10
#N/A	GO_NEGATIVE_REGULATION_OF_NITRIC_OXIDE_BIOSYNTHETIC_PROCESS	-0.076323	0.0694386	0.145762	0.00245088	-0.0813427	0.0886682	0.170011	5.06186e-10
#N/A	GO_RESPONSE_TO_DOPAMINE	-0.0352574	0.117232	0.15249	0.000635999	-0.0798945	0.0870976	0.166992	5.06726e-10
#N/A	GO_ORGANOPHOSPHATE_METABOLIC_PROCESS	0.00912112	-0.037467	-0.0465881	0.0467977	-0.0532635	0.04603	0.0992936	5.11984e-10
#N/A	GO_REGULATION_OF_NUCLEOTIDE_METABOLIC_PROCESS	-0.0492225	-0.0404169	0.00880557	0.865263	-0.0986665	0.102915	0.201581	5.12425e-10
#N/A	GO_PROTEIN_IMPORT	-0.0331102	0.0425211	0.0756313	0.00886648	-0.0720314	0.0503972	0.122429	5.13019e-10
#N/A	GO_CARBOHYDRATE_HOMEOSTASIS	0.0205611	-0.00145174	-0.0220129	0.365598	-0.0509567	0.0460717	0.0970284	5.16846e-10
#N/A	GO_POSITIVE_REGULATION_OF_PRODUCTION_OF_MOLECULAR_MEDIATOR_OF_IMMUNE_RESPONSE	-0.0362518	0.041616	0.0778678	0.0469667	-0.0701034	0.0671246	0.137228	5.17351e-10
#N/A	GO_REGULATION_OF_NUCLEASE_ACTIVITY	-0.012626	0.0539827	0.0666087	0.108161	-0.0646623	0.116643	0.181306	5.21856e-10
#N/A	GO_POSITIVE_REGULATION_OF_CELL_CYCLE_PROCESS	-0.0566905	0.0913293	0.14802	4.15166e-06	-0.0706885	0.0518247	0.122513	5.40629e-10
#N/A	GO_ADAPTATION_OF_SIGNALING_PATHWAY	0.0140454	0.00430252	-0.00974292	0.805651	-0.058062	0.0962331	0.154295	5.41618e-10
#N/A	GO_REGULATION_OF_TRANSPORT	0.0254908	0.000543565	-0.0249473	0.294435	-0.0461731	0.0485688	0.0947419	5.44827e-10
#N/A	GO_RESPONSE_TO_GROWTH_FACTOR	-0.0077339	0.0507242	0.0584581	0.0136034	-0.0455789	0.0538318	0.0994108	5.45995e-10
#N/A	GO_REGULATION_OF_CELLULAR_RESPONSE_TO_GROWTH_FACTOR_STIMULUS	-0.0052806	0.0308801	0.0361607	0.143578	-0.0426036	0.0586074	0.101211	5.50977e-10
#N/A	GO_3_UTR_MEDIATED_MRNA_STABILIZATION	-0.069811	0.0970845	0.166896	0.00228271	-0.106276	0.100688	0.206964	5.51295e-10
#N/A	GO_REGULATION_OF_MAPK_CASCADE	-0.00232479	0.0165212	0.0188459	0.441012	-0.040956	0.0550081	0.0959641	5.63647e-10
#N/A	GO_POSITIVE_REGULATION_OF_MITOTIC_CELL_CYCLE	-0.0585925	0.0803201	0.138913	1.88688e-05	-0.0721666	0.0529701	0.125137	5.7629e-10
#N/A	GO_POSTTRANSCRIPTIONAL_REGULATION_OF_GENE_EXPRESSION	-0.0460132	0.0828957	0.128909	3.94766e-05	-0.0711543	0.0503414	0.121496	5.81794e-10
#N/A	GO_PROTEIN_K48_LINKED_UBIQUITINATION	-0.0541734	0.0591426	0.113316	0.0023422	-0.0914621	0.0889874	0.180449	5.85582e-10
#N/A	GO_RESPONSE_TO_ESTRADIOL	0.0186609	0.0747573	0.0560964	0.0255693	-0.0204463	0.0773273	0.0977736	5.9342e-10
#N/A	GO_POSITIVE_REGULATION_OF_CELL_CYCLE_ARREST	-0.0608562	0.0971563	0.158013	2.07904e-05	-0.0778534	0.0578907	0.135744	5.97193e-10
#N/A	GO_POSITIVE_REGULATION_OF_PLASMA_MEMBRANE_BOUNDED_CELL_PROJECTION_ASSEMBLY	-0.0365199	0.0449911	0.0815109	0.00658432	-0.0549738	0.0657467	0.12072	5.97629e-10
#N/A	GO_SPINDLE_MIDZONE_ASSEMBLY	-0.0539572	0.13765	0.191608	0.000258538	-0.125495	0.0824658	0.207961	6.09067e-10
#N/A	GO_REGULATION_OF_FILOPODIUM_ASSEMBLY	-0.0361228	0.00763148	0.0437543	0.198273	-0.0779665	0.0602119	0.138178	6.11008e-10
#N/A	GO_NEGATIVE_REGULATION_OF_PROTEIN_SUMOYLATION	-0.0799286	0.125131	0.20506	0.000131263	-0.142945	0.0496038	0.192549	6.22123e-10
#N/A	GO_NEGATIVE_REGULATION_OF_VIRAL_RELEASE_FROM_HOST_CELL	-0.0946483	0.0412556	0.135904	0.00655432	-0.139388	0.0484965	0.187885	6.22392e-10
#N/A	GO_PHOSPHOLIPID_BIOSYNTHETIC_PROCESS	0.00746109	-0.0425181	-0.0499792	0.0533676	-0.0633774	0.0489432	0.112321	6.39455e-10
#N/A	GO_ORGANOPHOSPHATE_ESTER_TRANSPORT	0.000828252	-0.0604504	-0.0612786	0.0328536	-0.0699453	0.0396063	0.109552	6.40169e-10
#N/A	GO_SUBSTANTIA_NIGRA_DEVELOPMENT	-0.0163555	-0.0109561	0.00539935	0.884078	-0.104342	0.0442152	0.148557	6.52985e-10
#N/A	GO_VESICLE_DOCKING	0.0101541	-0.00675621	-0.0169103	0.612939	-0.084625	0.0531091	0.137734	6.57485e-10
#N/A	GO_VENTRICULAR_CARDIAC_MUSCLE_CELL_DIFFERENTIATION	-0.0361411	0.103574	0.139715	0.000813633	-0.0759706	0.0984804	0.174451	6.66897e-10
#N/A	GO_PEPTIDYL_AMINO_ACID_MODIFICATION	-0.0355015	0.0506083	0.0861097	0.000403667	-0.0548917	0.0480826	0.102974	6.72575e-10
#N/A	GO_REGULATION_OF_GUANYL_NUCLEOTIDE_EXCHANGE_FACTOR_ACTIVITY	-0.0123529	0.088725	0.101078	0.0566281	-0.0848122	0.120497	0.20531	6.88036e-10
#N/A	GO_REGULATION_OF_POLYAMINE_TRANSMEMBRANE_TRANSPORT	-0.0343229	0.0225637	0.0568866	0.358289	-0.115137	0.124862	0.239999	6.9736e-10
#N/A	GO_PSEUDOURIDINE_SYNTHESIS	-0.0879174	0.0766628	0.16458	0.00096531	-0.125886	0.0708288	0.196714	7.03635e-10
#N/A	GO_ACTIN_FILAMENT_BUNDLE_ORGANIZATION	-0.0224444	-0.00570922	0.0167352	0.542086	-0.0600914	0.046594	0.106685	7.04923e-10
#N/A	GO_PHAGOCYTOSIS	-0.0203144	0.0174045	0.0377188	0.280184	-0.0611654	0.0632681	0.124434	7.09246e-10
#N/A	GO_RESPONSE_TO_LAMINAR_FLUID_SHEAR_STRESS	-0.0419959	-0.0158019	0.026194	0.574349	-0.115292	0.0616357	0.176928	7.10817e-10
#N/A	GO_REGULATION_OF_CELLULAR_AMIDE_METABOLIC_PROCESS	-0.0393429	0.0606483	0.0999912	0.000426192	-0.0716385	0.0485756	0.120214	7.11171e-10
#N/A	GO_SOMATIC_DIVERSIFICATION_OF_IMMUNE_RECEPTORS	-0.0550461	0.0725112	0.127557	0.000807593	-0.0897048	0.0555579	0.145263	7.11752e-10
#N/A	GO_REGULATION_OF_HISTONE_H4_ACETYLATION	-0.0669763	0.0780047	0.144981	0.000570796	-0.0924232	0.0760926	0.168516	7.19635e-10
#N/A	GO_NEGATIVE_REGULATION_OF_GROWTH	0.0205152	0.0226117	0.00209644	0.926503	-0.0426441	0.0450751	0.0877193	7.42096e-10
#N/A	GO_COENZYME_BIOSYNTHETIC_PROCESS	-0.00654033	-0.0727656	-0.0662253	0.0165222	-0.0538408	0.0627681	0.116609	7.48701e-10
#N/A	GO_FREE_UBIQUITIN_CHAIN_POLYMERIZATION	-0.0233215	0.0936859	0.117007	0.0520521	-0.11972	0.110054	0.229774	7.66023e-10
#N/A	GO_GLYCOSYL_COMPOUND_METABOLIC_PROCESS	-0.0195014	0.00426813	0.0237695	0.426265	-0.0626044	0.0595021	0.122106	7.66392e-10
#N/A	GO_RESPONSE_TO_MYCOTOXIN	-0.0283775	0.0492545	0.077632	0.208239	-0.0843581	0.139844	0.224202	7.75432e-10
#N/A	GO_NEGATIVE_REGULATION_OF_CELLULAR_RESPONSE_TO_HYPOXIA	-0.0173554	-0.0305597	-0.0132043	0.82068	-0.143096	0.0864463	0.229542	8.00623e-10
#N/A	GO_RETROGRADE_TRANSPORT_ENDOSOME_TO_PLASMA_MEMBRANE	-0.0284902	0.00698805	0.0354782	0.346358	-0.0804889	0.0777439	0.158233	8.10716e-10
#N/A	GO_PROTEIN_LOCALIZATION_TO_CELL_SURFACE	-0.0164606	0.00752734	0.023988	0.446769	-0.0614647	0.0601756	0.12164	8.24787e-10
#N/A	GO_POSTTRANSLATIONAL_PROTEIN_TARGETING_TO_MEMBRANE_TRANSLOCATION	-0.0412474	0.0402836	0.081531	0.217026	-0.135429	0.115517	0.250946	8.2521e-10
#N/A	GO_ENERGY_DERIVATION_BY_OXIDATION_OF_ORGANIC_COMPOUNDS	-0.0201982	-0.0134676	0.00673055	0.818966	-0.06332	0.0732062	0.136526	8.32287e-10
#N/A	GO_CELL_CYCLE_G1_S_PHASE_TRANSITION	-0.0490347	0.0910395	0.140074	8.18648e-05	-0.0784328	0.0541543	0.132587	8.32698e-10
#N/A	GO_CELLULAR_RESPONSE_TO_STARVATION	-0.00750054	-0.0227254	-0.0152248	0.560963	-0.0511382	0.067813	0.118951	8.33948e-10
#N/A	GO_MITOCHONDRIAL_CALCIUM_ION_TRANSMEMBRANE_TRANSPORT	-0.0606575	0.0276436	0.0883011	0.0236734	-0.0952994	0.0678664	0.163166	8.44353e-10
#N/A	GO_ENDOPLASMIC_RETICULUM_TUBULAR_NETWORK_ORGANIZATION	0.00273886	-0.0252987	-0.0280376	0.58011	-0.112954	0.107778	0.220732	8.57388e-10
#N/A	GO_RECEPTOR_INTERNALIZATION	0.033722	0.000718426	-0.0330035	0.238969	-0.0314708	0.0755645	0.107035	8.66987e-10
#N/A	GO_4_HYDROXYPROLINE_METABOLIC_PROCESS	-0.0916377	0.00808518	0.0997229	0.0628457	-0.115642	0.0943508	0.209993	8.68746e-10
#N/A	GO_IMMUNE_SYSTEM_DEVELOPMENT	-0.0284732	0.0375891	0.0660623	0.0222002	-0.0554653	0.0517764	0.107242	8.80789e-10
#N/A	GO_RESPONSE_TO_LEUKEMIA_INHIBITORY_FACTOR	-0.0267009	0.0212553	0.0479561	0.0926252	-0.0592908	0.0688659	0.128157	8.83005e-10
#N/A	GO_CARBOHYDRATE_CATABOLIC_PROCESS	-0.0433582	0.00454015	0.0478983	0.0873744	-0.0767492	0.0281444	0.104894	8.84411e-10
#N/A	GO_POSITIVE_REGULATION_OF_DNA_BINDING_TRANSCRIPTION_FACTOR_ACTIVITY	-0.0178416	0.0234799	0.0413215	0.137714	-0.0632065	0.0422913	0.105498	8.93467e-10
#N/A	GO_PHENYLPROPANOID_METABOLIC_PROCESS	0.0736623	-0.110509	-0.184171	0.0079445	0.156116	-0.108483	-0.264598	8.98412e-10
#N/A	GO_STRESS_INDUCED_PREMATURE_SENESCENCE	0.0127338	0.00889112	-0.00384267	0.940159	-0.0809906	0.129879	0.21087	9.00421e-10
#N/A	GO_MALATE_METABOLIC_PROCESS	0.0010548	-0.0594226	-0.0604774	0.272162	-0.126065	0.101055	0.22712	9.10563e-10
#N/A	GO_PURINE_NUCLEOTIDE_SALVAGE	-0.0870779	0.0419634	0.129041	0.0169896	-0.0929958	0.116777	0.209772	9.32004e-10
#N/A	GO_PROTEIN_NEDDYLATION	-0.0801292	0.0789349	0.159064	0.00108646	-0.117812	0.0782754	0.196087	9.35479e-10
#N/A	GO_CELLULAR_RESPONSE_TO_EPINEPHRINE_STIMULUS	-0.0346702	-0.0170707	0.0175995	0.709498	-0.113093	0.0738227	0.186915	9.41899e-10
#N/A	GO_ALDEHYDE_CATABOLIC_PROCESS	-0.0388737	0.0658212	0.104695	0.0500941	-0.106889	0.132877	0.239766	9.62282e-10
#N/A	GO_NEGATIVE_REGULATION_OF_JUN_KINASE_ACTIVITY	-0.00795579	0.0861123	0.0940681	0.0241344	-0.128401	0.0429736	0.171375	9.71125e-10
#N/A	GO_REGULATION_OF_VIRAL_GENOME_REPLICATION	-0.0465575	0.046703	0.0932605	0.011461	-0.0819634	0.0513425	0.133306	9.75057e-10
#N/A	GO_COFACTOR_BIOSYNTHETIC_PROCESS	-0.00966599	-0.0486521	-0.0389861	0.148029	-0.0571745	0.0564138	0.113588	9.80613e-10
#N/A	GO_PROTEIN_K29_LINKED_UBIQUITINATION	-0.113628	0.0989348	0.212563	0.00149126	-0.139338	0.0961276	0.235466	1.00118e-09
#N/A	GO_REGULATION_OF_IMMUNE_RESPONSE	-0.0276432	0.0281508	0.0557939	0.09913	-0.0635181	0.0552529	0.118771	1.00969e-09
#N/A	GO_ACTIN_FILAMENT_DEPOLYMERIZATION	0.000339931	-0.000192638	-0.000532569	0.986592	-0.0702583	0.0527891	0.123047	1.00986e-09
#N/A	GO_PYRUVATE_FAMILY_AMINO_ACID_METABOLIC_PROCESS	0.0899718	-0.141115	-0.231087	0.00210034	0.169768	-0.0797041	-0.249472	1.01889e-09
#N/A	GO_PROTEIN_MODIFICATION_BY_SMALL_PROTEIN_CONJUGATION_OR_REMOVAL	-0.0378565	0.0469391	0.0847956	0.00212755	-0.0715459	0.0501006	0.121647	1.03182e-09
#N/A	GO_CONTRACTILE_ACTIN_FILAMENT_BUNDLE_ASSEMBLY	-0.0328939	0.0117092	0.0446031	0.138876	-0.0646614	0.0521336	0.116795	1.04197e-09
#N/A	GO_PYRIMIDINE_CONTAINING_COMPOUND_METABOLIC_PROCESS	-0.00368492	-0.0514403	-0.0477553	0.17721	-0.0675591	0.069184	0.136743	1.06177e-09
#N/A	GO_NUCLEOTIDE_BINDING_DOMAIN_LEUCINE_RICH_REPEAT_CONTAINING_RECEPTOR_SIGNALING_PATHWAY	-0.0454848	0.0411972	0.086682	0.0417165	-0.0987038	0.0622348	0.160939	1.06276e-09
#N/A	GO_NUCLEOSIDE_PHOSPHATE_METABOLIC_PROCESS	-0.00653631	-0.0527175	-0.0461812	0.0738001	-0.0626549	0.0463601	0.109015	1.06642e-09
#N/A	GO_ESTABLISHMENT_OF_PROTEIN_LOCALIZATION_TO_MEMBRANE	-0.0388491	0.0565497	0.0953988	0.00157383	-0.0737447	0.0642718	0.138016	1.07102e-09
#N/A	GO_NEGATIVE_REGULATION_OF_PROTEIN_KINASE_B_SIGNALING	-0.00621157	-0.00497457	0.001237	0.967816	-0.0604163	0.0672048	0.127621	1.08738e-09
#N/A	GO_REGULATION_OF_INTRACELLULAR_LIPID_TRANSPORT	0.0026632	0.0462945	0.0436313	0.405382	-0.0644504	0.127316	0.191766	1.09416e-09
#N/A	GO_CORTICAL_CYTOSKELETON_ORGANIZATION	-0.0213671	0.00316434	0.0245315	0.483839	-0.085405	0.0578979	0.143303	1.09827e-09
#N/A	GO_POSITIVE_REGULATION_OF_CYSTEINE_TYPE_ENDOPEPTIDASE_ACTIVITY_INVOLVED_IN_APOPTOTIC_SIGNALING_PATHWAY	-0.0545813	0.0370337	0.0916151	0.0618234	-0.0971583	0.0806059	0.177764	1.11864e-09
#N/A	GO_PYRIMIDINE_CONTAINING_COMPOUND_BIOSYNTHETIC_PROCESS	-0.0542967	-0.0195494	0.0347473	0.28063	-0.0765357	0.0539877	0.130523	1.14315e-09
#N/A	GO_POSITIVE_REGULATION_OF_DOPAMINE_RECEPTOR_SIGNALING_PATHWAY	-0.0703467	0.155824	0.226171	0.000567694	-0.113371	0.128544	0.241915	1.15994e-09
#N/A	GO_PEPTIDYL_PROLINE_MODIFICATION	-0.0650269	0.0373153	0.102342	0.00941502	-0.0749828	0.0749408	0.149924	1.16137e-09
#N/A	GO_NEGATIVE_REGULATION_OF_MITOCHONDRIAL_FUSION	-0.107351	0.108522	0.215873	0.000112706	-0.121094	0.097913	0.219007	1.16853e-09
#N/A	GO_REGULATION_OF_SPINDLE_ORGANIZATION	-0.0554673	0.0218509	0.0773182	0.0327171	-0.0666945	0.0727987	0.139493	1.17481e-09
#N/A	GO_REGULATION_OF_GLYCOGEN_CATABOLIC_PROCESS	-0.0663046	0.0064559	0.0727605	0.253129	-0.160414	0.0558907	0.216305	1.20909e-09
#N/A	GO_CELLULAR_CARBOHYDRATE_METABOLIC_PROCESS	-0.000944066	-0.0109503	-0.0100063	0.702004	-0.057364	0.0508378	0.108202	1.22603e-09
#N/A	GO_NEGATIVE_REGULATION_OF_MACROAUTOPHAGY	-0.0111649	-0.0209013	-0.00973643	0.787802	-0.0571808	0.0917176	0.148898	1.23574e-09
#N/A	GO_GONADAL_MESODERM_DEVELOPMENT	-0.0312834	-0.00747943	0.0238039	0.769486	0.101476	-0.211526	-0.313002	1.24314e-09
#N/A	GO_POSITIVE_REGULATION_OF_CELL_DIFFERENTIATION	-0.00970331	0.0320035	0.0417068	0.0735255	-0.0342348	0.0595432	0.093778	1.25268e-09
#N/A	GO_MAGNESIUM_ION_TRANSPORT	0.000932043	-0.00435375	-0.00528579	0.903671	-0.0801043	0.119363	0.199468	1.26294e-09
#N/A	GO_RESPONSE_TO_THYROID_HORMONE	0.0327338	0.01987	-0.0128638	0.721342	-0.0599416	0.0825722	0.142514	1.28562e-09
#N/A	GO_TUMOR_NECROSIS_FACTOR_MEDIATED_SIGNALING_PATHWAY	-0.0520208	0.0596989	0.11172	0.00338273	-0.0763488	0.0631051	0.139454	1.31013e-09
#N/A	GO_MODULATION_OF_SIGNAL_TRANSDUCTION_IN_OTHER_ORGANISM	-0.0450956	-0.0237713	0.0213243	0.722155	-0.114781	0.131432	0.246213	1.31893e-09
#N/A	GO_UBIQUITIN_DEPENDENT_SMAD_PROTEIN_CATABOLIC_PROCESS	-0.0773068	-0.0172447	0.0600622	0.320712	-0.0800816	0.110698	0.19078	1.33041e-09
#N/A	GO_PEPTIDYL_THREONINE_MODIFICATION	-0.0132884	0.0162557	0.0295442	0.342959	-0.070196	0.0576628	0.127859	1.33195e-09
#N/A	GO_KERATAN_SULFATE_BIOSYNTHETIC_PROCESS	-0.0157497	-0.00563634	0.0101134	0.804341	-0.0629746	0.0810753	0.14405	1.34168e-09
#N/A	GO_POSITIVE_REGULATION_OF_TYPE_I_INTERFERON_PRODUCTION	-0.0522954	0.0340547	0.0863502	0.0254704	-0.0880035	0.0608345	0.148838	1.37593e-09
#N/A	GO_CIRCADIAN_RHYTHM	0.00700044	0.0268018	0.0198014	0.450838	-0.0453023	0.0625154	0.107818	1.38581e-09
#N/A	GO_REGULATION_OF_RIBONUCLEASE_ACTIVITY	0.00153125	0.0331619	0.0316306	0.586679	-0.114711	0.114864	0.229575	1.40501e-09
#N/A	GO_POSITIVE_REGULATION_OF_NUCLEOTIDE_BIOSYNTHETIC_PROCESS	0.00106592	-0.0574474	-0.0585133	0.138912	-0.0686578	0.0835956	0.152253	1.42301e-09
#N/A	GO_REGULATION_OF_ER_TO_GOLGI_VESICLE_MEDIATED_TRANSPORT	-0.00586675	0.0193089	0.0251756	0.569341	-0.0613275	0.112864	0.174191	1.42757e-09
#N/A	GO_REGULATION_OF_T_CELL_MIGRATION	-0.0442101	0.0285222	0.0727324	0.0927322	-0.0589587	0.0951954	0.154154	1.43371e-09
#N/A	GO_PYRIMIDINE_NUCLEOBASE_METABOLIC_PROCESS	-0.017274	-0.00436493	0.012909	0.808788	-0.06022	0.14025	0.20047	1.43598e-09
#N/A	GO_POSITIVE_REGULATION_OF_CELLULAR_RESPIRATION	-0.0609887	0.0736559	0.134645	0.0142834	-0.121236	0.111305	0.232542	1.43936e-09
#N/A	GO_MITOCHONDRIAL_FISSION	-0.0109909	0.0507278	0.0617187	0.0780733	-0.0658864	0.0860818	0.151968	1.44764e-09
#N/A	GO_GLUCOSE_6_PHOSPHATE_METABOLIC_PROCESS	-0.00656172	0.027547	0.0341087	0.531906	-0.0814843	0.109986	0.19147	1.4801e-09
#N/A	GO_REGULATION_OF_HYALURONAN_BIOSYNTHETIC_PROCESS	-0.0138956	0.00518914	0.0190848	0.719854	-0.101179	0.0877137	0.188893	1.51625e-09
#N/A	GO_HOMOTYPIC_CELL_CELL_ADHESION	0.00133439	0.00276322	0.00142883	0.968671	-0.059489	0.0690087	0.128498	1.54474e-09
#N/A	GO_REGULATION_OF_GLYCOGEN_METABOLIC_PROCESS	-0.0270834	0.00238204	0.0294654	0.38594	-0.067799	0.0608288	0.128628	1.57429e-09
#N/A	GO_MITOTIC_SPINDLE_ASSEMBLY	-0.0795851	0.0942652	0.17385	4.60869e-05	-0.102339	0.0626023	0.164941	1.60241e-09
#N/A	GO_T_CELL_HOMEOSTASIS	-0.0212798	0.0335754	0.0548553	0.140707	-0.0843379	0.0517309	0.136069	1.6274e-09
#N/A	GO_RESPONSE_TO_HERBICIDE	0.0349876	0.0712136	0.036226	0.378967	-0.0426731	0.108415	0.151088	1.63908e-09
#N/A	GO_AEROBIC_RESPIRATION	-0.0278151	-0.0033678	0.0244473	0.494344	-0.0785633	0.0827468	0.16131	1.66111e-09
#N/A	GO_REGULATION_OF_ANATOMICAL_STRUCTURE_SIZE	0.00946688	-0.00537229	-0.0148392	0.545176	-0.0474494	0.0485384	0.0959877	1.73241e-09
#N/A	GO_CELLULAR_RESPONSE_TO_LAMINAR_FLUID_SHEAR_STRESS	-0.030312	-0.100097	-0.0697849	0.191061	-0.0921503	0.104564	0.196715	1.7372e-09
#N/A	GO_REGULATION_OF_PROTEIN_COMPLEX_STABILITY	-0.0711266	0.0589175	0.130044	0.00484343	-0.0820086	0.107541	0.18955	1.74972e-09
#N/A	GO_PROTON_TRANSMEMBRANE_TRANSPORT	-0.0104365	-0.0277545	-0.017318	0.584405	-0.0632277	0.0657764	0.129004	1.76659e-09
#N/A	GO_REGULATION_OF_PODOSOME_ASSEMBLY	-0.0294576	0.0515726	0.0810302	0.0850513	-0.0881171	0.0819046	0.170022	1.77229e-09
#N/A	GO_REGULATION_OF_CELL_DIVISION	-0.024944	0.047456	0.0724	0.00473615	-0.0402547	0.0595484	0.0998031	1.77303e-09
#N/A	GO_REGULATION_OF_ACTIN_FILAMENT_BUNDLE_ASSEMBLY	-0.0330121	0.0237827	0.0567948	0.065621	-0.0598444	0.0534679	0.113312	1.78692e-09
#N/A	GO_REGULATION_OF_ATTACHMENT_OF_SPINDLE_MICROTUBULES_TO_KINETOCHORE	-0.0989734	0.0767284	0.175702	0.00238334	-0.109782	0.103781	0.213563	1.83348e-09
#N/A	GO_HYPEROSMOTIC_RESPONSE	-0.0174007	0.0370507	0.0544513	0.138852	-0.0743011	0.0645885	0.13889	1.84415e-09
#N/A	GO_AXONEME_ASSEMBLY	0.0353616	-0.0712571	-0.106619	0.00500155	0.0556799	-0.0956487	-0.151329	1.84618e-09
#N/A	GO_CELLULAR_CARBOHYDRATE_BIOSYNTHETIC_PROCESS	-0.0102838	0.00659034	0.0168741	0.612698	-0.0484846	0.0801792	0.128664	1.86265e-09
#N/A	GO_REGULATION_OF_UBIQUITIN_PROTEIN_LIGASE_ACTIVITY	-0.0744881	0.132258	0.206746	1.53444e-05	-0.11698	0.067433	0.184413	1.87603e-09
#N/A	GO_ERBB_SIGNALING_PATHWAY	-0.0186722	0.018718	0.0373902	0.187137	-0.0677216	0.042847	0.110569	1.89772e-09
#N/A	GO_PEROXISOME_ORGANIZATION	-0.0131813	-0.0264697	-0.0132884	0.692275	-0.060059	0.0712452	0.131304	1.93353e-09
#N/A	GO_POSITIVE_REGULATION_OF_TRANSCRIPTION_FROM_RNA_POLYMERASE_II_PROMOTER_IN_RESPONSE_TO_STRESS	-0.0369677	0.0366936	0.0736613	0.0477512	-0.067718	0.0657486	0.133467	1.95756e-09
#N/A	GO_ORGANIC_ACID_METABOLIC_PROCESS	0.00468856	-0.0212391	-0.0259277	0.272409	-0.0471174	0.0514058	0.0985232	1.95871e-09
#N/A	GO_REGULATION_OF_CYSTEINE_TYPE_ENDOPEPTIDASE_ACTIVITY_INVOLVED_IN_APOPTOTIC_SIGNALING_PATHWAY	-0.0501628	0.082348	0.132511	0.00276688	-0.0755685	0.0833839	0.158952	1.98133e-09
#N/A	GO_NEUROTROPHIN_SIGNALING_PATHWAY	0.0177698	0.0151979	-0.00257193	0.940007	-0.0471299	0.0932864	0.140416	1.99834e-09
#N/A	GO_ANTIGEN_PROCESSING_AND_PRESENTATION_OF_EXOGENOUS_PEPTIDE_ANTIGEN_VIA_MHC_CLASS_I	-0.0617864	0.073984	0.13577	0.00632934	-0.0990321	0.0882048	0.187237	2.06057e-09
#N/A	GO_VESICLE_LOCALIZATION	0.0013399	-0.00887789	-0.0102178	0.725815	-0.076837	0.0455219	0.122359	2.10688e-09
#N/A	GO_NEGATIVE_REGULATION_OF_EPITHELIAL_CELL_MIGRATION	-0.035418	0.00771359	0.0431315	0.187755	-0.0745908	0.0464901	0.121081	2.16909e-09
#N/A	GO_RESPONSE_TO_LIPID	-0.00900479	0.0379765	0.0469812	0.0539505	-0.0303954	0.0608803	0.0912758	2.17027e-09
#N/A	GO_NEGATIVE_REGULATION_OF_ANION_TRANSMEMBRANE_TRANSPORT	-0.0190615	0.0699814	0.0890428	0.0490779	-0.0422445	0.130429	0.172674	2.20564e-09
#N/A	GO_RESPONSE_TO_MANGANESE_ION	-0.0169548	0.0805197	0.0974745	0.0112327	-0.051286	0.0852305	0.136516	2.21635e-09
#N/A	GO_PROTEIN_IMPORT_INTO_PEROXISOME_MEMBRANE	0.0334899	-0.0117441	-0.045234	0.448369	-0.115636	0.109479	0.225115	2.26104e-09
#N/A	GO_TRNA_5_END_PROCESSING	-0.105251	0.0975883	0.202839	0.000145609	-0.107219	0.104498	0.211717	2.33744e-09
#N/A	GO_PRENYLATION	-0.0287167	0.0599239	0.0886406	0.0755168	-0.0694515	0.108418	0.177869	2.35064e-09
#N/A	GO_REGULATION_OF_PROTEIN_IMPORT	-0.022689	0.0423495	0.0650385	0.0576421	-0.0723943	0.0534764	0.125871	2.37009e-09
#N/A	GO_POSITIVE_REGULATION_OF_MAINTENANCE_OF_SISTER_CHROMATID_COHESION	-0.0913858	0.213021	0.304407	0.000104407	-0.124477	0.163597	0.288074	2.38029e-09
#N/A	GO_CELLULAR_RESPONSE_TO_SODIUM_ARSENITE	-0.101515	0.174327	0.275841	1.13051e-05	-0.118263	0.115041	0.233305	2.44134e-09
#N/A	GO_INSULIN_RECEPTOR_SIGNALING_PATHWAY	0.0276946	0.0280582	0.000363665	0.989318	-0.0567798	0.0564654	0.113245	2.45671e-09
#N/A	GO_SIGNAL_TRANSDUCTION_INVOLVED_IN_CELL_CYCLE_CHECKPOINT	-0.0631525	0.0909664	0.154119	0.000234299	-0.0931287	0.0576387	0.150767	2.47459e-09
#N/A	GO_ENUCLEATE_ERYTHROCYTE_DIFFERENTIATION	-0.0485814	0.0843078	0.132889	0.00927935	-0.088954	0.115973	0.204927	2.48068e-09
#N/A	GO_MONOSACCHARIDE_METABOLIC_PROCESS	-0.0329266	-0.0122837	0.0206429	0.454917	-0.0643574	0.0380513	0.102409	2.48922e-09
#N/A	GO_CELLULAR_SENESCENCE	-0.0324711	0.0665325	0.0990036	0.0025807	-0.0597373	0.0734881	0.133225	2.50284e-09
#N/A	GO_RHYTHMIC_PROCESS	0.015448	0.0458233	0.0303753	0.219503	-0.034	0.0673989	0.101399	2.50456e-09
#N/A	GO_TRANSCRIPTION_INITIATION_FROM_RNA_POLYMERASE_II_PROMOTER	-0.0299261	0.0414119	0.071338	0.0194018	-0.0664172	0.0503957	0.116813	2.52471e-09
#N/A	GO_VASCULAR_ENDOTHELIAL_GROWTH_FACTOR_RECEPTOR_SIGNALING_PATHWAY	-0.0391161	0.00870681	0.0478229	0.170683	-0.0766947	0.052951	0.129646	2.52617e-09
#N/A	GO_NUCLEUS_ORGANIZATION	-0.048385	0.0478345	0.0962196	0.00332664	-0.0774644	0.0495315	0.126996	2.5455e-09
#N/A	GO_MUCUS_SECRETION	0.00744327	-0.0323675	-0.0398108	0.412172	-0.0721113	0.102677	0.174789	2.55493e-09
#N/A	GO_ESTABLISHMENT_OF_PROTEIN_LOCALIZATION_TO_PLASMA_MEMBRANE	0.0146673	-0.0916657	-0.106333	0.00053646	-0.0609409	0.0710755	0.132016	2.61382e-09
#N/A	GO_REACTIVE_OXYGEN_SPECIES_METABOLIC_PROCESS	-0.0131561	0.0196827	0.0328388	0.296949	-0.051726	0.0606064	0.112332	2.61552e-09
#N/A	GO_NEGATIVE_REGULATION_OF_SMOOTH_MUSCLE_CELL_MIGRATION	0.00560138	-0.0051802	-0.0107816	0.794993	-0.0758973	0.0698019	0.145699	2.62095e-09
#N/A	GO_DNA_UNWINDING_INVOLVED_IN_DNA_REPLICATION	-0.0882898	0.130031	0.218321	0.000130354	-0.121665	0.0925342	0.214199	2.62468e-09
#N/A	GO_CELL_CYCLE_ARREST	-0.0341216	0.0635731	0.0976947	0.000371431	-0.0580012	0.0508775	0.108879	2.67983e-09
#N/A	GO_GTP_METABOLIC_PROCESS	-0.0451524	0.0544456	0.099598	0.0432663	-0.103095	0.105787	0.208883	2.69525e-09
#N/A	GO_RESPONSE_TO_INTERLEUKIN_4	-0.0445867	0.0552558	0.0998425	0.0129213	-0.0836288	0.0656577	0.149287	2.69834e-09
#N/A	GO_IRON_SULFUR_CLUSTER_ASSEMBLY	-0.0415954	-0.0163767	0.0252187	0.585358	-0.081345	0.0993964	0.180741	2.72168e-09
#N/A	GO_POSITIVE_REGULATION_OF_MITOTIC_NUCLEAR_DIVISION	-0.0408046	0.0876519	0.128457	0.000230854	-0.0684474	0.0625896	0.131037	2.72774e-09
#N/A	GO_REGULATION_OF_CELL_COMMUNICATION_BY_ELECTRICAL_COUPLING_INVOLVED_IN_CARDIAC_CONDUCTION	0.0143458	-0.000729893	-0.0150757	0.753936	-0.0972249	0.0921186	0.189344	2.79531e-09
#N/A	GO_RESPONSE_TO_SALT_STRESS	-0.0353763	0.0714874	0.106864	0.00629988	-0.0542228	0.0931387	0.147361	2.81903e-09
#N/A	GO_NEGATIVE_REGULATION_OF_MEMBRANE_PERMEABILITY	-0.0390033	-0.00749124	0.0315121	0.6069	-0.109281	0.116466	0.225748	2.82082e-09
#N/A	GO_NEGATIVE_REGULATION_OF_HISTONE_H3_K4_METHYLATION	-0.119709	0.155525	0.275234	9.75549e-05	-0.129616	0.128588	0.258204	2.83866e-09
#N/A	GO_RIBONUCLEOPROTEIN_COMPLEX_DISASSEMBLY	-0.0725497	0.00375633	0.076306	0.119043	-0.0948379	0.0879223	0.18276	2.86376e-09
#N/A	GO_STRESS_ACTIVATED_PROTEIN_KINASE_SIGNALING_CASCADE	-0.0146988	-0.00202235	0.0126765	0.61409	-0.0607795	0.0406124	0.101392	2.8855e-09
#N/A	GO_REGULATION_OF_EXTRINSIC_APOPTOTIC_SIGNALING_PATHWAY_IN_ABSENCE_OF_LIGAND	-0.00185969	0.0619059	0.0637656	0.0557365	-0.0529742	0.0704205	0.123395	2.91067e-09
#N/A	GO_PURINE_DEOXYRIBONUCLEOTIDE_CATABOLIC_PROCESS	-0.0410597	-0.00140858	0.0396511	0.524018	-0.138547	0.0857911	0.224338	2.95495e-09
#N/A	GO_REGULATION_OF_REACTIVE_OXYGEN_SPECIES_METABOLIC_PROCESS	-0.0162991	0.00547727	0.0217764	0.514881	-0.057323	0.0617502	0.119073	2.97757e-09
#N/A	GO_RESPONSE_TO_ETHANOL	0.0321598	0.0517318	0.019572	0.429971	-0.00575155	0.0890032	0.0947548	3.01322e-09
#N/A	GO_CYTOSKELETON_ORGANIZATION	-0.0233883	0.0143301	0.0377184	0.0962302	-0.0497421	0.0394017	0.0891439	3.06002e-09
#N/A	GO_MULTI_ORGANISM_LOCALIZATION	-0.072525	0.0869199	0.159445	7.03931e-05	-0.0794133	0.069196	0.148609	3.092e-09
#N/A	GO_NEGATIVE_REGULATION_OF_EPITHELIAL_TO_MESENCHYMAL_TRANSITION	0.0441436	0.0964267	0.052283	0.127408	-0.0290848	0.103035	0.13212	3.10659e-09
#N/A	GO_POSITIVE_REGULATION_OF_NUCLEASE_ACTIVITY	-0.0616677	0.113866	0.175533	0.000933432	-0.0902166	0.112399	0.202616	3.13061e-09
#N/A	GO_PURINE_NUCLEOSIDE_DIPHOSPHATE_BIOSYNTHETIC_PROCESS	0.0132723	-0.0026511	-0.0159234	0.785454	-0.112244	0.107648	0.219892	3.15541e-09
#N/A	GO_AMIDE_BIOSYNTHETIC_PROCESS	-0.0506246	0.0687294	0.119354	8.14679e-05	-0.0686448	0.0572778	0.125923	3.17377e-09
#N/A	GO_ANAPHASE_PROMOTING_COMPLEX_DEPENDENT_CATABOLIC_PROCESS	-0.0991382	0.105782	0.20492	1.93314e-05	-0.0975239	0.0887318	0.186256	3.18117e-09
#N/A	GO_MEMBRANE_DOCKING	-0.0387927	0.0197907	0.0585834	0.0324226	-0.0498321	0.0608295	0.110662	3.24598e-09
#N/A	GO_BLOOD_VESSEL_MATURATION	-0.0498751	-0.0329674	0.0169077	0.75683	-0.103283	0.0881973	0.19148	3.25509e-09
#N/A	GO_REGULATION_OF_IMMUNE_SYSTEM_PROCESS	-0.0254833	0.0320725	0.0575558	0.0667126	-0.0562505	0.0506227	0.106873	3.26564e-09
#N/A	GO_ORGANELLE_FISSION	-0.0614414	0.0684726	0.129914	3.88188e-05	-0.0711189	0.0416924	0.112811	3.30758e-09
#N/A	GO_RESPONSE_TO_VITAMIN_D	-0.0246947	0.062603	0.0872977	0.0234053	-0.0337138	0.106412	0.140126	3.39694e-09
#N/A	GO_NEGATIVE_REGULATION_OF_CALCIUM_ION_TRANSPORT_INTO_CYTOSOL	0.0555541	-0.041925	-0.097479	0.01363	-0.082275	0.0712185	0.153494	3.50653e-09
#N/A	GO_POSITIVE_REGULATION_OF_HEPATOCYTE_PROLIFERATION	-0.0675667	0.0986646	0.166231	0.00333862	-0.0957324	0.115221	0.210953	3.51461e-09
#N/A	GO_RESPONSE_TO_ESTROGEN	-0.0136458	0.0330544	0.0467003	0.134637	-0.0381667	0.0746343	0.112801	3.53348e-09
#N/A	GO_T_CELL_EXTRAVASATION	-0.0455809	0.0987237	0.144305	0.00517183	-0.106129	0.104867	0.210996	3.55081e-09
#N/A	GO_ESTABLISHMENT_OR_MAINTENANCE_OF_CELL_POLARITY	-0.0176043	0.0183487	0.035953	0.161489	-0.0578546	0.0466435	0.104498	3.57333e-09
#N/A	GO_XENOPHAGY	-0.0289908	-0.0485839	-0.0195931	0.692924	-0.115932	0.05746	0.173392	3.57995e-09
#N/A	GO_RESPONSE_TO_CAMP	0.018791	0.0361771	0.0173862	0.552813	-0.0291325	0.0794656	0.108598	3.60223e-09
#N/A	GO_RIBOSOMAL_LARGE_SUBUNIT_EXPORT_FROM_NUCLEUS	-0.0742021	0.121492	0.195694	0.00100588	-0.0973275	0.11642	0.213747	3.66155e-09
#N/A	GO_REGULATION_OF_DNA_BIOSYNTHETIC_PROCESS	-0.0490703	0.0597926	0.108863	0.00116346	-0.0737962	0.0465467	0.120343	3.69783e-09
#N/A	GO_NOTCH_RECEPTOR_PROCESSING	-0.0364129	-0.00903028	0.0273826	0.596164	-0.110978	0.0928439	0.203822	3.74878e-09
#N/A	GO_REGULATION_OF_RUFFLE_ASSEMBLY	-0.0454582	0.0322801	0.0777383	0.0324545	-0.0784424	0.0529873	0.13143	3.7534e-09
#N/A	GO_CHEMICAL_HOMEOSTASIS	0.0339109	-0.00267168	-0.0365825	0.124852	-0.0262978	0.0608916	0.0871895	3.76745e-09
#N/A	GO_UDP_N_ACETYLGLUCOSAMINE_BIOSYNTHETIC_PROCESS	-0.0903947	0.1365	0.226895	1.46871e-05	-0.11873	0.0724607	0.191191	3.8552e-09
#N/A	GO_REGULATION_OF_MUCUS_SECRETION	0.0143478	-0.0261535	-0.0405013	0.404673	-0.0643506	0.110487	0.174837	3.87017e-09
#N/A	GO_POSITIVE_REGULATION_OF_CALCINEURIN_MEDIATED_SIGNALING	-0.0232149	0.0187219	0.0419368	0.307291	-0.0736769	0.0742809	0.147958	3.94442e-09
#N/A	GO_REGULATION_OF_RECEPTOR_CATABOLIC_PROCESS	-0.0592159	0.0415651	0.100781	0.0569848	-0.0962858	0.0972885	0.193574	3.94498e-09
#N/A	GO_LIPOPOLYSACCHARIDE_MEDIATED_SIGNALING_PATHWAY	-0.0269788	0.0290381	0.0560169	0.189839	-0.0757231	0.0734468	0.14917	3.94985e-09
#N/A	GO_RESPONSE_TO_DSRNA	-0.0337769	-0.0133305	0.0204464	0.596453	-0.0793856	0.0700415	0.149427	3.96658e-09
#N/A	GO_IMMUNOGLOBULIN_PRODUCTION	-0.0340378	0.0640677	0.0981055	0.00729103	-0.0757191	0.0462612	0.12198	4.00226e-09
#N/A	GO_POSITIVE_REGULATION_OF_TRANSCRIPTION_REGULATORY_REGION_DNA_BINDING	-0.025983	0.0544021	0.080385	0.027413	-0.0464335	0.0950151	0.141449	4.04135e-09
#N/A	GO_REGULATION_OF_ENDOTHELIAL_CELL_MIGRATION	-0.0324391	-0.0253946	0.00704445	0.828288	-0.06994	0.0460652	0.116005	4.07858e-09
#N/A	GO_REGULATION_OF_EPITHELIAL_CELL_APOPTOTIC_PROCESS	-0.0245948	0.0373459	0.0619407	0.0688261	-0.0583393	0.067044	0.125383	4.13024e-09
#N/A	GO_NADP_METABOLIC_PROCESS	-0.0222052	-0.0215866	0.000618593	0.988035	-0.0804102	0.0750222	0.155432	4.20296e-09
#N/A	GO_REGULATION_OF_LOW_DENSITY_LIPOPROTEIN_PARTICLE_RECEPTOR_CATABOLIC_PROCESS	-0.00505284	0.0598384	0.0648912	0.267498	-0.0624618	0.144696	0.207158	4.29363e-09
#N/A	GO_NUCLEOSIDE_BISPHOSPHATE_BIOSYNTHETIC_PROCESS	0.00707667	-0.0801884	-0.0872651	0.00894503	-0.07771	0.0548694	0.132579	4.29561e-09
#N/A	GO_POSITIVE_REGULATION_OF_DEVELOPMENTAL_PROCESS	-0.00209268	0.0297249	0.0318176	0.162165	-0.0277446	0.0622911	0.0900357	4.31827e-09
#N/A	GO_HYPEROSMOTIC_SALINITY_RESPONSE	-0.0186516	0.107521	0.126172	0.0111727	-0.0543932	0.131168	0.185561	4.34736e-09
#N/A	GO_POSITIVE_REGULATION_OF_AXON_EXTENSION	-0.0066184	-0.00353606	0.00308234	0.929949	-0.0698815	0.0627841	0.132666	4.36601e-09
#N/A	GO_POSITIVE_REGULATION_OF_DNA_RECOMBINATION	-0.0760683	0.0870836	0.163152	0.000261007	-0.0957015	0.0578777	0.153579	4.46298e-09
#N/A	GO_POSITIVE_REGULATION_OF_TOLL_LIKE_RECEPTOR_3_SIGNALING_PATHWAY	-0.0598469	0.0466735	0.10652	0.0687321	-0.112892	0.0960941	0.208986	4.47883e-09
#N/A	GO_NEGATIVE_REGULATION_OF_CELLULAR_RESPONSE_TO_GROWTH_FACTOR_STIMULUS	0.00334445	0.0306831	0.0273387	0.295094	-0.0392179	0.0644445	0.103662	4.48056e-09
#N/A	GO_TRACHEA_FORMATION	0.0266792	-0.0609514	-0.0876306	0.141132	-0.0945265	0.130538	0.225064	4.50695e-09
#N/A	GO_NEGATIVE_REGULATION_OF_OXIDATIVE_STRESS_INDUCED_NEURON_DEATH	0.025794	0.0207927	-0.00500132	0.900224	-0.0718003	0.0836722	0.155473	4.58714e-09
#N/A	GO_MITOTIC_NUCLEAR_ENVELOPE_DISASSEMBLY	-0.066319	0.0533284	0.119647	0.00823124	-0.103334	0.0754183	0.178752	4.64451e-09
#N/A	GO_NEGATIVE_REGULATION_OF_VIRAL_TRANSCRIPTION	-0.028945	0.0886289	0.117574	0.00369536	-0.0804953	0.0687194	0.149215	4.69148e-09
#N/A	GO_EIF2ALPHA_PHOSPHORYLATION_IN_RESPONSE_TO_ENDOPLASMIC_RETICULUM_STRESS	-0.0703891	0.123118	0.193507	0.00259246	-0.0929505	0.139544	0.232495	4.69628e-09
#N/A	GO_PROTEIN_CATABOLIC_PROCESS_IN_THE_VACUOLE	0.00214534	-0.0397368	-0.0418821	0.321061	-0.0557429	0.0969997	0.152743	4.72854e-09
#N/A	GO_INTRACELLULAR_MRNA_LOCALIZATION	-0.0789333	0.0737766	0.15271	0.00118211	-0.106993	0.0728999	0.179893	4.80386e-09
#N/A	GO_NEGATIVE_REGULATION_OF_ION_TRANSPORT	0.0264226	0.00898794	-0.0174346	0.516826	-0.0327713	0.0702903	0.103062	4.82306e-09
#N/A	GO_VESICLE_CYTOSKELETAL_TRAFFICKING	-0.0205628	-0.00784885	0.0127139	0.728744	-0.0816908	0.0698963	0.151587	4.95146e-09
#N/A	GO_NEGATIVE_REGULATION_OF_BLOOD_VESSEL_ENDOTHELIAL_CELL_MIGRATION	-0.0598737	-0.0214138	0.0384599	0.323116	-0.094847	0.0483446	0.143192	4.95568e-09
#N/A	GO_POSITIVE_REGULATION_OF_DNA_BIOSYNTHETIC_PROCESS	-0.0420133	0.0604347	0.102448	0.00388313	-0.0754552	0.0496953	0.125151	4.98616e-09
#N/A	GO_SPINDLE_ASSEMBLY	-0.0625827	0.0643642	0.126947	0.000507978	-0.0779992	0.0602591	0.138258	4.98776e-09
#N/A	GO_PIRNA_BIOSYNTHETIC_PROCESS	-0.0185759	0.0590743	0.0776502	0.186299	0.132647	-0.0818916	-0.214538	5.0157e-09
#N/A	GO_GLYCOPROTEIN_METABOLIC_PROCESS	-0.0143173	0.0189616	0.0332789	0.274261	-0.0624297	0.0529967	0.115426	5.02514e-09
#N/A	GO_LAMELLIPODIUM_MORPHOGENESIS	-0.0138224	0.0722039	0.0860264	0.0358221	-0.0704372	0.0817445	0.152182	5.10176e-09
#N/A	GO_REACTIVE_OXYGEN_SPECIES_BIOSYNTHETIC_PROCESS	-0.00528151	0.0133762	0.0186577	0.560766	-0.0568395	0.0542223	0.111062	5.11126e-09
#N/A	GO_PURINE_CONTAINING_COMPOUND_CATABOLIC_PROCESS	-0.017799	-0.00706092	0.0107381	0.728934	-0.0760999	0.0464892	0.122589	5.12278e-09
#N/A	GO_POSITIVE_REGULATION_OF_I_KAPPAB_KINASE_NF_KAPPAB_SIGNALING	-0.0335074	0.00310527	0.0366127	0.315863	-0.081432	0.0493615	0.130793	5.1447e-09
#N/A	GO_PROTEIN_O_LINKED_MANNOSYLATION	-0.0855363	0.0184172	0.103954	0.0172802	-0.108941	0.0513406	0.160281	5.15864e-09
#N/A	GO_CELL_MIGRATION_INVOLVED_IN_SPROUTING_ANGIOGENESIS	-0.0468449	0.0148346	0.0616795	0.105048	-0.0531105	0.0864537	0.139564	5.16093e-09
#N/A	GO_ESCRT_COMPLEX_DISASSEMBLY	-0.0273385	-0.0213054	0.00603314	0.907435	-0.0979123	0.0988522	0.196764	5.23822e-09
#N/A	GO_POSITIVE_REGULATION_OF_PEPTIDYL_SERINE_PHOSPHORYLATION	-0.00332581	0.040878	0.0442038	0.107306	-0.0353985	0.0636909	0.0990894	5.24593e-09
#N/A	GO_LIVER_REGENERATION	-0.0181691	0.111937	0.130106	0.000450894	-0.0379435	0.0958643	0.133808	5.35282e-09
#N/A	GO_REGULATION_OF_EXTRINSIC_APOPTOTIC_SIGNALING_PATHWAY_VIA_DEATH_DOMAIN_RECEPTORS	-0.0329761	0.041106	0.0740821	0.0470563	-0.069122	0.0640837	0.133206	5.39069e-09
#N/A	GO_REGULATION_OF_CYTOKINESIS	-0.0583739	0.0358537	0.0942276	0.00246057	-0.0721606	0.0485632	0.120724	5.48667e-09
#N/A	GO_POST_GOLGI_VESICLE_MEDIATED_TRANSPORT	0.00129396	-0.030238	-0.0315319	0.297976	-0.0677475	0.0609872	0.128735	5.51553e-09
#N/A	GO_ALCOHOL_BIOSYNTHETIC_PROCESS	0.0126498	-0.0427684	-0.0554183	0.0465536	-0.0525738	0.0531577	0.105732	5.56518e-09
#N/A	GO_RESPONSE_TO_INTERLEUKIN_15	-0.0855478	0.0191182	0.104666	0.0595758	-0.105818	0.0943649	0.200183	5.67462e-09
#N/A	GO_POSITIVE_REGULATION_OF_UBIQUITIN_PROTEIN_LIGASE_ACTIVITY	-0.0916353	0.110359	0.201995	7.88108e-05	-0.139627	0.0585035	0.19813	5.70655e-09
#N/A	GO_REGULATION_OF_CELLULAR_RESPONSE_TO_HEAT	-0.0547523	0.0249745	0.0797269	0.0247374	-0.0835449	0.0551647	0.13871	5.72894e-09
#N/A	GO_NEGATIVE_REGULATION_OF_FIBROBLAST_PROLIFERATION	-0.0264525	0.0642027	0.0906552	0.0145587	-0.0735051	0.0623535	0.135859	5.77015e-09
#N/A	GO_POSITIVE_REGULATION_OF_CELL_DEVELOPMENT	0.0162852	0.0215561	0.00527091	0.822145	-0.0462358	0.0460803	0.0923161	5.80821e-09
#N/A	GO_POSITIVE_REGULATION_OF_SUBSTRATE_ADHESION_DEPENDENT_CELL_SPREADING	-0.0519525	0.0235727	0.0755252	0.055925	-0.10194	0.0345105	0.136451	5.84556e-09
#N/A	GO_ATTACHMENT_OF_SPINDLE_MICROTUBULES_TO_KINETOCHORE	-0.0942061	0.103179	0.197385	0.000169165	-0.104717	0.0782421	0.182959	5.86861e-09
#N/A	GO_NEGATIVE_REGULATION_OF_RESPONSE_TO_DNA_DAMAGE_STIMULUS	-0.0498193	0.0853773	0.135197	8.28381e-05	-0.0782769	0.0455076	0.123785	5.93569e-09
#N/A	GO_SULFUR_COMPOUND_BIOSYNTHETIC_PROCESS	0.0200904	-0.044982	-0.0650724	0.0170341	-0.0568383	0.0466708	0.103509	6.01322e-09
#N/A	GO_TISSUE_MIGRATION	-0.0299235	0.0103639	0.0402874	0.176359	-0.0523412	0.0520218	0.104363	6.13692e-09
#N/A	GO_POSITIVE_REGULATION_OF_CELL_CYCLE_PHASE_TRANSITION	-0.0612924	0.0973818	0.158674	1.48519e-05	-0.0780957	0.0508474	0.128943	6.1718e-09
#N/A	GO_POSITIVE_REGULATION_OF_CYCLIC_NUCLEOTIDE_PHOSPHODIESTERASE_ACTIVITY	0.0220443	-0.0909533	-0.112998	0.107002	-0.161781	0.0984589	0.26024	6.32531e-09
#N/A	GO_EQUILIBRIOCEPTION	0.123803	0.0676352	-0.0561674	0.259854	0.147575	-0.0585203	-0.206096	6.46747e-09
#N/A	GO_PEPTIDYL_SERINE_MODIFICATION	-0.0121627	0.0164899	0.0286527	0.272998	-0.0517609	0.0502059	0.101967	6.63817e-09
#N/A	GO_RESPONSE_TO_VITAMIN	-0.020479	0.0778344	0.0983134	0.00112968	-0.0229962	0.0835747	0.106571	6.72247e-09
#N/A	GO_LAMELLIPODIUM_ORGANIZATION	-0.0212763	0.0179263	0.0392025	0.247825	-0.0588233	0.0676914	0.126515	6.73073e-09
#N/A	GO_I_KAPPAB_KINASE_NF_KAPPAB_SIGNALING	-0.0323781	0.000670041	0.0330481	0.326146	-0.0758979	0.0451245	0.121022	6.74416e-09
#N/A	GO_REGULATION_OF_PROTEIN_TARGETING	-0.017591	-0.0261191	-0.00852805	0.769795	-0.068158	0.0461533	0.114311	6.84315e-09
#N/A	GO_REGULATION_OF_TYPE_2_IMMUNE_RESPONSE	-0.0322749	0.0132344	0.0455093	0.331314	-0.0652545	0.0927181	0.157973	6.89034e-09
#N/A	GO_POSTREPLICATION_REPAIR	-0.0721329	0.0818387	0.153972	0.00058268	-0.0994104	0.0551944	0.154605	6.89318e-09
#N/A	GO_NEGATIVE_REGULATION_OF_ESTABLISHMENT_OF_PROTEIN_LOCALIZATION_TO_MITOCHONDRION	-0.00755006	0.0553456	0.0628956	0.208771	-0.0720161	0.126183	0.198199	6.96793e-09
#N/A	GO_ATP_TRANSPORT	-0.0271212	-0.0399974	-0.0128762	0.803868	-0.0999727	0.0930886	0.193061	7.05887e-09
#N/A	GO_POSITIVE_REGULATION_OF_RUFFLE_ASSEMBLY	-0.0476119	-0.0495773	-0.00196541	0.966016	-0.0932429	0.0608522	0.154095	7.13785e-09
#N/A	GO_CELLULAR_RESPONSE_TO_REACTIVE_NITROGEN_SPECIES	-0.0248572	0.00232549	0.0271827	0.516303	-0.0715104	0.0642481	0.135759	7.16761e-09
#N/A	GO_IMMUNOGLOBULIN_PRODUCTION_INVOLVED_IN_IMMUNOGLOBULIN_MEDIATED_IMMUNE_RESPONSE	-0.0548035	0.056294	0.111097	0.00717427	-0.086857	0.0526392	0.139496	7.18692e-09
#N/A	GO_LOCOMOTION_INVOLVED_IN_LOCOMOTORY_BEHAVIOR	0.00287548	0.00423218	0.0013567	0.978876	-0.107607	0.0840883	0.191695	7.28861e-09
#N/A	GO_REGULATION_OF_VIRAL_ENTRY_INTO_HOST_CELL	-0.0304262	0.0183	0.0487262	0.313614	-0.0821639	0.0842271	0.166391	7.4354e-09
#N/A	GO_GLOMERULAR_MESANGIAL_CELL_DIFFERENTIATION	-0.0935294	0.0583606	0.15189	0.0253398	-0.125367	0.121038	0.246405	7.49157e-09
#N/A	GO_EPITHELIAL_CELL_APOPTOTIC_PROCESS	-0.0249405	0.0421997	0.0671402	0.0391787	-0.0499379	0.0708926	0.120831	7.54011e-09
#N/A	GO_PEPTIDYL_ARGININE_METHYLATION	-0.0695486	0.0938391	0.163388	0.000351832	-0.109214	0.0540397	0.163254	7.61935e-09
#N/A	GO_COENZYME_METABOLIC_PROCESS	-0.00793054	-0.0500601	-0.0421296	0.111711	-0.0481225	0.0564521	0.104575	7.88831e-09
#N/A	GO_NEGATIVE_REGULATION_OF_TRANSLATIONAL_INITIATION	-0.0648285	0.0860375	0.150866	0.000664759	-0.105948	0.050506	0.156454	7.99479e-09
#N/A	GO_PROTEIN_LOCALIZATION_TO_NUCLEUS	-0.0407684	0.0718207	0.112589	0.000223462	-0.0696742	0.0439944	0.113669	8.01486e-09
#N/A	GO_AUTOPHAGOSOME_MATURATION	-0.0111485	-0.0113732	-0.000224638	0.994799	-0.0804003	0.0610318	0.141432	8.03543e-09
#N/A	GO_ADP_TRANSPORT	-0.060984	-0.00364728	0.0573367	0.387764	-0.123714	0.1262	0.249914	8.14302e-09
#N/A	GO_REGULATION_OF_HEMOPOIESIS	-0.0321359	0.0430909	0.0752269	0.0132129	-0.0554307	0.0479283	0.103359	8.20456e-09
#N/A	GO_CELLULAR_RESPONSE_TO_OXYGEN_RADICAL	-0.0508574	0.0612897	0.112147	0.00788123	-0.0657132	0.0866737	0.152387	8.21319e-09
#N/A	GO_REGULATION_OF_EPITHELIAL_TO_MESENCHYMAL_TRANSITION	0.00737829	0.0404738	0.0330955	0.261669	-0.0448012	0.0742188	0.11902	8.24285e-09
#N/A	GO_CELL_ADHESION_MOLECULE_PRODUCTION	-0.0833046	0.0835636	0.166868	0.0059977	-0.0955036	0.106155	0.201658	8.37484e-09
#N/A	GO_REGULATION_OF_LONG_CHAIN_FATTY_ACID_IMPORT_INTO_CELL	-0.029178	0.0528423	0.0820204	0.187571	-0.0862899	0.136349	0.222639	8.49569e-09
#N/A	GO_RESPONSE_TO_NITROSATIVE_STRESS	-0.00537292	-0.0205159	-0.015143	0.752416	-0.101481	0.0796856	0.181167	8.52303e-09
#N/A	GO_NEGATIVE_REGULATION_OF_CELL_MATURATION	0.0621451	-0.0604306	-0.122576	0.0244711	0.137655	-0.0470322	-0.184687	8.55939e-09
#N/A	GO_FIBROBLAST_APOPTOTIC_PROCESS	-0.0223649	0.0355584	0.0579232	0.157169	-0.0713005	0.0768773	0.148178	8.58662e-09
#N/A	GO_CELLULAR_RESPONSE_TO_INTERFERON_ALPHA	-0.00999774	-0.0134239	-0.00342615	0.94497	-0.0944449	0.0856492	0.180094	8.66004e-09
#N/A	GO_DOPAMINE_RECEPTOR_SIGNALING_PATHWAY	-0.0239491	0.0400262	0.0639752	0.0748755	-0.0719535	0.0590036	0.130957	8.79288e-09
#N/A	GO_REGULATION_OF_HETEROTYPIC_CELL_CELL_ADHESION	-0.0353646	0.0927406	0.128105	0.00164454	-0.041331	0.104774	0.146105	9.1335e-09
#N/A	GO_NEGATIVE_REGULATION_OF_NUCLEOCYTOPLASMIC_TRANSPORT	0.0115767	0.00197297	-0.00960376	0.791699	-0.0949043	0.0356687	0.130573	9.21598e-09
#N/A	GO_NEGATIVE_REGULATION_OF_RYANODINE_SENSITIVE_CALCIUM_RELEASE_CHANNEL_ACTIVITY	0.0310093	-0.0530469	-0.0840562	0.0716195	-0.0987735	0.077858	0.176632	9.23447e-09
#N/A	GO_REGULATION_OF_MYELINATION	-0.0189174	0.0480973	0.0670147	0.0574022	-0.0703647	0.0572853	0.12765	9.33629e-09
#N/A	GO_RESPONSE_TO_OXYGEN_GLUCOSE_DEPRIVATION	-0.0487202	0.0472784	0.0959986	0.044059	-0.0574106	0.11012	0.167531	9.40726e-09
#N/A	GO_VITAMIN_METABOLIC_PROCESS	0.00250625	-0.00863655	-0.0111428	0.704887	-0.0497934	0.0511494	0.100943	9.42837e-09
#N/A	GO_PLATELET_DENSE_GRANULE_ORGANIZATION	-0.0410643	0.0439356	0.0849998	0.112155	-0.126707	0.0583983	0.185105	9.4512e-09
#N/A	GO_POSITIVE_REGULATION_OF_MYELOID_CELL_DIFFERENTIATION	-0.0304983	0.0383566	0.0688548	0.0553889	-0.0479564	0.081216	0.129172	9.46922e-09
#N/A	GO_RESPONSE_TO_WOUNDING	-0.00912887	0.0111517	0.0202806	0.46358	-0.0300173	0.06521	0.0952273	9.51083e-09
#N/A	GO_ORGANELLE_ASSEMBLY	-0.032428	0.0301761	0.0626041	0.00933542	-0.0508554	0.0412769	0.0921323	9.54727e-09
#N/A	GO_REGULATION_OF_RESPONSE_TO_DNA_DAMAGE_STIMULUS	-0.0523244	0.0738246	0.126149	6.02823e-05	-0.0674148	0.0473366	0.114751	9.73713e-09
#N/A	GO_MORPHOGENESIS_OF_AN_EPITHELIUM	-0.0235124	0.0505936	0.074106	0.00400118	-0.0471474	0.0447737	0.0919211	9.81535e-09
#N/A	GO_REGULATION_OF_GRANULOCYTE_CHEMOTAXIS	-0.00485161	0.00508805	0.00993966	0.811979	-0.044526	0.0934148	0.137941	9.86168e-09
#N/A	GO_POSITIVE_REGULATION_OF_ISOTYPE_SWITCHING	-0.0720683	0.109447	0.181515	0.000227412	-0.0962044	0.0808426	0.177047	9.90497e-09
#N/A	GO_POSITIVE_REGULATION_OF_NUCLEAR_DIVISION	-0.0311467	0.0811583	0.112305	0.000283683	-0.0581856	0.0541682	0.112354	1.0031e-08
#N/A	GO_LONG_CHAIN_FATTY_ACID_IMPORT_INTO_CELL	-0.0372857	0.0131917	0.0504774	0.27729	-0.0639865	0.0894615	0.153448	1.01676e-08
#N/A	GO_REGULATION_OF_MUSCLE_CELL_DIFFERENTIATION	-0.0176339	0.0610289	0.0786629	0.00316617	-0.043903	0.0489519	0.0928548	1.02782e-08
#N/A	GO_REGULATION_OF_PEPTIDYL_LYSINE_ACETYLATION	-0.0194919	0.0499792	0.0694711	0.0202712	-0.0644839	0.0500282	0.114512	1.03739e-08
#N/A	GO_REGULATION_OF_ACTIN_NUCLEATION	-0.0323505	-0.0296363	0.00271417	0.93886	-0.0753372	0.054819	0.130156	1.04003e-08
#N/A	GO_POSITIVE_REGULATION_OF_CELL_PROJECTION_ORGANIZATION	0.00611934	0.00539159	-0.000727747	0.977597	-0.0553184	0.0445184	0.0998368	1.05847e-08
#N/A	GO_ALCOHOL_CATABOLIC_PROCESS	0.00149193	-0.0171536	-0.0186455	0.555215	-0.0537714	0.0647604	0.118532	1.059e-08
#N/A	GO_NEURON_PROJECTION_REGENERATION	-0.00330464	0.022312	0.0256166	0.425498	-0.0510685	0.0698761	0.120945	1.08716e-08
#N/A	GO_CYTOKINE_MEDIATED_SIGNALING_PATHWAY	-0.0252988	0.0312568	0.0565556	0.10446	-0.0562463	0.0573266	0.113573	1.09408e-08
#N/A	GO_POSITIVE_REGULATION_OF_CELL_CYCLE_G1_S_PHASE_TRANSITION	-0.0442551	0.083622	0.127877	0.000337693	-0.071586	0.048232	0.119818	1.10836e-08
#N/A	GO_SENSORY_PERCEPTION_OF_SOUR_TASTE	0.0718092	-0.127988	-0.199798	0.00204062	0.101868	-0.112506	-0.214373	1.13002e-08
#N/A	GO_CELLULAR_RESPONSE_TO_VASCULAR_ENDOTHELIAL_GROWTH_FACTOR_STIMULUS	-0.0356024	0.0379127	0.0735151	0.0648457	-0.0722967	0.0649226	0.137219	1.14055e-08
#N/A	GO_REGULATION_OF_B_CELL_APOPTOTIC_PROCESS	-0.0755732	0.0988353	0.174408	0.000230706	-0.103354	0.0503154	0.15367	1.15164e-08
#N/A	GO_TRANSFORMING_GROWTH_FACTOR_BETA_PRODUCTION	-0.0202841	0.015587	0.0358712	0.352155	-0.0472325	0.0830831	0.130316	1.15976e-08
#N/A	GO_FLUID_TRANSPORT	0.0829735	-0.0666378	-0.149611	5.97828e-05	0.109253	-0.0160546	-0.125308	1.15979e-08
#N/A	GO_REGULATION_OF_PLASMA_LIPOPROTEIN_PARTICLE_LEVELS	-0.00503411	-0.0132417	-0.0082076	0.795247	-0.0486858	0.0649244	0.11361	1.16334e-08
#N/A	GO_POSITIVE_REGULATION_OF_BIOSYNTHETIC_PROCESS	-0.0172356	0.0731476	0.0903832	0.000201247	-0.0505314	0.0391887	0.0897202	1.18493e-08
#N/A	GO_NEUROTROPHIN_TRK_RECEPTOR_SIGNALING_PATHWAY	0.024333	0.000468431	-0.0238645	0.486456	-0.0377176	0.0938594	0.131577	1.20062e-08
#N/A	GO_POSITIVE_REGULATION_OF_PROTEIN_LOCALIZATION_TO_CENTROSOME	-0.0588502	0.0449582	0.103808	0.0802252	-0.134189	0.0664899	0.200679	1.20228e-08
#N/A	GO_POSITIVE_REGULATION_OF_PROTEIN_DEUBIQUITINATION	-0.0449143	0.0296633	0.0745776	0.188246	-0.108087	0.110126	0.218213	1.21654e-08
#N/A	GO_BERGMANN_GLIAL_CELL_DIFFERENTIATION	-0.0220338	0.054518	0.0765518	0.157869	-0.0832539	0.0975833	0.180837	1.21977e-08
#N/A	GO_GUANOSINE_CONTAINING_COMPOUND_METABOLIC_PROCESS	-0.0435383	-0.00157678	0.0419615	0.269162	-0.096066	0.0593086	0.155375	1.22535e-08
#N/A	GO_POSITIVE_REGULATION_OF_MULTICELLULAR_ORGANISMAL_PROCESS	-0.00037242	0.0212232	0.0215957	0.359068	-0.0271507	0.0590568	0.0862075	1.28761e-08
#N/A	GO_RECEPTOR_MEDIATED_ENDOCYTOSIS	0.015482	0.0261794	0.0106975	0.687964	-0.0195021	0.0702141	0.0897162	1.31091e-08
#N/A	GO_NEGATIVE_REGULATION_OF_SIGNAL_TRANSDUCTION_IN_ABSENCE_OF_LIGAND	0.00790953	0.0737861	0.0658766	0.0628721	-0.0400201	0.084566	0.124586	1.3155e-08
#N/A	GO_PROTEIN_LOCALIZATION_TO_KINETOCHORE	-0.0892403	0.101969	0.191209	0.00101742	-0.12051	0.0875859	0.208096	1.31752e-08
#N/A	GO_PROTEIN_HETEROOLIGOMERIZATION	-0.00995066	0.0634046	0.0733552	0.00736547	-0.0194119	0.0718987	0.0913106	1.35135e-08
#N/A	GO_INNATE_IMMUNE_RESPONSE	-0.0291478	0.0310423	0.0601901	0.0900518	-0.0607728	0.0534457	0.114219	1.36938e-08
#N/A	GO_INTRACELLULAR_LIPID_TRANSPORT	0.00357226	-0.0303201	-0.0338923	0.311093	-0.0535063	0.0744924	0.127999	1.38131e-08
#N/A	GO_POSITIVE_REGULATION_OF_PROTEIN_EXIT_FROM_ENDOPLASMIC_RETICULUM	-0.00103298	-0.0370634	-0.0360304	0.391756	-0.0780824	0.0659575	0.14404	1.38286e-08
#N/A	GO_APOPTOTIC_DNA_FRAGMENTATION	-0.0544363	0.0748751	0.129311	0.000614596	-0.0685308	0.066167	0.134698	1.38461e-08
#N/A	GO_SUBSTRATE_ADHESION_DEPENDENT_CELL_SPREADING	-0.0501054	0.012807	0.0629124	0.0902519	-0.083646	0.0405619	0.124208	1.39181e-08
#N/A	GO_EMBRYO_IMPLANTATION	-0.0405748	0.050976	0.0915508	0.0188645	-0.070813	0.0622278	0.133041	1.39186e-08
#N/A	GO_NEGATIVE_REGULATION_OF_PROTEIN_AUTOPHOSPHORYLATION	-0.0322791	0.0217253	0.0540043	0.309008	-0.0834474	0.0912877	0.174735	1.40158e-08
#N/A	GO_MITOTIC_SISTER_CHROMATID_SEGREGATION	-0.0838465	0.109619	0.193466	1.21698e-05	-0.0915134	0.056069	0.147582	1.40334e-08
#N/A	GO_POSITIVE_REGULATION_OF_PODOSOME_ASSEMBLY	-0.00454278	0.0103891	0.0149319	0.758604	-0.0793609	0.0941179	0.173479	1.43603e-08
#N/A	GO_RESPONSE_TO_CORTICOSTEROID	0.0270582	0.0208905	-0.00616767	0.819495	-0.00951105	0.0842906	0.0938016	1.49492e-08
#N/A	GO_RNA_5_END_PROCESSING	-0.0928724	0.107559	0.200432	8.26024e-05	-0.109058	0.0724985	0.181557	1.5042e-08
#N/A	GO_PROTEIN_LOCALIZATION_TO_MICROTUBULE	0.00199502	-0.00799102	-0.00998604	0.817619	-0.108403	0.0533472	0.16175	1.51523e-08
#N/A	GO_L_ARGININE_TRANSPORT	0.0507118	-0.0283842	-0.0790961	0.103048	0.0791502	-0.091251	-0.170401	1.56179e-08
#N/A	GO_MEIOTIC_SPINDLE_ORGANIZATION	-0.0853617	0.0391869	0.124549	0.0177629	-0.101317	0.0794613	0.180778	1.56585e-08
#N/A	GO_EPITHELIAL_FLUID_TRANSPORT	0.0634001	-0.165346	-0.228746	4.08659e-05	0.0984628	-0.10298	-0.201442	1.5711e-08
#N/A	GO_AXONEMAL_DYNEIN_COMPLEX_ASSEMBLY	0.0375908	-0.0686713	-0.106262	0.0172644	0.0665626	-0.0967528	-0.163315	1.58723e-08
#N/A	GO_LYSOSOME_LOCALIZATION	-0.015706	0.00500215	0.0207081	0.564052	-0.0665606	0.0516291	0.11819	1.61357e-08
#N/A	GO_HISTONE_MONOUBIQUITINATION	-0.0631193	0.0762411	0.13936	0.000594081	-0.0812271	0.079482	0.160709	1.61644e-08
#N/A	GO_NEGATIVE_REGULATION_OF_PROTEIN_LOCALIZATION_TO_CELL_PERIPHERY	-0.0258147	-0.0265991	-0.000784371	0.983888	-0.0640513	0.0736963	0.137748	1.61934e-08
#N/A	GO_LATE_ENDOSOME_TO_LYSOSOME_TRANSPORT	-0.0593943	0.0362829	0.0956771	0.0764164	-0.0760898	0.134078	0.210168	1.62422e-08
#N/A	GO_POSITIVE_REGULATION_OF_LONG_TERM_SYNAPTIC_POTENTIATION	0.00502175	0.00263631	-0.00238544	0.95242	-0.0828682	0.0541842	0.137052	1.63386e-08
#N/A	GO_GERM_CELL_MIGRATION	-0.00435142	0.0267209	0.0310723	0.587096	-0.114276	0.10014	0.214416	1.63908e-08
#N/A	GO_VIRAL_RNA_GENOME_REPLICATION	-0.0775197	0.0557306	0.13325	0.000399901	-0.062821	0.0691076	0.131929	1.65324e-08
#N/A	GO_DNA_TEMPLATED_TRANSCRIPTION_INITIATION	-0.0350342	0.0560222	0.0910564	0.00283753	-0.059546	0.0468428	0.106389	1.65989e-08
#N/A	GO_PROTEIN_HETEROTRIMERIZATION	-0.0728127	0.0837322	0.156545	0.00842099	-0.103153	0.0886916	0.191844	1.66292e-08
#N/A	GO_LOCALIZATION_WITHIN_MEMBRANE	-0.010616	-0.0366534	-0.0260374	0.381026	-0.0817258	0.0273162	0.109042	1.68108e-08
#N/A	GO_PERICYTE_CELL_DIFFERENTIATION	-0.0815573	0.128021	0.209578	0.000891935	-0.0847823	0.13236	0.217142	1.68494e-08
#N/A	GO_PRODUCTION_OF_MOLECULAR_MEDIATOR_OF_IMMUNE_RESPONSE	-0.025492	0.0281328	0.0536248	0.12894	-0.0637263	0.050836	0.114562	1.69947e-08
#N/A	GO_REGULATION_OF_EPITHELIAL_CELL_MIGRATION	-0.0271243	0.00018496	0.0273092	0.361299	-0.0582396	0.0468867	0.105126	1.71137e-08
#N/A	GO_REGULATION_OF_PROTEIN_EXPORT_FROM_NUCLEUS	-0.071249	0.0483314	0.11958	0.000419762	-0.0875003	0.0314959	0.118996	1.71959e-08
#N/A	GO_NUCLEOSIDE_DIPHOSPHATE_BIOSYNTHETIC_PROCESS	-0.00409505	0.0143952	0.0184903	0.720298	-0.0913775	0.0899067	0.181284	1.72015e-08
#N/A	GO_TOLL_LIKE_RECEPTOR_3_SIGNALING_PATHWAY	-0.059784	0.0324535	0.0922374	0.0950331	-0.109293	0.0746891	0.183982	1.77816e-08
#N/A	GO_RESPONSE_TO_VIRUS	-0.0270815	0.0125062	0.0395877	0.257498	-0.0645814	0.0530943	0.117676	1.79562e-08
#N/A	GO_REGULATION_OF_IMMUNOGLOBULIN_PRODUCTION	-0.0458094	0.0568075	0.102617	0.00978833	-0.0759123	0.0484437	0.124356	1.81621e-08
#N/A	GO_POSITIVE_REGULATION_OF_TELOMERE_MAINTENANCE_VIA_TELOMERE_LENGTHENING	-0.047152	0.0722218	0.119374	0.00378787	-0.0835314	0.0578099	0.141341	1.81836e-08
#N/A	GO_POSITIVE_REGULATION_OF_CELL_CYCLE_G2_M_PHASE_TRANSITION	-0.0863497	0.108906	0.195255	4.98634e-06	-0.0878205	0.0618252	0.149646	1.8278e-08
#N/A	GO_LATERAL_VENTRICLE_DEVELOPMENT	-0.0616743	0.125533	0.187207	0.000103885	-0.0795918	0.0988235	0.178415	1.83193e-08
#N/A	GO_FORMATION_OF_TRANSLATION_PREINITIATION_COMPLEX	-0.0467007	0.0725979	0.119299	0.0341138	-0.118425	0.0720406	0.190466	1.83339e-08
#N/A	GO_POSITIVE_REGULATION_OF_DNA_METABOLIC_PROCESS	-0.0575491	0.0712866	0.128836	0.000138363	-0.0719606	0.0475912	0.119552	1.83762e-08
#N/A	GO_RESPONSE_TO_ORGANOPHOSPHORUS	0.0197948	0.031933	0.0121382	0.653819	-0.019286	0.0763192	0.0956052	1.86062e-08
#N/A	GO_NEGATIVE_REGULATION_OF_MULTI_ORGANISM_PROCESS	-0.0299393	0.0251963	0.0551356	0.116829	-0.0627421	0.0550091	0.117751	1.89347e-08
#N/A	GO_DNA_DEAMINATION	-0.06415	0.0337466	0.0978966	0.0734782	-0.097742	0.085319	0.183061	1.92487e-08
#N/A	GO_POSITIVE_REGULATION_OF_SEQUESTERING_OF_CALCIUM_ION	0.0286876	-0.0300842	-0.0587718	0.1685	-0.0894626	0.0688187	0.158281	1.93921e-08
#N/A	GO_REGULATION_OF_BRANCHING_MORPHOGENESIS_OF_A_NERVE	-0.00660473	0.0807326	0.0873373	0.123753	-0.0431736	0.158255	0.201428	1.94542e-08
#N/A	GO_CELLULAR_RESPONSE_TO_DNA_DAMAGE_STIMULUS	-0.0505746	0.0675967	0.118171	0.000255513	-0.0707312	0.0418429	0.112574	1.94833e-08
#N/A	GO_TRANSLESION_SYNTHESIS	-0.0623244	0.0853686	0.147693	0.00102476	-0.0996659	0.0512529	0.150919	1.9671e-08
#N/A	GO_REGULATION_OF_SPINDLE_ASSEMBLY	-0.0294426	0.0322009	0.0616435	0.130533	-0.0751133	0.0684498	0.143563	1.97548e-08
#N/A	GO_AMEBOIDAL_TYPE_CELL_MIGRATION	-0.019249	-0.00232148	0.0169276	0.542044	-0.0482734	0.0504057	0.0986791	1.99043e-08
#N/A	GO_NEGATIVE_REGULATION_OF_CALCIUM_ION_TRANSPORT	0.0160138	0.0228471	0.00683326	0.820877	-0.0355233	0.0749357	0.110459	1.99047e-08
#N/A	GO_NITRIC_OXIDE_BIOSYNTHETIC_PROCESS	-0.013951	0.00921593	0.0231669	0.528194	-0.0537919	0.065172	0.118964	2.00114e-08
#N/A	GO_EMBRYONIC_PLACENTA_DEVELOPMENT	-0.0286295	0.0283958	0.0570253	0.0702351	-0.0311514	0.0854302	0.116582	2.00526e-08
#N/A	GO_T_CELL_APOPTOTIC_PROCESS	-0.0462542	0.029927	0.0761812	0.0841296	-0.0866912	0.0576002	0.144291	2.01029e-08
#N/A	GO_DNA_BIOSYNTHETIC_PROCESS	-0.0485652	0.0902949	0.13886	4.10833e-05	-0.0752091	0.0407182	0.115927	2.0174e-08
#N/A	GO_NEGATIVE_REGULATION_OF_MITOCHONDRIAL_MEMBRANE_PERMEABILITY	-0.0833567	0.0506657	0.134022	0.0588588	-0.118872	0.141933	0.260806	2.02224e-08
#N/A	GO_EPIBOLY	-0.0332833	0.00528679	0.0385701	0.358281	-0.0833265	0.0665257	0.149852	2.03767e-08
#N/A	GO_GANGLIOSIDE_CATABOLIC_PROCESS	0.00554055	-0.0422862	-0.0478268	0.406128	-0.153965	0.0551564	0.209121	2.04624e-08
#N/A	GO_RESPONSE_TO_WATER_DEPRIVATION	0.039835	0.0142245	-0.0256105	0.567869	-0.0689079	0.0923218	0.16123	2.05599e-08
#N/A	GO_CELLULAR_METABOLIC_COMPOUND_SALVAGE	-0.0141718	-0.0333378	-0.019166	0.576039	-0.0586499	0.074175	0.132825	2.08843e-08
#N/A	GO_GROWTH_INVOLVED_IN_HEART_MORPHOGENESIS	0.0659439	-0.100479	-0.166422	0.0110346	0.118524	-0.0926343	-0.211159	2.08883e-08
#N/A	GO_REGULATION_OF_CELL_SHAPE	-0.00876403	-0.0126448	-0.00388081	0.90206	-0.0665926	0.0411101	0.107703	2.10381e-08
#N/A	GO_CELLULAR_RESPONSE_TO_ESTRADIOL_STIMULUS	0.0127053	0.0862443	0.073539	0.0149338	-0.0421277	0.0644735	0.106601	2.15144e-08
#N/A	GO_NUCLEOTIDE_SUGAR_TRANSMEMBRANE_TRANSPORT	-0.062566	0.0576245	0.120191	0.0248632	-0.109495	0.0751116	0.184607	2.1964e-08
#N/A	GO_REGULATION_OF_MEMBRANE_TUBULATION	-0.0184823	0.0433047	0.0617869	0.300719	-0.133846	0.0740493	0.207895	2.19944e-08
#N/A	GO_ADENYLATE_CYCLASE_ACTIVATING_DOPAMINE_RECEPTOR_SIGNALING_PATHWAY	0.019858	0.0199636	0.000105679	0.998393	-0.0777539	0.112837	0.190591	2.20976e-08
#N/A	GO_RESPONSE_TO_DEXAMETHASONE	-0.00371236	0.0278067	0.0315191	0.35879	-0.0333014	0.0813486	0.11465	2.257e-08
#N/A	GO_DETERMINATION_OF_DORSAL_VENTRAL_ASYMMETRY	0.0240522	0.0477478	0.0236957	0.630372	-0.024189	0.141697	0.165886	2.2806e-08
#N/A	GO_POLYSACCHARIDE_METABOLIC_PROCESS	-0.00297801	-0.0119926	-0.00901463	0.771468	-0.0532394	0.0583685	0.111608	2.29323e-08
#N/A	GO_CYTOSKELETON_DEPENDENT_INTRACELLULAR_TRANSPORT	-0.0205311	0.00442002	0.0249511	0.371055	-0.0459273	0.0659765	0.111904	2.2946e-08
#N/A	GO_REGULATION_OF_PROTEIN_ACETYLATION	-0.0147035	0.0376073	0.0523109	0.0794486	-0.0643971	0.0437451	0.108142	2.31998e-08
#N/A	GO_SPROUTING_ANGIOGENESIS	-0.0305303	0.0048417	0.035372	0.30236	-0.0552754	0.0626395	0.117915	2.3398e-08
#N/A	GO_EPITHELIAL_CELL_CELL_ADHESION	-0.0255635	0.0497593	0.0753228	0.10831	-0.0460631	0.108686	0.154749	2.35233e-08
#N/A	GO_NEGATIVE_REGULATION_OF_HELICASE_ACTIVITY	-0.0556866	0.0586274	0.114314	0.0560309	-0.104855	0.116366	0.221221	2.35486e-08
#N/A	GO_AXON_REGENERATION	-0.00565153	0.00663417	0.0122857	0.713427	-0.0457115	0.0750177	0.120729	2.41788e-08
#N/A	GO_REGULATION_OF_TYPE_B_PANCREATIC_CELL_PROLIFERATION	0.0168194	0.0737826	0.0569632	0.262884	-0.0662409	0.108495	0.174736	2.43633e-08
#N/A	GO_PEPTIDE_SECRETION	0.018906	0.0094607	-0.00944532	0.707602	-0.0286884	0.0582944	0.0869828	2.43868e-08
#N/A	GO_WOUND_HEALING	-0.00313858	0.0091442	0.0122828	0.663614	-0.0266391	0.0677687	0.0944078	2.52101e-08
#N/A	GO_CELLULAR_RESPONSE_TO_CORTICOSTEROID_STIMULUS	0.0124365	0.0118202	-0.000616295	0.983824	-0.0267662	0.0790987	0.105865	2.63243e-08
#N/A	GO_S_ADENOSYLMETHIONINE_METABOLIC_PROCESS	-0.0343859	0.0162905	0.0506764	0.239166	-0.055873	0.0862062	0.142079	2.6367e-08
#N/A	GO_MYELOID_CELL_HOMEOSTASIS	-0.0255402	0.0238097	0.0493498	0.0981323	-0.0605501	0.0469439	0.107494	2.68265e-08
#N/A	GO_PROTEIN_OXIDATION	-0.0454384	0.0321825	0.0776208	0.127209	-0.0405266	0.118411	0.158938	2.72956e-08
#N/A	GO_EPIDERMAL_GROWTH_FACTOR_RECEPTOR_SIGNALING_PATHWAY	-0.0322076	0.0436106	0.0758182	0.0117456	-0.0610575	0.0492961	0.110354	2.73964e-08
#N/A	GO_COENZYME_CATABOLIC_PROCESS	0.00729342	-0.0554241	-0.0627175	0.159036	-0.0898758	0.0694106	0.159286	2.77646e-08
#N/A	GO_NUCLEOTIDE_EXCISION_REPAIR_DNA_INCISION	-0.0791658	0.0668302	0.145996	0.000680705	-0.0893527	0.0606383	0.149991	2.80974e-08
#N/A	GO_PYRIMIDINE_NUCLEOTIDE_BIOSYNTHETIC_PROCESS	-0.0559332	-0.0168001	0.0391331	0.238202	-0.0712126	0.0530616	0.124274	2.89733e-08
#N/A	GO_STRIATED_MUSCLE_MYOSIN_THICK_FILAMENT_ASSEMBLY	0.0582976	-0.0776693	-0.135967	0.00784654	0.0970518	-0.0906606	-0.187712	2.89988e-08
#N/A	GO_ACTIVATION_OF_CYSTEINE_TYPE_ENDOPEPTIDASE_ACTIVITY	-0.0404646	0.036022	0.0764866	0.110048	-0.0940367	0.0636032	0.15764	2.92226e-08
#N/A	GO_RNA_DEPENDENT_DNA_BIOSYNTHETIC_PROCESS	-0.0546319	0.0870999	0.141732	0.000221293	-0.0803993	0.0502881	0.130687	2.92939e-08
#N/A	GO_LACTATION	-0.0214193	0.0490415	0.0704607	0.0439817	-0.0586437	0.0649206	0.123564	2.9505e-08
#N/A	GO_POSITIVE_REGULATION_OF_IMMUNOGLOBULIN_PRODUCTION	-0.0518183	0.0851923	0.137011	0.00206671	-0.0751566	0.0619792	0.137136	2.99401e-08
#N/A	GO_SMALL_GTPASE_MEDIATED_SIGNAL_TRANSDUCTION	-0.00638456	-0.0140172	-0.00763264	0.758643	-0.051222	0.0458645	0.0970865	3.04316e-08
#N/A	GO_RESPONSE_TO_HYPEROXIA	0.00899762	0.0514716	0.042474	0.248922	-0.0337876	0.0924676	0.126255	3.0878e-08
#N/A	GO_POSITIVE_REGULATION_OF_MAST_CELL_ACTIVATION_INVOLVED_IN_IMMUNE_RESPONSE	-0.0124339	0.0709414	0.0833753	0.0591285	-0.0412164	0.10745	0.148667	3.08828e-08
#N/A	GO_PROTEIN_LOCALIZATION_TO_CHROMOSOME_CENTROMERIC_REGION	-0.08604	0.118342	0.204382	0.000339514	-0.114302	0.0854967	0.199798	3.09464e-08
#N/A	GO_POSITIVE_REGULATION_OF_G1_S_TRANSITION_OF_MITOTIC_CELL_CYCLE	-0.0488491	0.0507918	0.0996409	0.00380173	-0.0662075	0.0496566	0.115864	3.1246e-08
#N/A	GO_NEGATIVE_REGULATION_OF_ADHERENS_JUNCTION_ORGANIZATION	-0.0285746	-0.0253518	0.00322276	0.933083	-0.0736032	0.0609932	0.134596	3.12951e-08
#N/A	GO_TUBULIN_COMPLEX_ASSEMBLY	-0.0912398	0.146549	0.237789	4.68664e-05	-0.104528	0.111244	0.215772	3.14562e-08
#N/A	GO_NEGATIVE_REGULATION_OF_PEPTIDE_SECRETION	0.0152177	0.0131977	-0.00202003	0.947083	-0.0340666	0.0676119	0.101678	3.16662e-08
#N/A	GO_CELLULAR_RESPONSE_TO_STEROID_HORMONE_STIMULUS	-0.00486884	-0.00561248	-0.000743647	0.976313	-0.050692	0.0438699	0.0945619	3.19168e-08
#N/A	GO_NEGATIVE_REGULATION_OF_EPITHELIAL_CELL_DIFFERENTIATION_INVOLVED_IN_KIDNEY_DEVELOPMENT	-0.0355582	0.177257	0.212815	0.00117048	-0.045268	0.161976	0.207244	3.21785e-08
#N/A	GO_MONOSACCHARIDE_CATABOLIC_PROCESS	-0.0274577	-0.000612896	0.0268448	0.433162	-0.0546247	0.0560203	0.110645	3.23871e-08
#N/A	GO_REGULATION_OF_TOLL_LIKE_RECEPTOR_3_SIGNALING_PATHWAY	-0.065363	0.0124511	0.0778141	0.162292	-0.0934317	0.101607	0.195039	3.33496e-08
#N/A	GO_NUCLEOSIDE_MONOPHOSPHATE_PHOSPHORYLATION	-0.0256675	-0.0332326	-0.00756504	0.867542	-0.0998493	0.0532474	0.153097	3.36466e-08
#N/A	GO_SIGNAL_COMPLEX_ASSEMBLY	-0.0580081	0.0544222	0.11243	0.0218279	-0.0675313	0.109718	0.177249	3.40849e-08
#N/A	GO_PROTEIN_POLYUFMYLATION	-0.0159408	-0.0264286	-0.0104878	0.868042	-0.066505	0.139555	0.20606	3.46579e-08
#N/A	GO_DNA_DEALKYLATION	-0.0477296	0.0282784	0.076008	0.051735	-0.0913609	0.0377544	0.129115	3.48819e-08
#N/A	GO_OSTEOCLAST_FUSION	0.00864521	-0.0475904	-0.0562356	0.368313	-0.0990468	0.110281	0.209328	3.59694e-08
#N/A	GO_ALDEHYDE_BIOSYNTHETIC_PROCESS	0.00388138	0.0198002	0.0159188	0.711488	-0.0339247	0.106327	0.140251	3.71322e-08
#N/A	GO_ZINC_ION_TRANSPORT	0.00511436	-0.0374649	-0.0425793	0.249857	-0.0764146	0.0441301	0.120545	3.72888e-08
#N/A	GO_POSITIVE_REGULATION_OF_ADHERENS_JUNCTION_ORGANIZATION	-0.0321459	-0.0225899	0.00955595	0.800962	-0.0767419	0.0568304	0.133572	3.74813e-08
#N/A	GO_NEGATIVE_REGULATION_OF_CELL_PROJECTION_ORGANIZATION	0.00301518	-0.0131926	-0.0162078	0.571491	-0.0588933	0.0428644	0.101758	3.76962e-08
#N/A	GO_REGULATION_OF_UNSATURATED_FATTY_ACID_BIOSYNTHETIC_PROCESS	0.0125102	0.0537901	0.0412799	0.400447	-0.0423433	0.130563	0.172906	3.84127e-08
#N/A	GO_POLYNUCLEOTIDE_DEPHOSPHORYLATION	-0.113201	0.0672543	0.180456	0.00493074	-0.138059	0.0692257	0.207285	3.88867e-08
#N/A	GO_INTRACELLULAR_RECEPTOR_SIGNALING_PATHWAY	-0.0300872	0.0240784	0.0541656	0.0446386	-0.0568504	0.0414138	0.0982642	3.89147e-08
#N/A	GO_GLYCOLIPID_TRANSPORT	-0.0455513	0.0484311	0.0939824	0.144758	-0.12437	0.0994959	0.223866	3.89579e-08
#N/A	GO_REGULATION_OF_LYMPHOCYTE_MIGRATION	-0.0381489	0.0237016	0.0618506	0.114367	-0.0485936	0.0784382	0.127032	3.91152e-08
#N/A	GO_REGULATION_OF_ERYTHROCYTE_DIFFERENTIATION	-0.0287423	0.0773646	0.106107	0.00282836	-0.0583584	0.0713615	0.12972	3.91808e-08
#N/A	GO_ATP_BIOSYNTHETIC_PROCESS	-0.0346513	-0.0495703	-0.0149189	0.697023	-0.074511	0.070801	0.145312	3.93039e-08
#N/A	GO_PYRIDINE_CONTAINING_COMPOUND_METABOLIC_PROCESS	0.0196634	-0.070492	-0.0901554	0.00939494	-0.0674748	0.0555213	0.122996	4.00812e-08
#N/A	GO_MEMBRANE_FISSION	0.0097087	0.0561811	0.0464724	0.338336	-0.0941295	0.0952355	0.189365	4.05945e-08
#N/A	GO_REGULATION_OF_RECEPTOR_INTERNALIZATION	0.0220671	0.021346	-0.000721066	0.980362	-0.0361659	0.0646552	0.100821	4.08018e-08
#N/A	GO_GLYCEROLIPID_BIOSYNTHETIC_PROCESS	0.0118996	-0.0460857	-0.0579853	0.0227851	-0.0511643	0.0447843	0.0959486	4.0804e-08
#N/A	GO_HISTONE_H2A_K119_MONOUBIQUITINATION	-0.0626729	0.0910573	0.15373	0.00351898	-0.0879489	0.106342	0.194291	4.09488e-08
#N/A	GO_RESPONSE_TO_UV	-0.0570021	0.095658	0.15266	2.07598e-05	-0.0738109	0.0468868	0.120698	4.13626e-08
#N/A	GO_PLATELET_MORPHOGENESIS	-0.0104598	-0.0113307	-0.000870892	0.983413	-0.0850616	0.0534872	0.138549	4.15988e-08
#N/A	GO_MYELOID_LEUKOCYTE_DIFFERENTIATION	-0.0207025	0.0254886	0.0461911	0.173165	-0.0459863	0.065958	0.111944	4.19055e-08
#N/A	GO_REGULATION_OF_PEPTIDE_SECRETION	0.0231045	0.00971231	-0.0133922	0.599143	-0.0271844	0.0593779	0.0865623	4.20298e-08
#N/A	GO_PROTEIN_REPAIR	-0.0311677	-0.0218085	0.00935925	0.878017	-0.107524	0.112847	0.220371	4.21461e-08
#N/A	GO_CARBOHYDRATE_DERIVATIVE_CATABOLIC_PROCESS	-0.030929	-0.0178882	0.0130408	0.663527	-0.0607528	0.037242	0.0979948	4.30524e-08
#N/A	GO_REGULATION_OF_CELL_DIFFERENTIATION	-0.0010852	0.0388794	0.0399646	0.0651929	-0.03171	0.0481887	0.0798987	4.31193e-08
#N/A	GO_PLASMA_MEMBRANE_ORGANIZATION	0.0018743	-0.0141354	-0.0160097	0.621046	-0.064407	0.0482002	0.112607	4.36619e-08
#N/A	GO_POSITIVE_REGULATION_OF_MACROPHAGE_CHEMOTAXIS	-0.00690303	0.0327008	0.0396038	0.424964	-0.0689444	0.0933629	0.162307	4.44073e-08
#N/A	GO_POSITIVE_REGULATION_OF_ATTACHMENT_OF_SPINDLE_MICROTUBULES_TO_KINETOCHORE	-0.100878	0.0744019	0.17528	0.00522188	-0.11152	0.109117	0.220637	4.45325e-08
#N/A	GO_NEGATIVE_REGULATION_OF_NF_KAPPAB_TRANSCRIPTION_FACTOR_ACTIVITY	-0.0356516	-0.0138891	0.0217625	0.486525	-0.0707227	0.0350891	0.105812	4.56629e-08
#N/A	GO_HISTONE_H2A_UBIQUITINATION	-0.0624691	0.064786	0.127255	0.00180478	-0.0650866	0.0916573	0.156744	4.57389e-08
#N/A	GO_5_PHOSPHORIBOSE_1_DIPHOSPHATE_BIOSYNTHETIC_PROCESS	-0.0537124	0.00906901	0.0627814	0.279796	-0.109169	0.0992069	0.208376	4.66516e-08
#N/A	GO_PHOSPHATIDYLINOSITOL_BIOSYNTHETIC_PROCESS	-0.00915401	-0.029999	-0.020845	0.450781	-0.064652	0.0473278	0.11198	4.74649e-08
#N/A	GO_REGULATION_OF_EXECUTION_PHASE_OF_APOPTOSIS	-0.0330236	0.0592281	0.0922517	0.00921581	-0.0824609	0.0420085	0.124469	4.84321e-08
#N/A	GO_REGULATION_OF_RYANODINE_SENSITIVE_CALCIUM_RELEASE_CHANNEL_ACTIVITY	-0.0163394	-0.0288731	-0.0125338	0.739693	-0.10058	0.0383455	0.138926	4.97137e-08
#N/A	GO_REGULATION_OF_ORGANELLE_TRANSPORT_ALONG_MICROTUBULE	-0.0198416	0.0463592	0.0662008	0.202229	-0.0917389	0.0815446	0.173283	4.98462e-08
#N/A	GO_LABYRINTHINE_LAYER_MORPHOGENESIS	0.0282519	0.0421958	0.0139439	0.727757	-0.0256083	0.118349	0.143958	5.21078e-08
#N/A	GO_NEGATIVE_REGULATION_OF_DEFENSE_RESPONSE_TO_VIRUS	-0.0540928	0.0146259	0.0687186	0.115797	-0.0793623	0.0701952	0.149557	5.24523e-08
#N/A	GO_TRANSPORT_OF_VIRUS	-0.0657391	0.0840172	0.149756	0.000307061	-0.0803252	0.0615663	0.141891	5.41717e-08
#N/A	GO_HOMEOSTASIS_OF_NUMBER_OF_CELLS	-0.0318725	0.0393047	0.0711772	0.0108316	-0.0562566	0.0429176	0.0991742	5.44571e-08
#N/A	GO_B_CELL_ACTIVATION_INVOLVED_IN_IMMUNE_RESPONSE	-0.042078	0.0375494	0.0796274	0.0333034	-0.0733401	0.055051	0.128391	5.47827e-08
#N/A	GO_AMYLOID_PRECURSOR_PROTEIN_CATABOLIC_PROCESS	-0.035203	-0.00967363	0.0255294	0.492537	-0.087565	0.0391313	0.126696	5.4882e-08
#N/A	GO_NEGATIVE_REGULATION_OF_TOLL_LIKE_RECEPTOR_4_SIGNALING_PATHWAY	-0.0304654	0.0446253	0.0750908	0.20935	-0.102263	0.0863727	0.188635	5.61136e-08
#N/A	GO_PROSTANOID_BIOSYNTHETIC_PROCESS	0.0159051	-0.0143073	-0.0302124	0.451468	-0.0389178	0.097922	0.13684	5.62701e-08
#N/A	GO_RESPONSE_TO_MERCURY_ION	0.0396069	0.105675	0.0660682	0.164866	-0.0312886	0.136141	0.167429	5.67584e-08
#N/A	GO_RESPONSE_TO_DEFENSES_OF_OTHER_ORGANISM_INVOLVED_IN_SYMBIOTIC_INTERACTION	-0.0390871	-0.0170087	0.0220784	0.701693	-0.120053	0.077393	0.197446	5.69553e-08
#N/A	GO_MODULATION_OF_MOLECULAR_FUNCTION_IN_OTHER_ORGANISM	-0.00921006	0.0353277	0.0445378	0.36925	-0.0814683	0.0854284	0.166897	5.82382e-08
#N/A	GO_REGULATION_OF_LIPID_BIOSYNTHETIC_PROCESS	0.0246735	-0.0548827	-0.0795562	0.00198704	-0.035056	0.0543535	0.0894095	5.9432e-08
#N/A	GO_PROTON_TRANSPORTING_V_TYPE_ATPASE_COMPLEX_ASSEMBLY	-0.00162284	-0.0365132	-0.0348903	0.547758	-0.0816507	0.140598	0.222249	6.11077e-08
#N/A	GO_POSITIVE_REGULATION_OF_NUCLEOBASE_CONTAINING_COMPOUND_METABOLIC_PROCESS	-0.0534456	0.0743993	0.127845	0.000119056	-0.0642303	0.0498306	0.114061	6.14392e-08
#N/A	GO_MITOTIC_CELL_CYCLE_CHECKPOINT	-0.0616039	0.0939162	0.15552	6.60712e-05	-0.0724767	0.0536654	0.126142	6.18084e-08
#N/A	GO_REGULATION_OF_CELL_AGING	-0.0342243	0.0842543	0.118479	0.000427897	-0.0541071	0.0684226	0.12253	6.21684e-08
#N/A	GO_TELOMERASE_HOLOENZYME_COMPLEX_ASSEMBLY	-0.0445962	-0.0386025	0.00599367	0.915735	-0.100511	0.108544	0.209055	6.2834e-08
#N/A	GO_MULTINUCLEAR_OSTEOCLAST_DIFFERENTIATION	-0.00845132	-0.0451645	-0.0367132	0.552784	-0.103295	0.0987974	0.202092	6.33173e-08
#N/A	GO_POSITIVE_REGULATION_OF_GENE_EXPRESSION	-0.0228901	0.0705307	0.0934208	0.000100201	-0.0511008	0.0339087	0.0850095	6.35779e-08
#N/A	GO_POSITIVE_REGULATION_OF_TELOMERE_CAPPING	-0.0571608	0.076708	0.133869	0.000723324	-0.0968287	0.0363049	0.133134	6.35851e-08
#N/A	GO_RESPONSE_TO_VITAMIN_E	-0.0205204	-0.0105636	0.0099568	0.827867	-0.0404874	0.106142	0.146629	6.36664e-08
#N/A	GO_BETA_CATENIN_DESTRUCTION_COMPLEX_DISASSEMBLY	-0.0595215	0.101981	0.161502	0.000285041	-0.08514	0.061461	0.146601	6.36794e-08
#N/A	GO_POSITIVE_REGULATION_OF_CELLULAR_RESPONSE_TO_DRUG	0.029878	-0.14295	-0.172828	0.00165445	0.0433292	-0.122988	-0.166317	6.45172e-08
#N/A	GO_REGULATION_OF_SPROUTING_ANGIOGENESIS	-0.0249519	0.0135851	0.038537	0.265153	-0.0624692	0.0532119	0.115681	6.47409e-08
#N/A	GO_MANNOSYLATION	-0.0558347	0.000478025	0.0563127	0.136648	-0.0994299	0.0270887	0.126519	6.48114e-08
#N/A	GO_ESTABLISHMENT_OF_VIRAL_LATENCY	-0.078562	0.0979571	0.176519	0.00132056	-0.103945	0.0827819	0.186727	6.49738e-08
#N/A	GO_NUCLEOTIDE_SUGAR_METABOLIC_PROCESS	-0.087464	0.0614174	0.148881	0.000680243	-0.0881911	0.0586545	0.146846	6.52268e-08
#N/A	GO_REGULATION_OF_MYOBLAST_FUSION	-0.040171	0.0465436	0.0867146	0.0928624	-0.0614642	0.100436	0.1619	6.57915e-08
#N/A	GO_POSITIVE_REGULATION_OF_FEEDING_BEHAVIOR	0.0354336	-0.0359048	-0.0713384	0.167559	0.121325	-0.049395	-0.17072	6.60981e-08
#N/A	GO_RESPONSE_TO_X_RAY	-0.0347059	0.10639	0.141095	0.000447542	-0.0824825	0.0539315	0.136414	6.67397e-08
#N/A	GO_REGULATION_OF_ANGIOTENSIN_LEVELS_IN_BLOOD	0.0303905	0.0410392	0.0106487	0.848913	-0.0705907	0.118574	0.189164	6.72537e-08
#N/A	GO_PLASMA_MEMBRANE_TUBULATION	-0.0150616	-0.000313957	0.0147476	0.741005	-0.0974463	0.0440883	0.141535	6.75024e-08
#N/A	GO_PROTEIN_TRIMERIZATION	-0.0316649	0.0671211	0.0987859	0.00565918	-0.0469538	0.0644017	0.111356	6.77675e-08
#N/A	GO_EMBRYONIC_PLACENTA_MORPHOGENESIS	0.0185147	0.0801436	0.0616289	0.0868435	-0.0264381	0.103911	0.130349	6.77893e-08
#N/A	GO_DICARBOXYLIC_ACID_METABOLIC_PROCESS	0.00496816	-0.0399048	-0.044873	0.164592	-0.0682574	0.0493523	0.11761	6.78218e-08
#N/A	GO_NEGATIVE_REGULATION_OF_EPITHELIAL_CELL_APOPTOTIC_PROCESS	-0.0300741	0.0302729	0.0603471	0.101202	-0.0553403	0.0752518	0.130592	6.83125e-08
#N/A	GO_REGULATION_OF_PEPTIDYL_SERINE_DEPHOSPHORYLATION	-0.0159922	0.015255	0.0312472	0.582532	-0.12662	0.069152	0.195772	6.83851e-08
#N/A	GO_POSITIVE_REGULATION_OF_HYDROGEN_PEROXIDE_MEDIATED_PROGRAMMED_CELL_DEATH	0.0585734	-0.13086	-0.189433	0.00301859	0.0302705	-0.165	-0.19527	6.83966e-08
#N/A	GO_TYPE_2_IMMUNE_RESPONSE	-0.0392866	0.0285691	0.0678556	0.144384	-0.0641879	0.0830389	0.147227	6.95364e-08
#N/A	GO_NEGATIVE_REGULATION_OF_T_CELL_MIGRATION	-0.0240259	-0.0408988	-0.016873	0.781472	-0.0892462	0.142802	0.232048	6.95509e-08
#N/A	GO_WALKING_BEHAVIOR	0.0475485	0.00453079	-0.0430177	0.251197	-0.0440216	0.0774952	0.121517	7.01709e-08
#N/A	GO_REGULATION_OF_GLYCOGEN_STARCH_SYNTHASE_ACTIVITY	-0.0428532	-0.00842042	0.0344327	0.527728	-0.0911403	0.0904763	0.181617	7.04359e-08
#N/A	GO_REGULATION_OF_PRODUCTION_OF_MOLECULAR_MEDIATOR_OF_IMMUNE_RESPONSE	-0.0263396	0.0123231	0.0386627	0.304573	-0.0618348	0.0538237	0.115658	7.23837e-08
#N/A	GO_PROTEIN_DNA_COMPLEX_SUBUNIT_ORGANIZATION	-0.0559287	0.0807224	0.136651	9.26582e-05	-0.0676549	0.0415269	0.109182	7.29218e-08
#N/A	GO_SEQUESTERING_OF_ACTIN_MONOMERS	-0.0416192	0.083395	0.125014	0.019873	-0.0821116	0.0947909	0.176902	7.40061e-08
#N/A	GO_CELLULAR_CARBOHYDRATE_CATABOLIC_PROCESS	-0.00412814	-0.0276493	-0.0235212	0.502144	-0.0581335	0.0686643	0.126798	7.48376e-08
#N/A	GO_CERAMIDE_1_PHOSPHATE_TRANSPORT	-0.0314234	0.0570053	0.0884287	0.121745	-0.106807	0.0932563	0.200064	7.51337e-08
#N/A	GO_RESPONSE_TO_COBALT_ION	-0.0524342	0.0435577	0.0959919	0.0459754	-0.0626062	0.107986	0.170592	7.51999e-08
#N/A	GO_REGULATION_OF_GTP_BINDING	-0.0148422	0.0911671	0.106009	0.0197833	-0.0764819	0.0896664	0.166148	7.7249e-08
#N/A	GO_MULTI_MULTICELLULAR_ORGANISM_PROCESS	-0.0131637	0.0246973	0.037861	0.174034	-0.0387247	0.052926	0.0916507	7.81014e-08
#N/A	GO_POSITIVE_REGULATION_OF_EPITHELIAL_CELL_APOPTOTIC_PROCESS	-0.0188806	0.0542647	0.0731453	0.0508918	-0.0580852	0.0642076	0.122293	7.90241e-08
#N/A	GO_CELL_CELL_ADHESION_MEDIATED_BY_INTEGRIN	-0.0671949	0.0811666	0.148361	0.0103368	-0.0750877	0.104345	0.179433	7.93178e-08
#N/A	GO_POSITIVE_REGULATION_OF_LOCOMOTION	-0.0142947	0.0132883	0.0275829	0.331409	-0.0381615	0.0572504	0.0954119	7.94523e-08
#N/A	GO_RESPONSE_TO_BRONCHODILATOR	0.0380469	0.0387039	0.000656973	0.983035	-0.0323972	0.0729858	0.105383	7.95125e-08
#N/A	GO_SPONGIOTROPHOBLAST_LAYER_DEVELOPMENT	-0.0262801	0.123334	0.149614	0.00177181	-0.0783522	0.091828	0.17018	8.07566e-08
#N/A	GO_AMINO_SUGAR_METABOLIC_PROCESS	-0.0162002	0.0299644	0.0461646	0.241657	-0.068665	0.0707237	0.139389	8.1475e-08
#N/A	GO_LYMPHOCYTE_APOPTOTIC_PROCESS	-0.0396442	0.0296488	0.0692931	0.082888	-0.0768972	0.047379	0.124276	8.32175e-08
#N/A	GO_POSITIVE_REGULATION_OF_ENDOPLASMIC_RETICULUM_STRESS_INDUCED_INTRINSIC_APOPTOTIC_SIGNALING_PATHWAY	-0.0421962	-0.00652471	0.0356715	0.42885	-0.063644	0.0984697	0.162114	8.42417e-08
#N/A	GO_PROTEIN_K6_LINKED_UBIQUITINATION	-0.0819496	0.0356892	0.117639	0.0587083	-0.113185	0.0835134	0.196698	8.53166e-08
#N/A	GO_REGULATION_OF_RETINOIC_ACID_RECEPTOR_SIGNALING_PATHWAY	-0.0124649	0.103478	0.115943	0.00160472	-0.03903	0.0837493	0.122779	8.53648e-08
#N/A	GO_POSITIVE_REGULATION_OF_LYASE_ACTIVITY	0.0234974	-0.0517473	-0.0752446	0.0692039	-0.0555286	0.0783375	0.133866	8.62257e-08
#N/A	GO_REGULATION_OF_PROTEIN_DEACETYLATION	-0.0278811	-0.00511887	0.0227622	0.492754	-0.0637964	0.0493442	0.113141	8.69064e-08
#N/A	GO_INTRACELLULAR_STEROL_TRANSPORT	0.0174955	-0.01672	-0.0342155	0.373706	-0.049183	0.0779496	0.127133	8.71435e-08
#N/A	GO_GLUCOSAMINE_CONTAINING_COMPOUND_METABOLIC_PROCESS	-0.0113093	0.0116823	0.0229916	0.604381	-0.0739864	0.0694002	0.143387	8.87193e-08
#N/A	GO_POST_EMBRYONIC_CAMERA_TYPE_EYE_DEVELOPMENT	-0.0802313	0.0655671	0.145798	0.00899187	-0.090999	0.090657	0.181656	8.8854e-08
#N/A	GO_PROTEIN_DEPOLYMERIZATION	0.00728404	0.00336251	-0.00392153	0.893511	-0.0623762	0.0374103	0.0997866	8.89785e-08
#N/A	GO_NEGATIVE_REGULATION_OF_VIRAL_PROCESS	-0.043025	0.044886	0.0879109	0.0216836	-0.065827	0.0576262	0.123453	8.90167e-08
#N/A	GO_NEGATIVE_REGULATION_OF_CD4_POSITIVE_ALPHA_BETA_T_CELL_PROLIFERATION	-0.0459868	0.0206624	0.0666492	0.337522	-0.11918	0.0975942	0.216774	8.96936e-08
#N/A	GO_REGULATION_OF_TYPE_I_INTERFERON_MEDIATED_SIGNALING_PATHWAY	-0.0548444	0.0745761	0.12942	0.00685805	-0.0976519	0.0551054	0.152757	8.98124e-08
#N/A	GO_REGULATION_OF_VASCULATURE_DEVELOPMENT	-0.0188706	0.0209708	0.0398414	0.215195	-0.043734	0.0613848	0.105119	9.02313e-08
#N/A	GO_REGULATION_OF_SODIUM_PROTON_ANTIPORTER_ACTIVITY	-0.00406095	-0.0685383	-0.0644774	0.304922	-0.104619	0.0932658	0.197884	9.03675e-08
#N/A	GO_CELLULAR_RESPONSE_TO_COPPER_ION	0.0319344	-0.0793651	-0.1113	0.0155994	-0.0485978	0.0924292	0.141027	9.11866e-08
#N/A	GO_NEGATIVE_REGULATION_OF_MYELINATION	-0.0224174	0.0457584	0.0681758	0.29639	-0.126829	0.106031	0.23286	9.21203e-08
#N/A	GO_ENDOTHELIAL_CELL_PROLIFERATION	-0.0282162	0.0278815	0.0560977	0.073392	-0.0451341	0.0646366	0.109771	9.24153e-08
#N/A	GO_REGULATION_OF_RETROGRADE_PROTEIN_TRANSPORT_ER_TO_CYTOSOL	-0.0802856	0.0522684	0.132554	0.00481386	-0.0786006	0.0791819	0.157782	9.25099e-08
#N/A	GO_ALDITOL_CATABOLIC_PROCESS	0.00407282	0.0132272	0.00915435	0.876367	-0.13057	0.0712779	0.201848	9.32045e-08
#N/A	GO_FAT_PAD_DEVELOPMENT	0.0165284	0.0253218	0.00879338	0.862095	-0.0896971	0.106583	0.19628	9.35703e-08
#N/A	GO_HYALURONAN_CATABOLIC_PROCESS	-0.0515189	-0.0064337	0.0450852	0.366732	-0.0929886	0.0635083	0.156497	9.38386e-08
#N/A	GO_REGULATION_OF_CELL_PROJECTION_ORGANIZATION	-0.000402465	-0.0148014	-0.0143989	0.568625	-0.0500544	0.0418672	0.0919216	9.41154e-08
#N/A	GO_REGULATION_OF_HELICASE_ACTIVITY	-0.0592142	0.0887054	0.14792	0.00330353	-0.0893745	0.0874468	0.176821	9.76218e-08
#N/A	GO_ENSHEATHMENT_OF_NEURONS	0.00414339	0.00223818	-0.00190521	0.951191	-0.0688806	0.0406087	0.109489	9.77578e-08
#N/A	GO_INDOLE_CONTAINING_COMPOUND_BIOSYNTHETIC_PROCESS	0.0675388	-0.0503287	-0.117868	0.0464875	0.131314	-0.0711014	-0.202416	9.78202e-08
#N/A	GO_PROTEIN_K63_LINKED_DEUBIQUITINATION	-0.0397141	0.0463086	0.0860227	0.0243618	-0.0928601	0.0618651	0.154725	9.8545e-08
#N/A	GO_REGULATION_OF_FATTY_ACID_BIOSYNTHETIC_PROCESS	-0.0118313	-0.00169154	0.0101398	0.764613	-0.0610805	0.0530201	0.114101	9.87223e-08
#N/A	GO_REGULATION_OF_CENTROSOME_DUPLICATION	-0.079139	0.0371587	0.116298	0.00245144	-0.0829104	0.0438312	0.126742	9.89178e-08
#N/A	GO_TRNA_5_LEADER_REMOVAL	-0.116441	0.102182	0.218622	9.71845e-05	-0.0966092	0.10215	0.198759	9.90145e-08
#N/A	GO_AXO_DENDRITIC_TRANSPORT	-0.00728168	-0.00896094	-0.00167926	0.963376	-0.0673513	0.0652967	0.132648	9.90803e-08
#N/A	GO_TELOMERE_MAINTENANCE_VIA_TELOMERE_LENGTHENING	-0.0607918	0.0770862	0.137878	0.000350162	-0.0828719	0.0412559	0.124128	9.92767e-08
#N/A	GO_EPITHELIAL_TO_MESENCHYMAL_TRANSITION	-0.0177315	0.0568472	0.0745787	0.00711629	-0.0433106	0.0584004	0.101711	9.93388e-08
#N/A	GO_ACTIVATION_OF_PROTEIN_KINASE_B_ACTIVITY	-0.0351456	0.00780896	0.0429546	0.207679	-0.0725708	0.0434636	0.116034	1.00935e-07
#N/A	GO_NEGATIVE_REGULATION_OF_CD4_POSITIVE_ALPHA_BETA_T_CELL_ACTIVATION	-0.066958	0.0383557	0.105314	0.0318616	-0.0848202	0.0775723	0.162392	1.01022e-07
#N/A	GO_POSITIVE_REGULATION_OF_MRNA_PROCESSING	-0.0831198	0.0543867	0.137507	0.000321896	-0.0798971	0.0490669	0.128964	1.01386e-07
#N/A	GO_NUCLEOTIDE_EXCISION_REPAIR	-0.0551332	0.0630054	0.118139	0.0017298	-0.078065	0.0456997	0.123765	1.01493e-07
#N/A	GO_ORGANIC_HYDROXY_COMPOUND_BIOSYNTHETIC_PROCESS	0.0297617	-0.0218019	-0.0515636	0.0444554	-0.0391433	0.0490869	0.0882302	1.01597e-07
#N/A	GO_NEGATIVE_REGULATION_OF_PROTEIN_HOMOOLIGOMERIZATION	-0.0718435	0.0297432	0.101587	0.0352118	-0.0723038	0.0863205	0.158624	1.021e-07
#N/A	GO_REGULATION_OF_SUBSTRATE_ADHESION_DEPENDENT_CELL_SPREADING	-0.0567945	0.0265938	0.0833883	0.0258957	-0.0735225	0.0452965	0.118819	1.02995e-07
#N/A	GO_FIBROBLAST_GROWTH_FACTOR_PRODUCTION	0.00715287	-0.0602429	-0.0673958	0.18049	-0.0677106	0.0925217	0.160232	1.03159e-07
#N/A	GO_POSITIVE_REGULATION_OF_CELL_SUBSTRATE_ADHESION	-0.01382	0.0112155	0.0250355	0.43801	-0.0562495	0.0500257	0.106275	1.04282e-07
#N/A	GO_RRNA_CONTAINING_RIBONUCLEOPROTEIN_COMPLEX_EXPORT_FROM_NUCLEUS	-0.0723499	0.0945665	0.166916	0.0018263	-0.0860313	0.0902418	0.176273	1.05472e-07
#N/A	GO_P38MAPK_CASCADE	-0.0212337	0.0574399	0.0786736	0.0229766	-0.0472946	0.0689365	0.116231	1.06445e-07
#N/A	GO_REGULATION_OF_CELL_MIGRATION_INVOLVED_IN_SPROUTING_ANGIOGENESIS	-0.0472731	0.0184768	0.0657499	0.0984607	-0.0599503	0.0687205	0.128671	1.06947e-07
#N/A	GO_MODULATION_BY_HOST_OF_VIRAL_GENOME_REPLICATION	-0.0428942	0.000501099	0.0433953	0.311608	-0.0751129	0.073771	0.148884	1.07025e-07
#N/A	GO_MEMBRANE_PROTEIN_PROTEOLYSIS	-0.004739	0.0540761	0.0588151	0.108985	-0.0780522	0.0424472	0.120499	1.08071e-07
#N/A	GO_PEPTIDYL_PROLINE_HYDROXYLATION_TO_4_HYDROXY_L_PROLINE	-0.0748803	0.0107966	0.0856768	0.109475	-0.0918072	0.0886824	0.18049	1.09781e-07
#N/A	GO_CARBOHYDRATE_TRANSPORT	0.00166297	-0.00806397	-0.00972694	0.717137	-0.0463065	0.0448918	0.0911983	1.10059e-07
#N/A	GO_MRNA_3_SPLICE_SITE_RECOGNITION	-0.116974	0.128568	0.245542	0.000146571	-0.121033	0.0908279	0.211861	1.10215e-07
#N/A	GO_CELLULAR_RESPONSE_TO_BIOTIC_STIMULUS	-0.0214218	0.0273977	0.0488195	0.164674	-0.0519917	0.0603704	0.112362	1.11324e-07
#N/A	GO_POSITIVE_REGULATION_OF_ENDOTHELIAL_CELL_PROLIFERATION	-0.025843	0.0329552	0.0587982	0.061614	-0.0444531	0.0658789	0.110332	1.11559e-07
#N/A	GO_CERAMIDE_TRANSPORT	0.00238399	-0.0260649	-0.0284489	0.544928	-0.0819094	0.0832937	0.165203	1.11679e-07
#N/A	GO_POSITIVE_REGULATION_OF_ISOTYPE_SWITCHING_TO_IGG_ISOTYPES	-0.0791834	0.115693	0.194877	0.000914527	-0.0943733	0.0989872	0.193361	1.12171e-07
#N/A	GO_MULTI_ORGANISM_MEMBRANE_FUSION	-0.0739747	0.0463122	0.120287	0.0906113	-0.133468	0.0898302	0.223298	1.12629e-07
#N/A	GO_NEGATIVE_REGULATION_OF_VASCULAR_ENDOTHELIAL_GROWTH_FACTOR_RECEPTOR_SIGNALING_PATHWAY	-0.0294948	0.0366789	0.0661737	0.15535	-0.0800227	0.0829268	0.16295	1.13044e-07
#N/A	GO_REGULATION_OF_CELLULAR_RESPONSE_TO_HYPOXIA	-0.02122	-0.0176496	0.00357043	0.938076	-0.10275	0.050508	0.153258	1.13399e-07
#N/A	GO_REGULATION_OF_GOLGI_ORGANIZATION	-0.0077031	-0.0525008	-0.0447977	0.314886	-0.0827099	0.0688876	0.151598	1.13505e-07
#N/A	GO_NEGATIVE_REGULATION_OF_PROTEIN_MATURATION	-0.0194702	0.0373206	0.0567908	0.172492	-0.0505509	0.0822437	0.132795	1.14384e-07
#N/A	GO_NEGATIVE_REGULATION_OF_NUCLEAR_DIVISION	-0.0774379	0.0800263	0.157464	0.000100689	-0.0685141	0.0574427	0.125957	1.1504e-07
#N/A	GO_REGULATION_OF_REACTIVE_OXYGEN_SPECIES_BIOSYNTHETIC_PROCESS	-0.00370379	-0.0013838	0.00231999	0.943861	-0.0545872	0.0503125	0.1049	1.15383e-07
#N/A	GO_CELLULAR_RESPONSE_TO_IRON_ION	-0.0385267	0.10694	0.145466	0.0020266	-0.0608549	0.102137	0.162992	1.15963e-07
#N/A	GO_HISTONE_H3_S10_PHOSPHORYLATION	-0.0613793	0.0955676	0.156947	0.00438127	-0.0751001	0.117609	0.192709	1.15998e-07
#N/A	GO_POSITIVE_REGULATION_OF_CELL_POPULATION_PROLIFERATION	-0.0155082	0.0453982	0.0609064	0.0145269	-0.0258052	0.0577647	0.0835699	1.19812e-07
#N/A	GO_REGULATION_OF_ISOTYPE_SWITCHING	-0.0574105	0.0647763	0.122187	0.0047205	-0.0872507	0.0569479	0.144199	1.20966e-07
#N/A	GO_ESTABLISHMENT_OF_MITOTIC_SPINDLE_LOCALIZATION	-0.0753109	0.0740619	0.149373	0.000353019	-0.0926485	0.0502002	0.142849	1.22118e-07
#N/A	GO_POSITIVE_REGULATION_OF_CALCIUM_ION_TRANSPORT_INTO_CYTOSOL	0.0194065	0.00839669	-0.0110098	0.719234	0.000997156	0.0992501	0.098253	1.22155e-07
#N/A	GO_NEGATIVE_REGULATION_OF_AMYLOID_BETA_CLEARANCE	0.0616949	-0.0773035	-0.138998	0.0162353	-0.0739085	0.129464	0.203373	1.22579e-07
#N/A	GO_POSITIVE_REGULATION_OF_RNA_METABOLIC_PROCESS	-0.0547482	0.0719718	0.12672	0.000411396	-0.066013	0.0587769	0.12479	1.22906e-07
#N/A	GO_CHROMOSOME_SEGREGATION	-0.0679623	0.0888971	0.156859	5.06339e-05	-0.0783769	0.0439359	0.122313	1.22924e-07
#N/A	GO_FATTY_ACID_ELONGATION_SATURATED_FATTY_ACID	0.052432	-0.0764234	-0.128855	0.0298371	-0.0852984	0.107346	0.192644	1.23028e-07
#N/A	GO_ACTOMYOSIN_CONTRACTILE_RING_ORGANIZATION	-0.0425976	0.0548146	0.0974122	0.0951807	-0.10161	0.0845326	0.186143	1.24199e-07
#N/A	GO_RELAXATION_OF_VASCULAR_SMOOTH_MUSCLE	0.00374348	-0.075117	-0.0788605	0.193294	-0.112952	0.0882204	0.201172	1.25428e-07
#N/A	GO_REGULATION_OF_PROTEIN_TARGETING_TO_MITOCHONDRION	-0.0434418	-0.00716295	0.0362789	0.249168	-0.0625519	0.0506435	0.113195	1.25697e-07
#N/A	GO_POSITIVE_REGULATION_OF_PHENOTYPIC_SWITCHING	-0.025709	0.078342	0.104051	0.215473	-0.0752447	0.189956	0.265201	1.26464e-07
#N/A	GO_CAVEOLIN_MEDIATED_ENDOCYTOSIS	0.0274674	-0.0155088	-0.0429762	0.366097	-0.0602213	0.0854687	0.14569	1.26518e-07
#N/A	GO_REGULATION_OF_TRANSLATIONAL_ELONGATION	-0.040102	-0.00393811	0.0361638	0.342442	-0.0560964	0.0882623	0.144359	1.26878e-07
#N/A	GO_MICROTUBULE_BUNDLE_FORMATION	0.0207256	-0.0274924	-0.048218	0.0906453	0.0221359	-0.077845	-0.0999809	1.27703e-07
#N/A	GO_ORGANIC_CYCLIC_COMPOUND_CATABOLIC_PROCESS	-0.0442686	0.0892895	0.133558	8.85692e-06	-0.0589157	0.0497162	0.108632	1.28144e-07
#N/A	GO_NUCLEOBASE_BIOSYNTHETIC_PROCESS	-0.0788316	0.0504322	0.129264	0.0067691	-0.0787572	0.0779985	0.156756	1.28855e-07
#N/A	GO_REGULATION_OF_MYOTUBE_DIFFERENTIATION	-0.0195425	0.047871	0.0674135	0.0608979	-0.0232443	0.0891976	0.112442	1.30508e-07
#N/A	GO_POSITIVE_REGULATION_OF_CYTOKINE_PRODUCTION_INVOLVED_IN_IMMUNE_RESPONSE	-0.0396031	0.00783408	0.0474372	0.260619	-0.0690997	0.0615516	0.130651	1.31162e-07
#N/A	GO_EPOXYGENASE_P450_PATHWAY	0.0585846	-0.091757	-0.150342	0.00307911	0.118266	-0.0441669	-0.162433	1.32811e-07
#N/A	GO_NEGATIVE_REGULATION_OF_GUANYL_NUCLEOTIDE_EXCHANGE_FACTOR_ACTIVITY	-0.00728272	0.161352	0.168634	0.00796488	-0.0331987	0.164664	0.197862	1.33035e-07
#N/A	GO_NUCLEOSIDE_DIPHOSPHATE_CATABOLIC_PROCESS	-0.00112224	0.0301297	0.0312519	0.547905	-0.0991577	0.0697994	0.168957	1.33572e-07
#N/A	GO_NEGATIVE_REGULATION_OF_CHEMOKINE_MEDIATED_SIGNALING_PATHWAY	-0.000727188	0.037574	0.0383012	0.479788	-0.0586641	0.11759	0.176254	1.3367e-07
#N/A	GO_AMINOGLYCAN_BIOSYNTHETIC_PROCESS	-0.0191212	-0.0109206	0.00820062	0.806813	-0.0642565	0.041452	0.105708	1.35358e-07
#N/A	GO_REGULATION_OF_CORE_PROMOTER_BINDING	-0.023371	-0.0302126	-0.0068416	0.904816	-0.0961484	0.113005	0.209153	1.37936e-07
#N/A	GO_PROTEIN_INSERTION_INTO_ER_MEMBRANE	-0.105205	0.0768837	0.182089	0.00217484	-0.0969869	0.112609	0.209595	1.38021e-07
#N/A	GO_ORGANIC_HYDROXY_COMPOUND_METABOLIC_PROCESS	0.0362225	-0.0245493	-0.0607718	0.0144083	-0.0343242	0.049166	0.0834902	1.38389e-07
#N/A	GO_MESANGIAL_CELL_DEVELOPMENT	-0.0556512	0.15101	0.206661	0.00105526	-0.062987	0.143637	0.206624	1.38766e-07
#N/A	GO_COFACTOR_METABOLIC_PROCESS	0.00986247	-0.0215709	-0.0314333	0.215937	-0.040764	0.0530663	0.0938304	1.39251e-07
#N/A	GO_POSITIVE_REGULATION_OF_CALCIUM_ION_TRANSMEMBRANE_TRANSPORT	0.0051641	-0.0201995	-0.0253636	0.437993	-0.0394835	0.0681423	0.107626	1.41162e-07
#N/A	GO_ACTIN_MODIFICATION	-0.0881376	0.0849035	0.173041	0.00739865	-0.0861334	0.155188	0.241321	1.41357e-07
#N/A	GO_MAINTENANCE_OF_PROTEIN_LOCATION_IN_MITOCHONDRION	-0.0421473	0.0656878	0.107835	0.0845992	-0.0863201	0.115467	0.201787	1.41753e-07
#N/A	GO_VENTRICULAR_CARDIAC_MUSCLE_CELL_DEVELOPMENT	-0.0857437	0.115613	0.201357	1.50277e-05	-0.0774022	0.0854512	0.162853	1.42142e-07
#N/A	GO_POLYOL_BIOSYNTHETIC_PROCESS	-0.00107008	-0.0148497	-0.0137797	0.647119	-0.0469401	0.0532324	0.100172	1.42184e-07
#N/A	GO_NEGATIVE_REGULATION_OF_RESPONSE_TO_EXTERNAL_STIMULUS	-0.00464129	0.0157081	0.0203493	0.438568	-0.029515	0.0529014	0.0824163	1.42399e-07
#N/A	GO_POSITIVE_REGULATION_OF_PROTEIN_DEACETYLATION	-0.0077303	0.0314533	0.0391836	0.328313	-0.0465737	0.0807218	0.127295	1.43043e-07
#N/A	GO_THROMBIN_ACTIVATED_RECEPTOR_SIGNALING_PATHWAY	-0.0126787	0.137341	0.15002	0.000511627	-0.0229795	0.123544	0.146524	1.45077e-07
#N/A	GO_NEGATIVE_REGULATION_OF_SUBSTRATE_ADHESION_DEPENDENT_CELL_SPREADING	-0.032397	0.0824591	0.114856	0.00971667	-0.0180139	0.122925	0.140939	1.45193e-07
#N/A	GO_SISTER_CHROMATID_SEGREGATION	-0.0764852	0.102201	0.178686	2.769e-05	-0.0836332	0.0483458	0.131979	1.45394e-07
#N/A	GO_SCHWANN_CELL_PROLIFERATION	-0.036254	0.0896137	0.125868	0.0218584	-0.110993	0.0524168	0.16341	1.45952e-07
GO_CELLULAR_DETOXIFICATION	GO_CELLULAR_DETOXIFICATION	-0.00944536	0.0316222	0.0410676	0.187938	-0.0348037	0.0729075	0.107711	1.46417e-07
#N/A	GO_POSITIVE_REGULATION_OF_MAP_KINASE_ACTIVITY	-0.0119253	0.00693848	0.0188637	0.466767	-0.0444477	0.0415067	0.0859544	1.46712e-07
#N/A	GO_TOLERANCE_INDUCTION_TO_SELF_ANTIGEN	-0.0403374	-0.0801706	-0.0398332	0.568069	-0.126322	0.0794843	0.205806	1.46727e-07
#N/A	GO_ENDOTHELIAL_CELL_MATRIX_ADHESION	0.0993521	-0.0768053	-0.176157	0.0320051	0.131556	-0.182012	-0.313568	1.4691e-07
#N/A	GO_ATTACHMENT_OF_MITOTIC_SPINDLE_MICROTUBULES_TO_KINETOCHORE	-0.102889	0.0953456	0.198234	0.000799942	-0.117006	0.0681727	0.185178	1.47419e-07
#N/A	GO_ISOTYPE_SWITCHING_TO_IGA_ISOTYPES	-0.080254	0.0554499	0.135704	0.0175905	-0.118911	0.0610781	0.179989	1.47689e-07
#N/A	GO_FUNGIFORM_PAPILLA_DEVELOPMENT	-0.0619506	0.144647	0.206598	0.000298281	-0.0717169	0.108128	0.179845	1.48533e-07
#N/A	GO_POSITIVE_REGULATION_OF_NUCLEOCYTOPLASMIC_TRANSPORT	-0.052932	0.0700836	0.123016	0.000591664	-0.0684151	0.0458061	0.114221	1.49087e-07
#N/A	GO_HEART_TRABECULA_FORMATION	0.0534089	0.0338727	-0.0195362	0.638811	-0.038081	0.104032	0.142113	1.50693e-07
#N/A	GO_ALPHA_AMINO_ACID_BIOSYNTHETIC_PROCESS	-0.00229145	-0.00612098	-0.00382953	0.897024	-0.0553113	0.0529741	0.108285	1.50771e-07
#N/A	GO_POSITIVE_REGULATION_OF_SEQUESTERING_OF_TRIGLYCERIDE	0.0736321	-0.0699551	-0.143587	0.00752873	0.108935	-0.0542865	-0.163222	1.52355e-07
#N/A	GO_SPHINGOID_METABOLIC_PROCESS	0.0259769	-0.0787105	-0.104687	0.0689898	-0.103048	0.074233	0.177281	1.54145e-07
#N/A	GO_PROTEIN_LOCALIZATION_TO_CHROMOSOME	-0.0668566	0.104322	0.171178	0.000207216	-0.0897581	0.0584309	0.148189	1.54221e-07
#N/A	GO_POSITIVE_REGULATION_OF_EXOCYTOSIS	0.00654752	-0.0362069	-0.0427544	0.177079	-0.0676824	0.0374437	0.105126	1.55826e-07
#N/A	GO_CILIUM_MOVEMENT	0.0406139	-0.0918052	-0.132419	0.000565709	0.0602044	-0.0747225	-0.134927	1.56777e-07
#N/A	GO_MATERNAL_PROCESS_INVOLVED_IN_FEMALE_PREGNANCY	-0.0114436	0.0347021	0.0461457	0.162173	-0.0375629	0.0675866	0.105149	1.57165e-07
#N/A	GO_SIALIC_ACID_TRANSPORT	-0.00014202	-0.0320197	-0.0318777	0.643525	-0.140976	0.104994	0.24597	1.58899e-07
#N/A	GO_REGULATION_OF_CELL_MORPHOGENESIS	0.00598151	-0.0105167	-0.0164982	0.525654	-0.0507809	0.0417427	0.0925236	1.59112e-07
#N/A	GO_PROTEIN_IMPORT_INTO_MITOCHONDRIAL_MATRIX	-0.0935265	0.0382531	0.13178	0.00769173	-0.0985431	0.0790612	0.177604	1.6028e-07
#N/A	GO_MYELOID_CELL_APOPTOTIC_PROCESS	-0.017797	0.00589655	0.0236935	0.545451	-0.0508569	0.0723891	0.123246	1.60957e-07
#N/A	GO_MEIOSIS_II_CELL_CYCLE_PROCESS	-0.0929197	0.136761	0.229681	0.000104869	-0.101765	0.0839048	0.185669	1.61846e-07
#N/A	GO_POSITIVE_REGULATION_OF_TELOMERASE_RNA_LOCALIZATION_TO_CAJAL_BODY	-0.0880874	0.111762	0.19985	0.00100042	-0.117669	0.071145	0.188814	1.62866e-07
#N/A	GO_AXONAL_TRANSPORT	0.000687423	-0.0174327	-0.0181201	0.634391	-0.0646024	0.0696515	0.134254	1.6295e-07
#N/A	GO_DEFENSE_RESPONSE	-0.0199122	0.0232041	0.0431163	0.174777	-0.0445251	0.0509142	0.0954394	1.64406e-07
#N/A	GO_EPITHELIAL_CILIUM_MOVEMENT_INVOLVED_IN_DETERMINATION_OF_LEFT_RIGHT_ASYMMETRY	0.0289087	-0.10437	-0.133279	0.00962735	0.0657723	-0.110735	-0.176508	1.67042e-07
#N/A	GO_POSITIVE_REGULATION_OF_CENTROSOME_DUPLICATION	-0.10035	0.118507	0.218857	0.000620221	-0.108247	0.09847	0.206717	1.6779e-07
#N/A	GO_NEGATIVE_REGULATION_OF_BIOMINERAL_TISSUE_DEVELOPMENT	-0.0183738	0.0140388	0.0324126	0.45322	-0.058574	0.0736241	0.132198	1.68443e-07
#N/A	GO_PROPRIOCEPTION	-0.0780566	0.102087	0.180144	0.00360074	-0.108548	0.0996357	0.208184	1.69207e-07
#N/A	GO_POLYSACCHARIDE_BIOSYNTHETIC_PROCESS	-0.022417	0.00930166	0.0317187	0.344395	-0.0469684	0.0689652	0.115934	1.69691e-07
#N/A	GO_PROTEIN_KINASE_B_SIGNALING	0.0011889	0.0233541	0.0221652	0.399907	-0.0278723	0.0600204	0.0878928	1.71373e-07
#N/A	GO_NEGATIVE_REGULATION_OF_INTERFERON_GAMMA_SECRETION	0.0166197	-0.00788486	-0.0245046	0.725491	0.119336	-0.111443	-0.230779	1.71678e-07
#N/A	GO_CELLULAR_ION_HOMEOSTASIS	0.0365258	0.0062428	-0.030283	0.24429	-0.0182739	0.0640934	0.0823673	1.72408e-07
#N/A	GO_NEGATIVE_REGULATION_OF_SMALL_MOLECULE_METABOLIC_PROCESS	-0.0449648	-0.00624263	0.0387222	0.143609	-0.0373562	0.053175	0.0905312	1.77017e-07
#N/A	GO_OUTER_EAR_MORPHOGENESIS	0.0136567	0.0294956	0.0158389	0.729768	-0.0477059	0.103763	0.151469	1.78655e-07
#N/A	GO_POSITIVE_REGULATION_OF_AUTOPHAGY	-0.0310004	-0.030196	0.000804409	0.977623	-0.0589425	0.0511519	0.110094	1.79304e-07
#N/A	GO_PALLIUM_DEVELOPMENT	0.00470177	0.0600204	0.0553186	0.0413097	-0.0472066	0.0521946	0.0994012	1.81282e-07
#N/A	GO_LOCOMOTION	0.00264436	0.0214827	0.0188384	0.436752	-0.0223384	0.0600761	0.0824144	1.81606e-07
#N/A	GO_TYPE_I_INTERFERON_PRODUCTION	-0.0460749	0.00630898	0.0523839	0.156644	-0.0777782	0.040641	0.118419	1.82976e-07
#N/A	GO_DNA_CATABOLIC_PROCESS_EXONUCLEOLYTIC	-0.108894	0.128102	0.236996	0.000316448	-0.134125	0.0725308	0.206655	1.83681e-07
#N/A	GO_MAMMALIAN_OOGENESIS_STAGE	0.026638	0.127603	0.100965	0.0864064	0.157625	-0.0200757	-0.177701	1.86147e-07
#N/A	GO_NEGATIVE_REGULATION_OF_NEURAL_PRECURSOR_CELL_PROLIFERATION	0.0269509	-0.0283369	-0.0552878	0.144062	-0.0533738	0.0696325	0.123006	1.88009e-07
#N/A	GO_PURINE_DEOXYRIBONUCLEOSIDE_TRIPHOSPHATE_CATABOLIC_PROCESS	-0.0324643	-0.0299101	0.0025542	0.968514	-0.136779	0.0640493	0.200828	1.88104e-07
#N/A	GO_CELLULAR_RESPIRATION	-0.0243266	-0.000940063	0.0233865	0.501939	-0.0725933	0.0671925	0.139786	1.88664e-07
#N/A	GO_ERROR_PRONE_TRANSLESION_SYNTHESIS	-0.09197	0.07831	0.17028	0.00113858	-0.121359	0.0401383	0.161497	1.90164e-07
#N/A	GO_APICAL_PROTEIN_LOCALIZATION	-0.0316542	0.0423068	0.073961	0.067607	-0.0651704	0.0719561	0.137126	1.90216e-07
#N/A	GO_REGULATION_OF_PEPTIDYL_TYROSINE_PHOSPHORYLATION	-0.0107644	0.0208298	0.0315942	0.27606	-0.0322366	0.061401	0.0936375	1.91174e-07
#N/A	GO_STEROID_CATABOLIC_PROCESS	0.0316343	-0.0101351	-0.0417694	0.286249	-0.0275774	0.0924519	0.120029	1.92208e-07
#N/A	GO_POSITIVE_REGULATION_OF_NEURON_PROJECTION_DEVELOPMENT	0.00330437	-0.0132163	-0.0165207	0.560985	-0.0599473	0.0383745	0.0983218	1.92536e-07
#N/A	GO_ACTIN_CYTOSKELETON_REORGANIZATION	-0.0289737	0.00632206	0.0352958	0.262758	-0.066806	0.0287776	0.0955836	1.95131e-07
#N/A	GO_CELLULAR_RESPONSE_TO_INSULIN_LIKE_GROWTH_FACTOR_STIMULUS	-0.0312423	0.00578945	0.0370318	0.513322	-0.110613	0.0714007	0.182014	1.95479e-07
#N/A	GO_PROTEIN_HOMOTRIMERIZATION	-0.0271206	0.0602454	0.087366	0.00919059	-0.0285894	0.0765813	0.105171	1.95791e-07
#N/A	GO_POSITIVE_REGULATION_OF_PROTEIN_SUMOYLATION	-0.0612784	0.0515295	0.112808	0.0159021	-0.100623	0.0586892	0.159312	1.96855e-07
#N/A	GO_RESPONSE_TO_AMINO_ACID_STARVATION	-0.043111	-0.020396	0.022715	0.491453	-0.0620678	0.0589049	0.120973	1.98494e-07
#N/A	GO_POSITIVE_REGULATION_OF_PROTEIN_HOMOOLIGOMERIZATION	-0.0658243	0.0135539	0.0793782	0.0952201	-0.08611	0.0748298	0.16094	2.00936e-07
#N/A	GO_CYTOSOLIC_TRANSPORT	0.00420445	-0.0102007	-0.0144051	0.632525	-0.0761719	0.0357058	0.111878	2.0226e-07
#N/A	GO_REGULATION_OF_MITOCHONDRIAL_FISSION	0.0260187	-0.000774343	-0.026793	0.490225	-0.0581305	0.0816967	0.139827	2.03485e-07
#N/A	GO_POSITIVE_REGULATION_OF_ENDOTHELIAL_CELL_MIGRATION	-0.024708	-0.0224211	0.00228691	0.945506	-0.0648321	0.041278	0.10611	2.04335e-07
#N/A	GO_CELL_MOTILITY	-0.00419222	0.0254334	0.0296257	0.240691	-0.0254553	0.0587968	0.0842521	2.06878e-07
#N/A	GO_PLATELET_ACTIVATION	0.00852132	-0.00547534	-0.0139967	0.665226	-0.0248081	0.0788603	0.103668	2.07486e-07
#N/A	GO_POSITIVE_REGULATION_OF_RESPONSE_TO_DNA_DAMAGE_STIMULUS	-0.059674	0.0533573	0.113031	0.000274876	-0.0618579	0.0398132	0.101671	2.07621e-07
#N/A	GO_POSITIVE_REGULATION_OF_PROTEIN_LOCALIZATION_TO_CELL_SURFACE	-0.0291081	-0.00349516	0.0256129	0.509743	-0.0721461	0.0560466	0.128193	2.08797e-07
#N/A	GO_CERAMIDE_CATABOLIC_PROCESS	-0.029571	-0.0388813	-0.00931032	0.83212	-0.101351	0.0430833	0.144434	2.08856e-07
#N/A	GO_REGULATION_OF_CELL_SIZE	0.0148715	0.0157249	0.000853409	0.974443	-0.0519791	0.0416056	0.0935847	2.09642e-07
#N/A	GO_METANEPHRIC_MESENCHYMAL_CELL_DIFFERENTIATION	0.0054562	0.194846	0.18939	0.00356759	-0.0379396	0.16454	0.20248	2.10292e-07
#N/A	GO_ENERGY_RESERVE_METABOLIC_PROCESS	0.00978655	-0.0355056	-0.0452921	0.12452	-0.0413601	0.0594151	0.100775	2.10568e-07
#N/A	GO_NEGATIVE_REGULATION_OF_CAMP_DEPENDENT_PROTEIN_KINASE_ACTIVITY	-0.0186208	0.0161237	0.0347446	0.475642	-0.0880591	0.0830316	0.171091	2.10729e-07
#N/A	GO_REGULATION_OF_DENDRITIC_SPINE_MAINTENANCE	0.0188787	-0.0151114	-0.0339901	0.477287	-0.0696802	0.0922377	0.161918	2.11954e-07
#N/A	GO_NEGATIVE_REGULATION_OF_SPROUTING_ANGIOGENESIS	-0.0261735	0.0056086	0.0317821	0.431132	-0.0687315	0.0607807	0.129512	2.1221e-07
#N/A	GO_REGULATION_OF_CELLULAR_CARBOHYDRATE_METABOLIC_PROCESS	0.00137254	-0.032393	-0.0337655	0.20422	-0.0515035	0.0398922	0.0913957	2.13967e-07
#N/A	GO_REGULATION_OF_CHROMOSOME_SEPARATION	-0.0919737	0.121817	0.213791	4.22631e-06	-0.0831929	0.0576352	0.140828	2.14904e-07
#N/A	GO_AMINOGLYCAN_METABOLIC_PROCESS	-0.0130942	0.00150371	0.0145979	0.650091	-0.0553762	0.0452841	0.10066	2.16386e-07
#N/A	GO_RESPONSE_TO_BIOTIC_STIMULUS	-0.0145043	0.0350237	0.049528	0.119116	-0.0410769	0.0554024	0.0964793	2.17422e-07
#N/A	GO_RESPONSE_TO_NERVE_GROWTH_FACTOR	0.0173277	0.0127681	-0.00455962	0.89677	-0.0580087	0.066147	0.124156	2.17742e-07
#N/A	GO_PEPTIDYL_L_CYSTEINE_S_PALMITOYLATION	-0.00255149	-0.0244365	-0.021885	0.578313	-0.0896612	0.0364595	0.126121	2.19114e-07
#N/A	GO_PTERIDINE_CONTAINING_COMPOUND_BIOSYNTHETIC_PROCESS	-0.0774339	0.0197221	0.097156	0.0370013	-0.0878916	0.0648445	0.152736	2.21399e-07
#N/A	GO_NUCLEAR_BODY_ORGANIZATION	-0.0632775	0.070253	0.133531	0.00177841	-0.103677	0.0444657	0.148143	2.25305e-07
#N/A	GO_REGULATION_OF_CELLULAR_EXTRAVASATION	-0.033893	0.072155	0.106048	0.0119965	-0.026184	0.10646	0.132644	2.321e-07
#N/A	GO_NEGATIVE_REGULATION_OF_TRANSCRIPTION_BY_RNA_POLYMERASE_II	-0.0261318	0.0667205	0.0928523	0.000333311	-0.0476962	0.0414701	0.0891664	2.33221e-07
#N/A	GO_POSITIVE_REGULATION_OF_CELLULAR_EXTRAVASATION	-0.0773399	0.0680258	0.145366	0.0053743	-0.0748914	0.0853561	0.160247	2.36235e-07
#N/A	GO_REGULATION_OF_ADHERENS_JUNCTION_ORGANIZATION	-0.0134261	-0.0101702	0.00325595	0.920737	-0.0695487	0.0461012	0.11565	2.36987e-07
#N/A	GO_POLYAMINE_METABOLIC_PROCESS	-0.092764	0.128291	0.221055	5.68637e-06	-0.0520747	0.120247	0.172322	2.38085e-07
#N/A	GO_REGULATION_OF_CALCIUM_ION_TRANSPORT_INTO_CYTOSOL	0.0167692	-0.00378321	-0.0205524	0.497259	-0.0311977	0.0663075	0.0975052	2.39193e-07
#N/A	GO_T_HELPER_2_CELL_DIFFERENTIATION	-0.0708289	0.0350177	0.105847	0.0433104	-0.090023	0.0743947	0.164418	2.44258e-07
#N/A	GO_REGULATION_OF_MITOCHONDRIAL_FUSION	-0.0538105	0.0332389	0.0870494	0.0684569	-0.0883888	0.0729698	0.161359	2.46096e-07
#N/A	GO_ENDONUCLEOLYTIC_CLEAVAGE_IN_5_ETS_OF_TRICISTRONIC_RRNA_TRANSCRIPT_SSU_RRNA_5_8S_RRNA_LSU_RRNA_	-0.098616	0.0519485	0.150565	0.0237733	-0.101527	0.121714	0.223241	2.47209e-07
#N/A	GO_POSITIVE_REGULATION_OF_AUTOPHAGOSOME_ASSEMBLY	-0.0678216	-0.0265306	0.0412909	0.383779	-0.0735877	0.0924987	0.166086	2.47231e-07
#N/A	GO_NEGATIVE_REGULATION_OF_CELLULAR_RESPONSE_TO_DRUG	0.0281605	0.0829513	0.0547908	0.176544	-0.0545254	0.0775536	0.132079	2.48148e-07
#N/A	GO_PEPTIDE_BIOSYNTHETIC_PROCESS	-0.0536061	0.0715962	0.125202	0.000191062	-0.0688451	0.050859	0.119704	2.49375e-07
#N/A	GO_MYELOID_CELL_DEVELOPMENT	-0.0343776	0.0101492	0.0445268	0.189855	-0.0598891	0.0503501	0.110239	2.51388e-07
#N/A	GO_REGULATION_OF_VASCULAR_SMOOTH_MUSCLE_CELL_PROLIFERATION	-0.0186157	0.0062888	0.0249045	0.485915	-0.0539495	0.0595057	0.113455	2.51869e-07
#N/A	GO_RESPONSE_TO_LEPTIN	0.025862	-0.103104	-0.128966	0.000672489	-0.0438392	0.0782856	0.122125	2.53476e-07
#N/A	GO_DNA_METABOLIC_PROCESS	-0.0575647	0.0807761	0.138341	3.77012e-05	-0.0705942	0.0342758	0.10487	2.53495e-07
#N/A	GO_POSITIVE_REGULATION_OF_PROTEIN_OLIGOMERIZATION	-0.0443965	0.0241437	0.0685402	0.067218	-0.0295786	0.086053	0.115632	2.54488e-07
#N/A	GO_REGULATION_OF_CELL_JUNCTION_ASSEMBLY	-0.0314831	-0.00279078	0.0286923	0.388904	-0.0604353	0.0515213	0.111957	2.57425e-07
#N/A	GO_REGULATION_OF_PROTEIN_COMPLEX_DISASSEMBLY	-0.00583916	0.00238166	0.00822082	0.768561	-0.0641996	0.0319033	0.0961029	2.58595e-07
#N/A	GO_RAC_PROTEIN_SIGNAL_TRANSDUCTION	-0.0297934	-0.0193027	0.0104907	0.772095	-0.0899891	0.0400901	0.130079	2.60697e-07
#N/A	GO_ADIPONECTIN_ACTIVATED_SIGNALING_PATHWAY	0.028209	-0.0618931	-0.090102	0.118935	-0.0974833	0.0765176	0.174001	2.60926e-07
#N/A	GO_TRNA_3_END_PROCESSING	-0.0679205	0.0521781	0.120099	0.0566227	-0.107817	0.0976227	0.20544	2.6201e-07
#N/A	GO_POSITIVE_REGULATION_OF_EXTRINSIC_APOPTOTIC_SIGNALING_PATHWAY	-0.0208184	0.00939051	0.0302089	0.422307	-0.0746367	0.0439553	0.118592	2.65464e-07
#N/A	GO_PODOSOME_ASSEMBLY	-0.0338774	0.0445219	0.0783992	0.0990464	-0.088327	0.0549952	0.143322	2.66525e-07
#N/A	GO_CLATHRIN_DEPENDENT_ENDOCYTOSIS	0.00747446	-0.0595273	-0.0670018	0.0986569	-0.0862866	0.0477597	0.134046	2.67257e-07
#N/A	GO_TROPHOBLAST_CELL_MIGRATION	-0.0603899	0.0804417	0.140832	0.00442266	-0.0876042	0.0676418	0.155246	2.67332e-07
#N/A	GO_RESPONSE_TO_CISPLATIN	-0.0433706	0.0933937	0.136764	0.00474894	-0.0992512	0.0553975	0.154649	2.67385e-07
#N/A	GO_PROTEIN_LOCALIZATION_TO_ENDOPLASMIC_RETICULUM_EXIT_SITE	-0.0391826	0.0902807	0.129463	0.015129	-0.0768851	0.0872094	0.164095	2.70782e-07
#N/A	GO_COBALAMIN_TRANSPORT	-0.0243937	0.036736	0.0611297	0.274985	-0.104006	0.0704292	0.174435	2.71704e-07
#N/A	GO_REGULATION_OF_CELL_CELL_ADHESION	-0.0296196	0.0200219	0.0496416	0.142453	-0.0476515	0.0545233	0.102175	2.72301e-07
#N/A	GO_POLYADENYLATION_DEPENDENT_SNORNA_3_END_PROCESSING	-0.115929	0.128217	0.244146	8.89546e-05	-0.124293	0.0650423	0.189335	2.75351e-07
#N/A	GO_NEGATIVE_REGULATION_OF_CELL_MOTILITY	0.0104866	0.000168166	-0.0103184	0.696489	-0.0411329	0.0471928	0.0883257	2.75654e-07
#N/A	GO_LAMELLIPODIUM_ASSEMBLY	-0.019938	-0.00110951	0.0188285	0.59189	-0.0591833	0.0571677	0.116351	2.76951e-07
#N/A	GO_EXOCYTIC_PROCESS	0.0139972	-0.0203404	-0.0343376	0.314066	-0.0788566	0.034843	0.1137	2.78055e-07
#N/A	GO_REGULATION_OF_TRANSCRIPTION_REGULATORY_REGION_DNA_BINDING	-0.0172273	0.0676777	0.084905	0.00469937	-0.0491999	0.0562724	0.105472	2.82804e-07
#N/A	GO_LABYRINTHINE_LAYER_BLOOD_VESSEL_DEVELOPMENT	-0.0359952	0.034158	0.0701532	0.0876032	-0.0968338	0.0353974	0.132231	2.83214e-07
#N/A	GO_SULFUR_COMPOUND_METABOLIC_PROCESS	0.0204311	-0.0362982	-0.0567293	0.0349686	-0.0454388	0.0487331	0.0941719	2.83974e-07
#N/A	GO_MYELIN_MAINTENANCE	-0.0285305	0.00856888	0.0370994	0.434434	-0.0966943	0.0572394	0.153934	2.86975e-07
#N/A	GO_MITOCHONDRIAL_TRANSMEMBRANE_TRANSPORT	-0.0267709	-0.0278421	-0.0010712	0.973346	-0.0577442	0.060803	0.118547	2.90728e-07
#N/A	GO_MICROGLIA_DIFFERENTIATION	-0.0456265	-0.0151632	0.0304633	0.649467	-0.104442	0.101895	0.206337	2.94057e-07
#N/A	GO_CELL_CYCLE_CHECKPOINT	-0.0669525	0.0877953	0.154748	6.63055e-05	-0.0750371	0.0435073	0.118544	2.96268e-07
#N/A	GO_REGULATION_OF_GLIAL_CELL_PROLIFERATION	-0.0127789	0.0811325	0.0939114	0.00703284	-0.0464347	0.0610689	0.107504	2.97281e-07
#N/A	GO_STEROID_BIOSYNTHETIC_PROCESS	0.025556	-0.0340638	-0.0596198	0.0254677	-0.026545	0.0612338	0.0877788	3.0076e-07
#N/A	GO_PROTEIN_MANNOSYLATION	-0.0717447	0.0136459	0.0853906	0.0387079	-0.112937	0.0175517	0.130489	3.08102e-07
#N/A	GO_REGULATION_OF_RESPONSE_TO_CYTOKINE_STIMULUS	-0.0344672	0.014537	0.0490041	0.202073	-0.0753971	0.0378217	0.113219	3.09526e-07
#N/A	GO_NEGATIVE_REGULATION_OF_INTERLEUKIN_6_BIOSYNTHETIC_PROCESS	0.0744882	-0.0147617	-0.0892499	0.17996	0.152454	-0.0667399	-0.219194	3.10632e-07
#N/A	GO_TROPHOBLAST_GIANT_CELL_DIFFERENTIATION	-0.0475091	0.0598248	0.107334	0.0589239	-0.0412587	0.13601	0.177269	3.1312e-07
#N/A	GO_POSITIVE_REGULATION_OF_T_CELL_MEDIATED_CYTOTOXICITY	-0.0439275	0.0136669	0.0575944	0.254077	-0.0861414	0.0749583	0.1611	3.13349e-07
#N/A	GO_POSITIVE_REGULATION_OF_CELL_DIVISION	-0.0105793	0.0938757	0.104455	0.000425385	-0.0234549	0.0715698	0.0950246	3.13391e-07
#N/A	GO_REGULATION_OF_TOOTH_MINERALIZATION	-0.0135147	0.133213	0.146728	0.00830423	-0.0508801	0.129297	0.180177	3.16446e-07
#N/A	GO_I_KAPPAB_PHOSPHORYLATION	-0.0218005	-0.0113787	0.0104218	0.82216	-0.0956895	0.0510104	0.1467	3.17171e-07
#N/A	GO_POSITIVE_REGULATION_OF_T_HELPER_1_CELL_DIFFERENTIATION	-0.0217755	0.0838106	0.105586	0.0665428	-0.0748603	0.10963	0.18449	3.18497e-07
#N/A	GO_POSITIVE_REGULATION_OF_CD8_POSITIVE_ALPHA_BETA_T_CELL_ACTIVATION	-0.0644482	0.0491935	0.113642	0.11311	-0.112985	0.103505	0.216491	3.20881e-07
#N/A	GO_REGULATION_OF_PHAGOCYTOSIS	-0.0298208	0.0244716	0.0542924	0.154161	-0.0574103	0.0593049	0.116715	3.25949e-07
#N/A	GO_GLUCAN_METABOLIC_PROCESS	-0.00017854	-0.0269712	-0.0267927	0.389104	-0.04634	0.0579416	0.104282	3.31364e-07
#N/A	GO_NEGATIVE_REGULATION_OF_PHOSPHOLIPASE_ACTIVITY	-0.0564795	0.111934	0.168413	0.00415468	-0.0487086	0.143215	0.191924	3.36909e-07
#N/A	GO_NEGATIVE_REGULATION_OF_CHROMOSOME_ORGANIZATION	-0.0674771	0.0943986	0.161876	2.3506e-05	-0.0750477	0.0435039	0.118552	3.3969e-07
#N/A	GO_C_TERMINAL_PROTEIN_AMINO_ACID_MODIFICATION	-0.0148273	0.0297012	0.0445285	0.294107	-0.110176	0.0453605	0.155536	3.4055e-07
#N/A	GO_OUTER_MITOCHONDRIAL_MEMBRANE_ORGANIZATION	-0.0705648	0.0471004	0.117665	0.053735	-0.102926	0.106384	0.20931	3.47692e-07
#N/A	GO_COP9_SIGNALOSOME_ASSEMBLY	0.0356574	-0.0343967	-0.0700541	0.28223	-0.0830324	0.12981	0.212842	3.54842e-07
#N/A	GO_POSITIVE_REGULATION_OF_FIBROBLAST_PROLIFERATION	-0.0392401	0.104752	0.143992	0.000150872	-0.027375	0.087494	0.114869	3.58901e-07
#N/A	GO_ADULT_LOCOMOTORY_BEHAVIOR	0.0126631	0.00543462	-0.00722853	0.815655	-0.0344656	0.0659209	0.100386	3.58975e-07
#N/A	GO_POSITIVE_REGULATION_OF_CELL_MATRIX_ADHESION	-0.0245921	-0.000566985	0.0240251	0.501556	-0.050185	0.0622972	0.112482	3.61173e-07
#N/A	GO_NEGATIVE_REGULATION_BY_HOST_OF_VIRAL_PROCESS	-0.000447087	0.0318188	0.0322659	0.557701	-0.0370331	0.132853	0.169886	3.61399e-07
#N/A	GO_NEGATIVE_REGULATION_OF_STEROID_METABOLIC_PROCESS	-0.0181694	0.0237757	0.0419451	0.245099	-0.0306532	0.0845724	0.115226	3.61667e-07
#N/A	GO_ALPHA_AMINO_ACID_METABOLIC_PROCESS	-0.00492921	-0.000466518	0.0044627	0.858227	-0.0334207	0.0494845	0.0829052	3.63566e-07
#N/A	GO_PEPTIDOGLYCAN_CATABOLIC_PROCESS	-0.0539495	0.00382209	0.0577716	0.407429	0.115262	-0.105451	-0.220713	3.64652e-07
#N/A	GO_CHONDROBLAST_DIFFERENTIATION	-0.0879362	0.0931072	0.181043	0.00604067	-0.0725823	0.138407	0.210989	3.65283e-07
#N/A	GO_TOLL_LIKE_RECEPTOR_SIGNALING_PATHWAY	-0.0236854	0.00747466	0.0311601	0.414177	-0.0703869	0.0446886	0.115075	3.65866e-07
#N/A	GO_NUCLEOSIDE_MONOPHOSPHATE_METABOLIC_PROCESS	0.00475489	-0.0203743	-0.0251292	0.497304	-0.0834402	0.0403628	0.123803	3.6676e-07
#N/A	GO_POSITIVE_REGULATION_OF_NF_KAPPAB_TRANSCRIPTION_FACTOR_ACTIVITY	-0.0295134	-0.000360799	0.0291526	0.388894	-0.0735004	0.0279746	0.101475	3.69721e-07
#N/A	GO_REGULATION_OF_VIRAL_TRANSCRIPTION	-0.0572313	0.0867421	0.143973	0.000120907	-0.0680167	0.0541684	0.122185	3.76028e-07
#N/A	GO_DETERMINATION_OF_PANCREATIC_LEFT_RIGHT_ASYMMETRY	0.104487	-0.0785767	-0.183063	0.0021667	0.101162	-0.0860473	-0.18721	3.7846e-07
#N/A	GO_MULTI_ORGANISM_REPRODUCTIVE_PROCESS	-0.015363	0.028904	0.0442671	0.0359243	-0.0208008	0.0436464	0.0644472	3.79183e-07
#N/A	GO_POSITIVE_REGULATION_OF_EPITHELIAL_CELL_MIGRATION	-0.0263775	-0.00171858	0.024659	0.422916	-0.0534699	0.0452925	0.0987624	3.84176e-07
#N/A	GO_REGULATION_OF_NEUTROPHIL_MIGRATION	-0.0049058	0.0010053	0.0059111	0.896133	-0.0444611	0.0889393	0.1334	3.87847e-07
#N/A	GO_DNA_RECOMBINATION	-0.0587669	0.0845466	0.143314	3.23735e-05	-0.066957	0.0383025	0.105259	3.92841e-07
#N/A	GO_DEVELOPMENT_OF_SECONDARY_SEXUAL_CHARACTERISTICS	-0.033445	0.0961203	0.129565	0.0237481	-0.0890152	0.0935532	0.182568	3.93636e-07
#N/A	GO_REGULATION_OF_ENDOCYTIC_RECYCLING	0.0133646	-0.011543	-0.0249075	0.632433	-0.0924751	0.0654295	0.157905	3.94795e-07
#N/A	GO_MYOBLAST_FUSION	-0.0466638	0.0817528	0.128417	0.00268632	-0.037721	0.0887277	0.126449	4.01554e-07
#N/A	GO_RESPONSE_TO_MECHANICAL_STIMULUS	0.0176587	0.0358644	0.0182057	0.476692	-0.0111603	0.0756897	0.0868499	4.06222e-07
#N/A	GO_DEATH_INDUCING_SIGNALING_COMPLEX_ASSEMBLY	-0.0877629	0.126568	0.214331	0.000424066	-0.119676	0.0647911	0.184467	4.06231e-07
#N/A	GO_REGULATION_OF_PEPTIDYL_TYROSINE_AUTOPHOSPHORYLATION	-0.0659774	0.137399	0.203376	0.00368793	-0.0632341	0.15564	0.218874	4.0677e-07
#N/A	GO_POSITIVE_REGULATION_OF_TOLL_LIKE_RECEPTOR_SIGNALING_PATHWAY	-0.0242147	-0.0184262	0.00578855	0.90337	-0.0587311	0.0886484	0.14738	4.1266e-07
#N/A	GO_SMALL_MOLECULE_BIOSYNTHETIC_PROCESS	0.00742837	-0.0320547	-0.0394831	0.0943686	-0.0383922	0.0444634	0.0828556	4.13207e-07
#N/A	GO_PROTEIN_TARGETING_TO_LYSOSOME	-0.00497563	-0.065708	-0.0607323	0.137731	-0.0737161	0.0639084	0.137624	4.18364e-07
#N/A	GO_NEURAL_PRECURSOR_CELL_PROLIFERATION	-0.00557087	0.0474815	0.0530524	0.0353186	-0.0255997	0.0588565	0.0844562	4.2178e-07
#N/A	GO_PURINE_NUCLEOSIDE_METABOLIC_PROCESS	-0.0362458	-0.00804512	0.0282007	0.377415	-0.0719428	0.0385692	0.110512	4.22471e-07
#N/A	GO_POSITIVE_REGULATION_OF_TRANSLATIONAL_INITIATION	-0.0724557	0.104897	0.177353	6.91866e-05	-0.0798979	0.0625184	0.142416	4.22672e-07
#N/A	GO_INOSITOL_PHOSPHATE_MEDIATED_SIGNALING	1.2681e-05	-0.0098955	-0.00990818	0.767301	-0.0491168	0.056963	0.10608	4.25623e-07
#N/A	GO_PROTEIN_SUMOYLATION	-0.0696091	0.0783492	0.147958	0.000137147	-0.079796	0.0457906	0.125587	4.25916e-07
#N/A	GO_POSITIVE_REGULATION_OF_STRIATED_MUSCLE_CELL_DIFFERENTIATION	-0.0200601	0.0582503	0.0783104	0.0113108	-0.00816654	0.0867037	0.0948702	4.2608e-07
#N/A	GO_RNA_STABILIZATION	-0.0475108	0.0980692	0.14558	0.000721534	-0.0639016	0.0780379	0.141939	4.28463e-07
#N/A	GO_GOLGI_DISASSEMBLY	-0.11266	0.128991	0.24165	2.35738e-05	-0.122908	0.0552069	0.178115	4.30855e-07
#N/A	GO_NEURON_PROJECTION_MAINTENANCE	-0.0113773	-0.0326123	-0.021235	0.700611	-0.10133	0.0658219	0.167152	4.33468e-07
#N/A	GO_RESPONSE_TO_FUNGICIDE	-0.052659	0.0173328	0.0699918	0.132842	-0.085231	0.0645142	0.149745	4.36113e-07
#N/A	GO_POSITIVE_REGULATION_OF_TRANSMEMBRANE_TRANSPORT	0.0234318	-0.0290684	-0.0525002	0.058921	-0.0413803	0.0484071	0.0897874	4.41932e-07
#N/A	GO_RIBOSOMAL_SMALL_SUBUNIT_EXPORT_FROM_NUCLEUS	-0.102182	0.115495	0.217677	0.000604384	-0.10425	0.101573	0.205823	4.42527e-07
#N/A	GO_LYMPHOCYTE_HOMEOSTASIS	-0.0345466	0.0406064	0.075153	0.0402021	-0.0684653	0.0403782	0.108844	4.4409e-07
#N/A	GO_NEGATIVE_REGULATION_OF_METAPHASE_ANAPHASE_TRANSITION_OF_CELL_CYCLE	-0.104762	0.112904	0.217666	8.99512e-06	-0.0815654	0.0615727	0.143138	4.47934e-07
#N/A	GO_GLYCOSPHINGOLIPID_BIOSYNTHETIC_PROCESS	0.0177345	0.0456683	0.0279338	0.467946	-0.0531133	0.074839	0.127952	4.49117e-07
#N/A	GO_BASIC_AMINO_ACID_TRANSPORT	0.050126	-0.0181691	-0.0682951	0.0872401	0.0494414	-0.0766313	-0.126073	4.60338e-07
#N/A	GO_MHC_PROTEIN_COMPLEX_ASSEMBLY	-0.0725883	0.0467159	0.119304	0.11852	-0.100448	0.120596	0.221044	4.62973e-07
#N/A	GO_PYRIMIDINE_NUCLEOTIDE_METABOLIC_PROCESS	-0.00954827	-0.11547	-0.105921	0.0355428	-0.0814319	0.088767	0.170199	4.63431e-07
#N/A	GO_NEGATIVE_REGULATION_OF_LOCOMOTION	-0.00597133	-0.00480317	0.00116816	0.963845	-0.0439962	0.0406432	0.0846394	4.64023e-07
#N/A	GO_CELLULAR_RESPONSE_TO_VITAMIN_D	-0.00712662	0.0934462	0.100573	0.0163756	-0.0296302	0.101293	0.130923	4.6591e-07
#N/A	GO_POSITIVE_REGULATION_OF_CELL_MORPHOGENESIS_INVOLVED_IN_DIFFERENTIATION	0.00766634	-0.0140053	-0.0216717	0.42969	-0.0623844	0.027762	0.0901465	4.67447e-07
#N/A	GO_REGULATION_OF_PHOSPHATIDYLCHOLINE_BIOSYNTHETIC_PROCESS	0.000758754	-0.10689	-0.107649	0.0801212	-0.0972718	0.0910071	0.188279	4.72585e-07
#N/A	GO_NEGATIVE_REGULATION_OF_RNA_CATABOLIC_PROCESS	-0.0461598	0.0855142	0.131674	0.000682287	-0.060709	0.0637589	0.124468	4.73065e-07
#N/A	GO_CELLULAR_COMPONENT_MORPHOGENESIS	0.0164612	0.00383693	-0.0126242	0.590273	-0.0373644	0.0443384	0.0817028	4.73665e-07
#N/A	GO_ALDITOL_METABOLIC_PROCESS	-0.0432618	0.0180728	0.0613346	0.163673	-0.0953508	0.0492249	0.144576	4.74914e-07
#N/A	GO_REGULATION_OF_VASCULAR_WOUND_HEALING	-0.0886932	0.0932822	0.181975	0.00821347	-0.0868221	0.11793	0.204752	4.76106e-07
#N/A	GO_PLASMA_MEMBRANE_RAFT_ORGANIZATION	-0.0331523	0.108322	0.141474	0.00874138	-0.0433355	0.124455	0.16779	4.88143e-07
#N/A	GO_ERYTHROCYTE_HOMEOSTASIS	-0.0284406	0.0455888	0.0740294	0.0141298	-0.0582585	0.0389177	0.0971762	4.96651e-07
#N/A	GO_REGULATION_OF_RELEASE_OF_SEQUESTERED_CALCIUM_ION_INTO_CYTOSOL	0.0103829	-0.015716	-0.0260989	0.407371	-0.0423938	0.0593941	0.101788	5.01633e-07
#N/A	GO_REGULATION_OF_FATTY_ACID_METABOLIC_PROCESS	0.00699874	-0.033524	-0.0405227	0.238671	-0.0533144	0.0558979	0.109212	5.05046e-07
#N/A	GO_POSITIVE_REGULATION_OF_CYTOKINE_PRODUCTION	-0.0240435	0.0236972	0.0477407	0.158032	-0.050054	0.0494937	0.0995477	5.06508e-07
#N/A	GO_NEGATIVE_REGULATION_OF_PROTEIN_LOCALIZATION_TO_MICROTUBULE	0.0269399	-0.100182	-0.127122	0.0587875	-0.126332	0.0637218	0.190054	5.08755e-07
#N/A	GO_ICOSANOID_BIOSYNTHETIC_PROCESS	0.00574486	-0.0199746	-0.0257194	0.53166	-0.0488148	0.0774408	0.126256	5.0985e-07
#N/A	GO_REGULATION_OF_CIRCADIAN_RHYTHM	0.00319479	-0.0159821	-0.0191769	0.525312	-0.0609517	0.0445162	0.105468	5.14788e-07
#N/A	GO_NEGATIVE_REGULATION_OF_ERAD_PATHWAY	-0.0604476	0.0538943	0.114342	0.0124011	-0.075543	0.0699814	0.145524	5.22785e-07
#N/A	GO_PROTEIN_TARGETING_TO_MITOCHONDRION	-0.0654847	0.0338452	0.0993299	0.00268321	-0.0703572	0.0546216	0.124979	5.2455e-07
#N/A	GO_FLOOR_PLATE_DEVELOPMENT	0.00441225	-0.00808925	-0.0125015	0.820245	0.0679648	-0.114683	-0.182647	5.27083e-07
#N/A	GO_REGULATION_OF_ACTOMYOSIN_STRUCTURE_ORGANIZATION	-0.0253582	0.0322269	0.057585	0.0604921	-0.0556748	0.0394991	0.0951739	5.2795e-07
#N/A	GO_RETROGRADE_TRANSPORT_ENDOSOME_TO_GOLGI	-0.00586694	-0.0135368	-0.00766984	0.820219	-0.0767599	0.0386176	0.115377	5.41715e-07
#N/A	GO_POSITIVE_REGULATION_OF_ACTIN_NUCLEATION	0.00118291	-0.0440912	-0.0452741	0.264662	-0.0837175	0.0484832	0.132201	5.42481e-07
#N/A	GO_NUCLEOSIDE_CATABOLIC_PROCESS	-0.0208443	-0.0186407	0.00220359	0.955053	-0.0502344	0.065479	0.115713	5.45111e-07
#N/A	GO_RAP_PROTEIN_SIGNAL_TRANSDUCTION	-0.0448979	0.0124343	0.0573322	0.200008	-0.0730484	0.078837	0.151885	5.5206e-07
#N/A	GO_PROTEIN_LOCALIZATION_TO_CYTOSKELETON	-0.0359657	0.021639	0.0576047	0.103463	-0.0769424	0.0425979	0.11954	5.5246e-07
#N/A	GO_METAPHASE_ANAPHASE_TRANSITION_OF_CELL_CYCLE	-0.0929163	0.123802	0.216718	3.77641e-06	-0.0821745	0.0536874	0.135862	5.5262e-07
#N/A	GO_REGULATION_OF_CD8_POSITIVE_ALPHA_BETA_T_CELL_DIFFERENTIATION	-0.0698636	0.0445212	0.114385	0.105545	-0.0988635	0.115559	0.214423	5.52634e-07
#N/A	GO_DENDRITIC_SPINE_MAINTENANCE	-0.0142071	0.0493041	0.0635111	0.10336	-0.0701801	0.0597062	0.129886	5.54914e-07
#N/A	GO_THIOESTER_BIOSYNTHETIC_PROCESS	0.0196883	-0.0942225	-0.113911	0.00264331	-0.0766027	0.0456182	0.122221	5.55011e-07
#N/A	GO_UBIQUITIN_DEPENDENT_PROTEIN_CATABOLIC_PROCESS_VIA_THE_MULTIVESICULAR_BODY_SORTING_PATHWAY	-0.0387989	0.0160729	0.0548718	0.185913	-0.0942052	0.0395958	0.133801	5.57014e-07
#N/A	GO_NEGATIVE_REGULATION_OF_HISTONE_MODIFICATION	-0.0705024	0.0909958	0.161498	2.72843e-05	-0.0755794	0.0446749	0.120254	5.58212e-07
#N/A	GO_POSITIVE_REGULATION_OF_REACTIVE_OXYGEN_SPECIES_METABOLIC_PROCESS	-0.0104	-0.00677794	0.00362207	0.931168	-0.0513342	0.0699631	0.121297	5.58508e-07
#N/A	GO_KERATINOCYTE_APOPTOTIC_PROCESS	-0.00359673	0.076348	0.0799448	0.229866	-0.0713614	0.124408	0.195769	5.62349e-07
#N/A	GO_REGULATION_OF_NEUROTRANSMITTER_UPTAKE	0.0293679	-0.0290016	-0.0583695	0.154942	-0.0705858	0.0605903	0.131176	5.64458e-07
#N/A	GO_REGULATION_OF_DNA_RECOMBINATION	-0.0537003	0.0749613	0.128662	0.00033113	-0.0616375	0.0499111	0.111549	5.69679e-07
#N/A	GO_REGULATION_OF_STEROID_BIOSYNTHETIC_PROCESS	0.0180775	-0.0611038	-0.0791812	0.0100196	-0.0421847	0.0556147	0.0977994	5.70223e-07
#N/A	GO_DIAPHRAGM_DEVELOPMENT	0.00364247	0.0753858	0.0717434	0.160336	-0.0139987	0.144258	0.158257	5.73599e-07
#N/A	GO_REGULATION_OF_ARP2_3_COMPLEX_MEDIATED_ACTIN_NUCLEATION	0.00223496	-0.0428194	-0.0450543	0.261317	-0.0732027	0.0619489	0.135152	5.81162e-07
#N/A	GO_POSITIVE_REGULATION_OF_BLOOD_VESSEL_ENDOTHELIAL_CELL_MIGRATION	-0.0454762	0.00726089	0.0527371	0.191149	-0.0636934	0.062065	0.125758	5.82774e-07
#N/A	GO_NEURAL_FOLD_FORMATION	-0.0235775	-0.0331768	-0.00959933	0.868265	-0.0584711	0.111183	0.169654	5.86984e-07
#N/A	GO_REGULATION_OF_TRANSMISSION_OF_NERVE_IMPULSE	0.0915417	0.0365952	-0.0549465	0.134241	0.109961	-0.0258624	-0.135824	5.89745e-07
#N/A	GO_POSITIVE_REGULATION_OF_VESICLE_FUSION	0.0331893	0.0611162	0.0279268	0.537574	-0.0500097	0.103626	0.153636	5.89766e-07
#N/A	GO_N_GLYCAN_PROCESSING	-0.0612188	0.0168315	0.0780503	0.0896799	-0.0764492	0.0576163	0.134065	5.97723e-07
#N/A	GO_GOLGI_TO_PLASMA_MEMBRANE_PROTEIN_TRANSPORT	0.00878623	-0.079202	-0.0879882	0.00739597	-0.0446158	0.0719439	0.11656	5.9977e-07
#N/A	GO_CELL_CELL_SIGNALING	0.0156801	-0.00282287	-0.0185029	0.451173	-0.0313478	0.0499662	0.081314	6.00409e-07
#N/A	GO_REGULATION_OF_CHROMOSOME_SEGREGATION	-0.0844306	0.107469	0.1919	2.45637e-05	-0.0814902	0.0522489	0.133739	6.05842e-07
#N/A	GO_EMBRYO_DEVELOPMENT_ENDING_IN_BIRTH_OR_EGG_HATCHING	-0.0259897	0.07519	0.10118	4.04358e-05	-0.0370105	0.0452071	0.0822176	6.06849e-07
#N/A	GO_REGULATION_OF_COAGULATION	-0.0173967	0.0257822	0.043179	0.26635	-0.0311063	0.0832681	0.114374	6.0766e-07
#N/A	GO_PEPTIDYL_ARGININE_N_METHYLATION	-0.081415	0.0656493	0.147064	0.00358302	-0.103242	0.0502215	0.153463	6.09262e-07
#N/A	GO_REGULATION_OF_EPITHELIAL_TO_MESENCHYMAL_TRANSITION_INVOLVED_IN_ENDOCARDIAL_CUSHION_FORMATION	-0.0338362	0.0534026	0.0872388	0.14881	-0.0817271	0.101783	0.18351	6.22009e-07
#N/A	GO_DITERPENOID_BIOSYNTHETIC_PROCESS	0.0935183	-0.132898	-0.226416	0.000822001	0.145949	-0.0573373	-0.203286	6.23936e-07
#N/A	GO_HEPATOCYTE_APOPTOTIC_PROCESS	-0.0554289	0.0824132	0.137842	0.0121436	-0.08155	0.080037	0.161587	6.25424e-07
#N/A	GO_GLYCOLYTIC_PROCESS	-0.0707537	0.0282652	0.0990189	0.00118211	-0.0790297	0.0116362	0.0906659	6.25767e-07
#N/A	GO_NUCLEAR_MEMBRANE_ORGANIZATION	-0.0196491	-0.0358513	-0.0162022	0.787548	-0.105895	0.0870351	0.19293	6.28879e-07
#N/A	GO_RESPONSE_TO_EPIDERMAL_GROWTH_FACTOR	-0.0205351	0.0164764	0.0370114	0.268706	-0.0499607	0.0622215	0.112182	6.3113e-07
#N/A	GO_REGULATION_OF_CD8_POSITIVE_ALPHA_BETA_T_CELL_ACTIVATION	-0.0575701	0.0110692	0.0686393	0.247893	-0.0974739	0.0800813	0.177555	6.35271e-07
#N/A	GO_C21_STEROID_HORMONE_BIOSYNTHETIC_PROCESS	0.0056878	0.00860034	0.00291254	0.937755	-0.0296041	0.0907986	0.120403	6.35933e-07
#N/A	GO_THYMUS_DEVELOPMENT	-0.0186594	0.0948527	0.113512	0.000507505	-0.0264386	0.0839348	0.110373	6.47846e-07
#N/A	GO_POSITIVE_REGULATION_OF_I_KAPPAB_PHOSPHORYLATION	-0.0288954	0.069932	0.0988274	0.100452	-0.0932683	0.101693	0.194962	6.49213e-07
#N/A	GO_MULTICELLULAR_ORGANISM_AGING	-0.0206697	0.0727586	0.0934282	0.0034179	-0.0302692	0.0650524	0.0953216	6.50781e-07
#N/A	GO_RESPONSE_TO_INDOLE_3_METHANOL	-0.0396559	0.070459	0.110115	0.0906204	-0.0905602	0.112887	0.203447	6.52777e-07
#N/A	GO_SNORNA_PROCESSING	-0.100479	0.121689	0.222167	9.77099e-05	-0.11868	0.053784	0.172464	6.54413e-07
#N/A	GO_POSITIVE_REGULATION_OF_DNA_DEPENDENT_DNA_REPLICATION	-0.108667	0.0715684	0.180236	0.00158637	-0.0871144	0.0855964	0.172711	6.55042e-07
#N/A	GO_NEGATIVE_REGULATION_OF_LIPOPROTEIN_PARTICLE_CLEARANCE	0.0172001	0.058574	0.0413739	0.365919	-0.042594	0.0958552	0.138449	6.65472e-07
#N/A	GO_POSITIVE_REGULATION_OF_MONOCYTE_DIFFERENTIATION	-0.0266652	0.0431078	0.069773	0.203606	-0.083475	0.0842509	0.167726	6.65932e-07
#N/A	GO_DNA_SYNTHESIS_INVOLVED_IN_DNA_REPAIR	-0.0676567	0.0769972	0.144654	0.000457176	-0.0937405	0.0302661	0.124007	6.67539e-07
#N/A	GO_REGULATION_OF_STRIATED_MUSCLE_CELL_DIFFERENTIATION	-0.0198703	0.0550877	0.074958	0.00781168	-0.0178355	0.0679611	0.0857966	6.69434e-07
#N/A	GO_PROTEIN_PEPTIDYL_PROLYL_ISOMERIZATION	-0.0610583	0.0243356	0.0853938	0.0384424	-0.0663426	0.0604493	0.126792	6.69845e-07
#N/A	GO_POSITIVE_REGULATION_OF_HEMOPOIESIS	-0.0318301	0.0300767	0.0619068	0.0888631	-0.0497611	0.0587486	0.10851	6.72351e-07
#N/A	GO_NEGATIVE_REGULATION_OF_RNA_SPLICING	-0.0865375	0.0604773	0.147015	0.00216247	-0.0813266	0.0693822	0.150709	6.73375e-07
#N/A	GO_POSITIVE_REGULATION_OF_ACTIN_CYTOSKELETON_REORGANIZATION	-0.0202269	0.0302965	0.0505234	0.208295	-0.0536568	0.0723587	0.126015	6.88074e-07
#N/A	GO_REGULATION_OF_PROTEIN_OLIGOMERIZATION	-0.0317311	0.0377684	0.0694995	0.0266274	-0.0266749	0.0698237	0.0964986	6.88532e-07
#N/A	GO_NEGATIVE_REGULATION_OF_RESPONSE_TO_BIOTIC_STIMULUS	-0.0296434	0.0115026	0.0411461	0.283026	-0.0617942	0.0565463	0.118341	6.98102e-07
#N/A	GO_DEVELOPMENT_OF_SECONDARY_FEMALE_SEXUAL_CHARACTERISTICS	-0.0320785	0.144647	0.176726	0.00259923	-0.106125	0.084093	0.190218	6.98525e-07
#N/A	GO_REGULATION_OF_MONOCYTE_CHEMOTAXIS	-0.0346805	0.058796	0.0934766	0.0642604	-0.0437659	0.101478	0.145244	6.99699e-07
#N/A	GO_NEURON_DEATH_IN_RESPONSE_TO_OXIDATIVE_STRESS	0.0244406	0.0276539	0.0032133	0.933238	-0.0700983	0.0604808	0.130579	7.01968e-07
#N/A	GO_MALE_SEX_DETERMINATION	-0.00814341	0.112355	0.120498	0.00508962	0.0825389	-0.0432277	-0.125767	7.03909e-07
#N/A	GO_POSITIVE_REGULATION_OF_TELOMERE_MAINTENANCE	-0.0590008	0.0564358	0.115437	0.0036401	-0.0738548	0.0472477	0.121102	7.04767e-07
#N/A	GO_ESTABLISHMENT_OF_PROTEIN_LOCALIZATION_TO_MITOCHONDRIAL_MEMBRANE	-0.0900141	0.0492922	0.139306	0.0050395	-0.094072	0.072968	0.16704	7.13643e-07
#N/A	GO_GLYCOSYL_COMPOUND_CATABOLIC_PROCESS	-0.0326396	-0.0248733	0.00776627	0.843106	-0.0607021	0.0546326	0.115335	7.15731e-07
#N/A	GO_CELLULAR_RESPONSE_TO_LEPTIN_STIMULUS	0.0224672	-0.110476	-0.132943	0.000971993	-0.0422685	0.0855524	0.127821	7.2118e-07
#N/A	GO_CELLULAR_RESPONSE_TO_NITROGEN_STARVATION	0.0518965	-0.158593	-0.210489	1.44287e-05	-0.0678441	0.0818242	0.149668	7.2136e-07
#N/A	GO_NEGATIVE_REGULATION_OF_DEFENSE_RESPONSE	-0.0235711	0.0063599	0.029931	0.366278	-0.0464867	0.0480952	0.0945818	7.22739e-07
#N/A	GO_POSITIVE_REGULATION_OF_EPIDERMIS_DEVELOPMENT	-0.00743984	0.0987199	0.10616	0.00167543	-0.00804523	0.0960129	0.104058	7.27522e-07
#N/A	GO_POSITIVE_REGULATION_OF_MICROTUBULE_POLYMERIZATION_OR_DEPOLYMERIZATION	-0.0104339	0.0477702	0.0582041	0.0778534	-0.0590026	0.0388964	0.0978991	7.32403e-07
#N/A	GO_NUCLEIC_ACID_PHOSPHODIESTER_BOND_HYDROLYSIS	-0.0521947	0.0885113	0.140706	2.13893e-05	-0.0637575	0.0371224	0.10088	7.37278e-07
#N/A	GO_POSITIVE_REGULATION_OF_RNA_BIOSYNTHETIC_PROCESS	-0.0142584	0.0700364	0.0842948	0.000657659	-0.0445286	0.0364576	0.0809861	7.37801e-07
#N/A	GO_REGULATION_OF_SKELETAL_MUSCLE_CONTRACTION	0.0681795	-0.0190937	-0.0872732	0.0256498	0.0964958	-0.0252303	-0.121726	7.38443e-07
#N/A	GO_NEGATIVE_REGULATION_OF_GTPASE_ACTIVITY	-0.0248176	0.022863	0.0476805	0.13122	-0.0455018	0.0539762	0.0994781	7.39646e-07
#N/A	GO_REGULATION_OF_RESPONSE_TO_INTERFERON_GAMMA	-0.0434801	0.0358665	0.0793466	0.0932705	-0.093912	0.0437931	0.137705	7.41272e-07
#N/A	GO_PEROXISOMAL_MEMBRANE_TRANSPORT	-0.000442572	-0.0289589	-0.0285164	0.521404	-0.0746443	0.0705191	0.145163	7.51076e-07
#N/A	GO_POSITIVE_REGULATION_OF_LYMPHOCYTE_MIGRATION	-0.0450195	0.0441651	0.0891846	0.0475792	-0.0508479	0.0785662	0.129414	7.63772e-07
#N/A	GO_CEREBELLAR_PURKINJE_CELL_GRANULE_CELL_PRECURSOR_CELL_SIGNALING_INVOLVED_IN_REGULATION_OF_GRANULE_CELL_PRECURSOR_CELL_PROLIFERATION	0.0987778	0.139375	0.0405974	0.421958	0.147478	-0.023675	-0.171153	7.65755e-07
#N/A	GO_REGULATION_OF_CHROMOSOME_ORGANIZATION	-0.0507024	0.0852131	0.135915	8.31414e-05	-0.0644756	0.0397921	0.104268	7.70968e-07
#N/A	GO_NEGATIVE_REGULATION_OF_BIOSYNTHETIC_PROCESS	-0.0363568	0.060732	0.0970888	0.000138366	-0.0484105	0.0346661	0.0830766	7.71518e-07
#N/A	GO_NEGATIVE_REGULATION_OF_EXOCYTOSIS	0.00824876	-0.0177599	-0.0260086	0.486757	-0.0476709	0.072061	0.119732	7.73222e-07
#N/A	GO_TRANSCRIPTION_COUPLED_NUCLEOTIDE_EXCISION_REPAIR	-0.0660749	0.0744588	0.140534	0.000618083	-0.0788359	0.0514867	0.130323	7.84235e-07
#N/A	GO_POSITIVE_REGULATION_OF_T_CELL_MIGRATION	-0.0511791	0.0458395	0.0970186	0.0449055	-0.0596149	0.0782442	0.137859	7.92327e-07
#N/A	GO_LIPID_DROPLET_ORGANIZATION	-0.0240255	0.0132802	0.0373057	0.325221	-0.0485412	0.0654511	0.113992	7.98103e-07
#N/A	GO_CELL_DIFFERENTIATION_INVOLVED_IN_EMBRYONIC_PLACENTA_DEVELOPMENT	-0.0200094	0.0676285	0.0876379	0.0601165	-0.0334753	0.10631	0.139785	7.98682e-07
#N/A	GO_PROTEIN_AUTOPHOSPHORYLATION	-0.0123612	-0.00720653	0.00515464	0.847451	-0.037659	0.0517852	0.0894442	8.01619e-07
#N/A	GO_CELL_JUNCTION_ORGANIZATION	-0.00664232	0.0143204	0.0209627	0.467985	-0.0411841	0.0509095	0.0920936	8.02854e-07
#N/A	GO_NEGATIVE_REGULATION_OF_T_CELL_APOPTOTIC_PROCESS	-0.0401484	0.000498574	0.040647	0.374936	-0.0596406	0.0701069	0.129747	8.21225e-07
#N/A	GO_PROTEIN_LOCALIZATION_TO_NUCLEAR_ENVELOPE	-0.0977884	0.0774156	0.175204	0.00348539	-0.149435	0.0279083	0.177343	8.27377e-07
#N/A	GO_LIPOPROTEIN_CATABOLIC_PROCESS	0.0324433	-0.0326144	-0.0650578	0.135211	-0.0619578	0.0758459	0.137804	8.49423e-07
#N/A	GO_CELLULAR_RESPONSE_TO_MECHANICAL_STIMULUS	-0.0226515	0.0303851	0.0530365	0.143206	-0.0500977	0.0607776	0.110875	8.49541e-07
#N/A	GO_NEGATIVE_REGULATION_OF_JNK_CASCADE	0.00765695	-0.0119182	-0.0195751	0.537157	-0.0802948	0.0342985	0.114593	8.49646e-07
#N/A	GO_COPPER_ION_TRANSMEMBRANE_TRANSPORT	-0.0205771	0.0240734	0.0446505	0.449025	-0.0811885	0.0857918	0.16698	8.65114e-07
#N/A	GO_TETRAPYRROLE_BIOSYNTHETIC_PROCESS	-0.053353	0.0510578	0.104411	0.00381249	-0.0686833	0.0491892	0.117872	8.65544e-07
#N/A	GO_REGULATION_OF_CELL_SUBSTRATE_ADHESION	-0.0140326	0.0164984	0.030531	0.303405	-0.0374415	0.0583027	0.0957442	8.65915e-07
#N/A	GO_MODULATION_OF_TRANSCRIPTION_IN_OTHER_ORGANISM_INVOLVED_IN_SYMBIOTIC_INTERACTION	-0.060324	0.105374	0.165698	2.81602e-05	-0.0756566	0.0451324	0.120789	8.67324e-07
#N/A	GO_REGULATION_OF_PROTEIN_TARGETING_TO_MEMBRANE	-0.000820875	-0.0406457	-0.0398248	0.270086	-0.0758014	0.0351963	0.110998	8.76587e-07
#N/A	GO_SKELETAL_MUSCLE_ORGAN_DEVELOPMENT	0.0154648	0.0702413	0.0547765	0.0222767	0.000633599	0.0752786	0.074645	8.76921e-07
#N/A	GO_POSITIVE_REGULATION_OF_NEUTROPHIL_MIGRATION	0.0138791	0.00474344	-0.00913571	0.83774	-0.0325785	0.095278	0.127857	8.81273e-07
#N/A	GO_REGULATION_OF_GOLGI_TO_PLASMA_MEMBRANE_PROTEIN_TRANSPORT	-0.0148194	-0.0277376	-0.0129183	0.798595	-0.0633123	0.0987052	0.162018	8.87507e-07
#N/A	GO_BRANCHING_INVOLVED_IN_LABYRINTHINE_LAYER_MORPHOGENESIS	-0.0148521	0.0917741	0.106626	0.0388576	-0.0325691	0.128987	0.161556	8.90968e-07
#N/A	GO_POSITIVE_REGULATION_OF_INTRACELLULAR_LIPID_TRANSPORT	-0.0403065	0.0960223	0.136329	0.0587915	-0.10551	0.106971	0.212481	9.06584e-07
#N/A	GO_IMMUNOGLOBULIN_SECRETION	-0.0276741	0.0143655	0.0420396	0.359526	-0.0642624	0.0687074	0.13297	9.08089e-07
#N/A	GO_REGULATION_OF_CELL_ADHESION	-0.0261946	0.0116229	0.0378175	0.217297	-0.0353182	0.0549896	0.0903077	9.1762e-07
#N/A	GO_DEVELOPMENTAL_PIGMENTATION	-0.00651032	0.0171725	0.0236828	0.464604	-0.0556781	0.0533668	0.109045	9.21402e-07
#N/A	GO_IMPORT_INTO_CELL	0.0287887	0.00727411	-0.0215146	0.383577	-0.0247714	0.0505478	0.0753192	9.23761e-07
#N/A	GO_NEGATIVE_REGULATION_OF_SKELETAL_MUSCLE_TISSUE_DEVELOPMENT	0.0282389	0.118064	0.0898254	0.0222264	0.0101258	0.133056	0.12293	9.28438e-07
[truncated: 5,339 more rows]
