# Supplementary material for: Novel Thioredoxin reductase 1 inhibitor BS1801 relieves treatment resistance and triggers endoplasmic reticulum stress by elevating reactive oxygen species in glioma
Source: Redox Biol. 2025 Aug 29;86:103827. doi: 10.1016/j.redox.2025.103827 (PMC12446627; doi:10.1016/j.redox.2025.103827)
Supplement: Multimedia component 3 [file mmc3.xlsx]

## Sheet: mRNAseq data
CGGA(2019) Database
Gene_Name	CGGA_1002	CGGA_1003	CGGA_1010	CGGA_1012	CGGA_1014	CGGA_1017	CGGA_1018	CGGA_103	CGGA_1030	CGGA_1032	CGGA_1033	CGGA_1036	CGGA_1037	CGGA_1041	CGGA_1048	CGGA_1051	CGGA_1055	CGGA_1057	CGGA_1058	CGGA_106	CGGA_1063	CGGA_1065	CGGA_1066	CGGA_1069	CGGA_107	CGGA_1075	CGGA_108	CGGA_1082	CGGA_1086	CGGA_1087	CGGA_1097	CGGA_1100	CGGA_1101	CGGA_1103	CGGA_1106	CGGA_1108	CGGA_1111	CGGA_112	CGGA_1120	CGGA_1121	CGGA_1126	CGGA_1127	CGGA_1130	CGGA_1131	CGGA_1132	CGGA_1134	CGGA_1135	CGGA_1137	CGGA_1138
A1BG	68.65	14.06	5.28	101.52	93.44	18.85	27.46	10.49	34.71	16.38	115.71	84.51	145.7	13.71	22.17	37.26	2.95	159.75	32	113.08	1.19	31.31	42.96	31.98	19.79	33.25	71.98	412.51	1.92	26.06	16.48	5.13	10.42	16.15	11.17	60.18	105.63	74.93	1.7	153.9	48.53	162.74	192.32	2.1	60.91	78.71	54.48	2.72	77.8
A1BG-AS1	3.85	1.52	1.08	3.64	4.86	3.37	2.8	1.69	6.88	7.78	7.23	4.61	2.91	1.67	2.07	3.61	0.26	4.93	1.05	4.63	1.25	1.62	4.2	2.14	1.83	1.94	2.49	2.83	1.22	2.01	1.88	3.02	2.89	3.19	1.08	8.56	3.75	4.78	0.35	3.32	2.57	2.07	4.08	1.71	1.45	8.49	4.92	0.27	3.57
A2M	107.13	44.5	11.15	168.4	75.97	51.23	38.94	48.13	32.93	76.21	116.65	260.16	433.55	75.06	60.01	37.25	88.53	362.12	147.97	148.62	13.02	32.54	134.59	174.37	266.46	764.04	348.55	259.41	55.02	45.42	55.9	9.79	10.13	182.8	111.31	416.86	236.65	51.12	12.1	74.77	100.45	497.83	236.29	54.82	56.38	217.33	143.9	27.7	36.42
A2M-AS1	0.22	0.09	0.17	0.24	0.28	0.59	0.18	0.26	0.61	0.28	0.08	0.28	0.06	0.99	0.85	0.36	0.35	0.41	0.4	0.2	0.16	0.09	0.19	0.31	0.74	1.29	1.74	0.14	0.02	0.26	1.61	0.22	1.72	0.24	0.07	2.57	0.35	0.17	0.09	0.06	0.17	0.29	0.14	0.15	0.09	0.18	0.16	0.09	0.32
A2ML1	0.76	2.28	0.17	1.63	2.2	0.86	2.47	4.56	0.72	0.07	0.6	0.38	2.41	7.64	0.98	0.87	1.79	0.67	0.68	0.92	4.08	1.76	0.02	1.03	0.4	5.05	0.11	1.41	0	1.32	8.14	0.13	1.41	0.16	0.24	0.19	0.3	0.89	0.4	2.12	2.73	2.32	1.65	1.39	1.27	0.29	0.49	0.07	5.24
A2MP1	0.25	0.05	0.04	0.14	0.77	0.16	0.04	0	0.04	0	0	0	0.1	0	0	0.04	0.04	0.27	0.12	0.14	0.04	0.14	0.16	0.35	0	1.17	0.08	0.03	0.02	0.05	0.19	0	0.1	0.09	0.03	0.01	0.07	0	0	0.23	0.28	0.39	0.15	0.09	0.08	0.12	0.26	0	0.2
A3GALT2	0.05	0.16	0	0.23	0.56	0.1	0.06	0.07	0.06	0.08	0.05	0.58	0.08	0.06	0.19	0.07	0.12	0.06	0.06	0.21	0.26	0.29	0.41	0.34	0.3	0.3	0	0.46	0.08	0.22	0.53	0.23	0.22	0.29	1.12	0.1	0.94	0	0	0.16	0.43	0.06	0.14	0.56	0.2	0.42	1.01	0.41	2.84
A4GALT	4.18	0.86	0.15	4.82	3.24	1.26	1.28	1.33	0.99	1.33	2.6	4.78	4.7	2.73	1.79	0.94	2.41	5.45	3.66	9.27	0.11	1.65	7.15	6.88	2.77	6.24	3.38	2.48	0.56	1.79	2.19	0.43	0.44	1.34	1.9	5.52	5.33	1.74	0.31	1.49	1.78	1.95	11.52	0.92	3.04	1.58	8.25	0.92	0.58
AAAS	34.94	51.14	9.99	43.53	44.31	14.95	54.66	42.03	37.78	12.68	24.14	65.46	27.91	48.84	58.35	23.64	44.04	41.16	38.28	31.42	11.91	47.83	28.15	37.09	22.95	70.33	41.84	32.81	15.21	47.42	41.76	17.1	22.47	27.29	60.73	58.89	53.05	56.9	4.48	37.34	58.47	36.98	34.21	49.55	29.99	38.04	35.16	6.44	128.58
AACS	33.29	4.62	1.65	8.62	24.16	26.65	10.59	9.54	26.68	3.13	33.73	9.43	8.08	14.61	11.66	22.49	8.84	6.36	4.29	15.14	3.19	9.41	10.71	6.64	13.29	12.63	10.47	10.2	2.72	7.24	10.88	3.08	5.11	3.75	10.58	8.04	12.46	9.86	1.87	9.59	13.23	4.59	14.83	9.69	4.03	8	11.23	2.35	19.37
AACSP1	0.1	0.02	0	0.18	0.15	0.05	0.05	0.03	0.2	0	0.1	0.03	0.04	0.13	0.1	0.13	0.1	0.01	0	0.06	0.06	0	0.04	0.01	0.03	0	0	0.01	0	0.05	0.02	0	0.81	0.04	0	0.01	0	0	0	0.09	0.18	0.04	0.03	0.04	0	0.03	0	0	0.03
AADAT	11.32	11.62	0.24	10.38	7.58	9.39	13.02	11.59	9.36	0.53	6.36	7.24	4.15	10.98	5.26	7.41	14.92	4.37	4.74	3.69	0.45	10.76	6.43	3.88	7.02	5.26	8.48	2.49	0.23	8.51	5.36	0.69	0.32	13.1	5.78	18.98	6.48	14.31	0.28	7.68	4.54	2.4	5.78	23.13	8.09	8.22	4.25	0.15	7.23
AAED1	2.55	2.82	0.65	4.62	2.17	2.19	2.47	3.94	1.98	1.84	1.06	4.83	0.98	2.02	2.68	2.51	5.57	3.88	5.49	3.5	0.28	2.41	5.99	7.84	7.77	5.51	4.89	1.59	0.77	2.97	5.13	0.89	0.49	2.39	7.78	5.99	4.81	3.14	0.85	2.31	3.4	1.23	1.88	1.21	1.62	7.73	7.48	0.99	4.39
AAGAB	8.66	3.19	1.99	9.95	7.03	16.4	7.4	9.26	11.35	0.98	13.88	8.74	7.15	12.18	9.5	7.55	13.03	7.81	9.31	12.64	12.03	9.69	14.91	12.32	16.09	6.83	10.61	8.47	6.89	5.42	13.62	2.74	0.8	10.74	15.16	19.23	10.88	8.47	3.75	7.57	9.74	4.74	6.65	8.29	2	17.44	12.77	3.63	22.79
AAK1	7.41	51.53	1.45	0.5	2.4	18.97	1.8	11.3	9.62	4.38	11.1	0.69	18.35	6.85	6.53	95.72	6.43	4.77	13.53	2.23	2.67	1.36	11.27	2.78	9.79	2.08	5.06	13.94	1.42	35.31	1.88	1.72	2.88	6.61	2.73	4.89	2.45	1.37	1.95	1.4	1.64	8.93	6.73	22.6	1.42	24.18	0.77	3.55	1.16
AAMDC	39.8	61.04	1.15	86.13	43.7	16.42	36.56	29.22	22.7	1.16	42.54	72.68	169.65	23.76	37.27	20.5	26.22	100.72	73.31	76.08	2.15	64.77	42.69	54.25	49.35	59.51	29.71	232.91	0.69	50.34	73.96	0.97	2.76	17.42	61.37	45.73	149.88	37.59	1.69	68.78	92.69	217.09	139.47	38.01	32.8	42.2	69.35	0.16	66.25
AAMP	103.84	52.73	31.26	93.69	100.25	52.3	84.48	84.92	72.43	54.04	84.46	114.76	60.74	70.17	116.91	46.61	70.05	83.38	54.97	101.78	38.97	125.96	79.07	78.42	68.3	82.86	64.64	128.2	40.12	78.26	143.84	60.23	87.61	76.17	102	60.04	132.18	108.88	27.79	132.68	132.3	74.89	126.23	79.01	74.33	78.37	93.42	28.89	124.67
AANAT	0.44	0.59	0	0.19	1.19	1.13	0.94	0.43	0.56	1.37	1.3	0.19	2.21	1.03	0.44	0.52	0.42	0.47	0.18	1.11	0.05	0	0.17	0.37	0	0.4	0.06	0.75	0.4	0.33	0.59	0	0	0.04	1.12	0.31	0.39	0.13	0	0.74	0.44	1.92	0.95	0.17	0.93	0	0.14	0.47	0.2
AAR2	8.15	5.57	2.94	14.85	11.07	6.18	13.26	15.67	6.64	2.77	5.82	17.27	6.51	9.85	10.46	4.25	15.43	12.88	10.2	11.93	3.66	16.23	12.73	11.92	15.2	12.02	16.76	9.58	3.65	10.98	16.08	4.18	5.37	22.26	25.92	15.49	12.74	12.5	3.26	14.27	15.54	8.44	11.72	15.23	4.12	22.54	24.18	2.19	21.58
AARD	0.69	0.2	0	0.05	0.22	1.55	0.18	0.19	0.49	0	0.39	0.14	0.16	0.23	0.06	0.59	0.02	0.16	0.09	0.26	0	0.02	0.1	0.06	0.02	0	0.61	0.09	0.02	0.06	0	0	0.34	0	0	0.15	0.02	0.15	0	0.11	0.03	0	0.12	0.05	0.04	0.05	0.02	0	0.47
AARS	61.06	44.41	51.36	86.33	50.74	78.3	74.49	85.94	70.02	67.7	72.53	98.53	28.95	89.63	71.09	42.19	69.69	51.13	58.33	76.08	37.77	143	80.48	68.82	88.69	44.68	76.81	44.41	25.3	50.78	80.88	103.32	80.06	88.16	65.12	61.53	42.27	83.44	33.58	72.85	73.61	45.77	55.52	57.9	39.72	87.36	84.98	47.07	41.29
AARS2	3.86	2.7	3.29	4.68	4.48	5.39	8.89	4.94	3.72	2.73	1.97	5.41	1.17	5.11	5.04	2.63	5.76	2.4	3.23	4.51	3.75	6.78	5.67	4.54	5.74	4.52	5.13	2.47	3.07	5.13	6.08	6.09	5.27	6.99	6.82	6.67	4.61	7.73	1.62	3.89	5.03	1.53	2.46	6.52	3.1	7.25	7.53	1.05	8.83
AARSD1	69.83	76.97	10.08	43.37	79.25	26.58	53.15	33.84	55.42	4.5	106.99	43	341.06	34.01	49.45	54.85	35.82	52.32	28.27	41.47	7.76	59.21	25.75	27.69	24.78	64.85	44.8	124.05	5.36	63.8	48.44	23.45	8.01	31.87	36.78	28.46	66.65	56.69	6	70.72	75.83	174.25	125.62	55.08	34.45	32.52	49.34	3.02	56.76
AASDH	4.15	1.18	1.97	4.23	2.1	3.21	3.27	4.34	1.89	0.83	2.11	4.24	1.19	3.31	2.99	2.23	6.05	2.8	3.66	2.6	1.35	4.32	3.85	3.24	2.23	2.44	5.16	3.16	0.4	2.23	5.17	1.02	1.36	8.99	4.46	4.22	4.37	3.28	1.15	4.31	3.68	1.67	2.29	5.53	0.41	3.04	3.45	3.33	2.07
AASDHPPT	27.52	32.52	1.02	13.58	20.86	33.96	28.17	25.22	42.45	0.98	12	14.42	5.46	25.69	28.99	29.59	31.87	7.92	25.47	9.82	1.48	20.79	15.66	11.73	21.53	14.81	13.74	5.41	0.81	24.95	12.55	2.1	2.18	43.14	13.67	17.78	13.01	17.96	1.15	10.95	11.04	3.38	7.5	29.91	9.76	15.68	16.25	1.09	12.63
AASS	2.58	3.95	4.43	9.93	5.6	10.42	17.59	31.28	8.08	2.41	0.69	5.24	0.69	19.77	4.92	4.4	34.35	2.26	16.63	4	13.96	6.56	12.97	9.46	14.97	10.41	10.65	2.92	3.39	8.15	12.45	2.76	5.6	16.14	17.45	33.01	4.48	26.23	2.13	3.22	4.98	1.25	3.34	26.52	2.67	11.67	2.99	3.41	10.23
AATF	41.13	46.98	8.85	24.7	39.38	9.24	28.66	20.76	27.5	4.13	57.59	42.96	234.42	14.83	29.29	15.59	29	72.71	24.32	30.69	6.03	31.12	18.21	18.72	25.29	51.94	21.6	291.47	6.31	43.38	29.84	9.7	7.65	29.2	29.27	20.53	89.76	29.55	4.03	99.52	76.48	225.4	97.59	29.39	31.94	15.72	49.4	2.33	36.7
AATK	122.82	34.69	6.96	37.19	21.45	71.18	31.64	62.51	73.74	22.17	74.66	28.95	36.46	92.13	26.68	66.99	18.2	163.49	74.6	175.15	4.67	38.33	52.65	8.73	4.68	3.92	37.45	23.15	10.72	30.54	12.63	32.85	7.57	4.35	3.22	45.14	37.32	51.93	20.12	20.51	29	37.73	42.52	18.75	96.88	3.3	3.31	4.78	7.11
AATK-AS1	0.28	0.04	0.03	0.05	0.05	0.21	0.08	0.29	0.09	0	0.21	0	0.74	0.03	0.17	0.16	0.06	0.08	0.08	0.19	0.18	0.19	0.14	0.07	0	0.03	0.03	0.14	0.04	0.31	0.02	0.52	0.3	0	0.05	0.18	0.05	0.13	0.1	0.02	0.25	0.36	0.08	0.21	0.12	0.03	0	0.03	0.06
ABAT	36.51	93.46	25.43	42.05	42.26	133.71	182.95	142.3	58	3.5	20.52	14.31	10.29	116.87	105.12	42.33	126.78	8.5	56.86	18.84	55.34	95.49	74.94	44.46	19.76	31.29	92.98	17.73	4.03	109.65	55.79	110.01	30.82	107.04	17.62	23.61	24.08	70.57	45.16	40.95	28.97	11.69	17.5	74.95	86.41	6.2	20.6	21.41	40.34
ABC7-42389800N19.1	39.27	12.12	0.94	28.72	60.5	11.98	22.8	19.82	13.85	3.38	29.84	14.93	123.68	17.31	13.6	17.18	8.83	7.28	18.11	15.26	4.8	31.27	21.71	7.27	15.16	63.57	12.46	125.48	0.95	34.55	24.84	2.3	7.82	9.52	20.59	6.99	37.39	65.43	0.76	11.23	25.62	89.48	60.34	43	21.41	29.12	26	0.55	35.25
ABCA1	2.09	2.53	5.85	8.73	2.5	2.89	5.24	12.76	1.93	20.53	0.28	14.37	0.96	10.4	9.92	1.35	13.4	6.52	11.32	6.08	18.68	11.21	8.8	25.41	23.85	7.37	43.65	2.2	14.05	2.07	2.66	6.78	15.19	12.13	43.83	45.29	2.73	12.6	4.22	3.14	7.01	1.95	1.74	4.63	2.15	43.1	6.71	10.12	9.28
ABCA10	3.13	0.57	0.09	0.06	0.71	1.22	0.71	0.61	2.42	0.33	1.96	0.81	0.86	0.76	1.28	2.27	0.43	2.01	1.07	1.02	0.04	0.16	0.44	0.09	0.08	2.5	0.09	0.06	0.16	0.75	0.38	0.06	0.13	2.33	0.75	0.28	0.2	0.23	0	0.1	0.34	0.46	1.77	0.46	0.45	0.18	0.9	0.06	1.57
ABCA11P	4.85	10.98	0.19	4.17	4.52	4.1	6.16	5.85	6.66	0.25	3.02	2.82	0.85	3.62	4.48	6.09	5.42	2.58	4.46	2.89	0.65	7.4	2.51	2.56	6.27	3.99	5.15	1.03	0.03	7.2	4.87	0.46	0.27	8.21	4.22	3.93	2.17	2.26	0.11	4	4.16	1.83	3.06	8.02	3.13	5.41	1.8	0.02	4.9
ABCA12	0.02	0.03	0	0.02	0.07	0.03	0.07	0.03	0.03	0	0.02	0.04	0.01	0.07	0.19	0.02	0.05	0.04	0.05	0.01	0	0.01	0	0.01	0.06	0.33	0.09	0.04	0.03	0.05	0.06	0	0.03	0.11	0.08	0.02	0.04	0.01	0.03	0.01	0	0.02	0	0.05	0.02	0.21	0.01	0.01	0.18
ABCA13	0	0.03	0.53	0.02	0.14	0.52	0.07	0.26	0.01	0.42	0	0.5	0.08	0.06	0.07	0.01	0.16	0.08	0.16	0.07	0.09	0.03	0.04	0.31	0.67	0.84	0.09	0.15	0.2	0.03	0.67	0	0.04	0.06	8.12	0.66	0.43	0.03	0.03	0	0.14	0.01	0.16	0.9	0.18	3.1	0.03	0.12	0.66
ABCA17P	3.96	8.17	0.38	1.36	2.65	1.92	8.82	2.24	5.71	0.3	5.24	2.38	9.57	1.65	10.68	5.09	2.08	2.53	2.22	1.67	0.8	5.81	2.12	1.75	0.83	4.03	0.78	4.21	0.53	6.47	1.2	1.81	0.8	0.31	2.16	2.82	3.54	3.37	0.4	4.54	4.49	9.54	3.28	2.11	1.84	0.99	1.27	0.29	1.99
ABCA2	667.98	137.88	12.74	281.06	207.92	160.21	103.09	159.95	318.07	59.21	356.33	219.49	223.27	290.76	161.28	314.67	71.99	1018.15	361.4	1254.5	15.74	160.61	211.04	44.16	20.52	200.82	167.08	153.03	25.6	120.48	125.79	42.51	36.14	16.76	73.82	149.24	300.91	181.22	19.87	119.6	115.62	298.96	398.08	50.04	642.91	38.56	126.71	17.1	123.96
ABCA3	33.32	30.33	7.34	36.92	29.61	28.47	46.61	44.36	28.09	10	37.3	28.21	74.89	30.5	36.31	20.18	28.63	21.06	35.43	23.99	10.08	52.38	77.69	25.95	24.18	20.94	26.77	31.65	6.31	30.43	27.43	26.93	11.96	21.16	31.98	19.5	40.27	61.82	12.13	31.39	30.43	44.74	30.23	46.58	19.36	18.63	19.99	6.03	27.21
ABCA4	0.29	0.16	0.03	0.17	0.23	0.24	0.11	3.44	0.36	0.08	0.18	0.14	0.05	0.52	0.14	0.4	0.09	0.09	0.2	0.27	0.34	0.15	0.15	0.22	0.22	0.5	1.29	0.04	0.26	0.12	0.44	0	0.01	0.14	0.6	1.25	0.27	0.17	0.04	0.13	0.04	0.09	0.26	3.53	0.05	0.26	0.34	0.02	0.29
ABCA5	10.12	2.27	0.1	1.58	6.23	11	2.66	3.08	12.44	1.12	5.02	3.54	1.86	5.51	11.69	13.45	0.64	10.18	7.64	5.08	0.03	0.17	3.61	1.2	1.79	18.81	0.79	1.62	0.92	2.45	9.37	0.1	2.8	0.54	8.48	7.97	1.64	2.21	0.31	0.64	0.49	1.88	3.57	0.2	2.03	0.62	2.89	0.34	16.75
ABCA6	0.76	0.11	0.05	0.5	0.24	2.17	0.11	1.6	2.64	1.22	0.28	2.21	0.39	0.28	0.32	1.35	0.3	3.39	1.62	1.89	0.25	0.08	5.6	1	0.36	0.42	1.34	0.24	0.66	0.43	0.26	0.23	0.23	0.26	0.73	0.35	0.51	0.38	0.11	0.66	1.06	0.21	0.86	0.21	0.52	0.77	0.26	0.13	0.39
ABCA7	20.16	11.93	0.27	8.42	28.12	5.67	12.9	5.06	19.37	4.98	43.9	8.99	103.09	4.42	14.17	17.06	1.66	34.96	7.75	15.44	1.49	15.06	7.46	9.71	3.8	67.22	11.19	20.42	3.11	5.13	7.07	1.13	0.57	0.63	11.69	8.65	28.76	18.74	1.41	5.98	25.04	65.35	22.92	2.11	13.69	10.02	16.48	0.65	12.2
ABCA8	5.84	1.29	0.77	3.99	1.1	13.01	1.39	13.27	6.85	5.33	1.99	5.52	1.09	18.85	0.75	4.98	11.62	9.81	13.4	18.35	0.24	0.29	22.55	5.83	5.59	4.62	1.67	1.92	3.22	2.73	12.01	1.74	1.52	13.65	18.13	58.2	2.95	4.13	0.07	2.09	2.05	2.13	2.85	4.25	2.04	3.72	2.96	0.66	6.94
ABCA9	1.77	0.43	0.22	0.06	1.33	2.51	0.46	0.65	2.95	0.61	0.87	0.32	0.35	1.23	0.44	2.02	0.28	0.78	1.03	0.77	0.04	0.23	0.66	0.85	0.38	0.93	0.23	0.2	0.19	0.49	0.28	0.03	0.02	0.28	0.37	0.42	0.47	0.39	0.04	0.12	0.15	0.22	1.29	0.24	0.18	0.16	0.48	0.07	0.53
ABCB1	13.88	9.92	1.46	10.76	12.41	11.06	16.65	11.18	12.4	2.69	8.03	4.46	4.3	8.5	8.72	12.35	12.16	6.43	23.3	12.73	1	7.6	15.52	3.27	7.81	4.32	7.34	4.18	0.86	18.8	9.41	2.92	1.84	4.9	3.54	4.54	8.06	11.64	1.39	5.32	10.24	4.06	20.14	3.89	4.71	1.69	27.26	1.14	7.26
ABCB10	3.7	3.97	1.14	3.61	4.43	4.71	5.82	6.48	3.83	2.08	1.81	4.31	2	4.01	5.68	2.74	6.17	2.9	4.11	2.43	1.64	4.29	3.2	3.67	4.95	3.35	5.66	1.29	1.71	4.74	3.91	3.78	2.62	5.78	5.45	5.12	2.89	3.06	1.68	2.03	3	0.94	2.77	10.07	1.57	5.55	4.07	0.73	6.02
ABCB4	3.22	0.29	0.33	3.33	0.55	0.63	0.46	0.12	0.19	0.31	0.2	7.21	1.84	1.06	0.31	0.41	0.57	0.89	0.83	1.7	0.04	0.46	0.35	0.44	0.86	6.62	1.6	0.28	0.52	0.5	0.43	0.17	1.62	0.95	1.21	3.07	1.53	0.91	0.27	0.33	1.73	0.38	4.81	0.87	0.46	0.73	5.96	0.57	3.2
ABCB6	55.06	71.74	4.65	40.07	64.43	12.54	43.83	26.41	47.08	3.82	57.86	56.74	100.74	21.72	40.15	35.18	22.58	43.89	17.65	24.41	6.74	56.47	11.48	19.75	9.62	81.5	20.15	98.92	4.86	58.86	42.96	12.62	14.27	17.39	22.67	30.36	75.09	46.54	3.7	67.38	122.33	141.89	102.06	53.99	36.18	22.16	21.46	2.51	52.87
ABCB7	2.83	2.81	2	8.55	3.78	4.29	7.63	10.64	3.55	1.61	2.44	8.83	1.52	5.74	3.71	2.52	10.39	6.68	6.09	5.85	2.82	7.09	8.2	12.01	11.16	7.05	10	3.63	3.44	7.12	5.44	3.26	1.47	18.34	17.5	8.38	6.79	8.3	1.58	8.29	8.47	2.69	4.83	10.63	1.83	8.02	7.4	1.44	11.29
ABCB8	22.03	9.97	7.39	13.99	31.87	18.34	23.42	28.09	17.41	28.81	27.95	27.83	50.07	26.14	12.01	12.68	23.82	28.35	11.56	25.66	12.95	22.45	21.29	13.75	25.23	43.73	20.5	21.3	11.34	8.93	28.31	21.81	13.94	11.28	31.86	31.24	25.15	42.04	5.16	23.3	22.1	44.31	33.1	18.09	12.86	23.88	27.13	4.74	48.04
ABCB9	9.49	3.6	2.09	4.38	7.29	13.34	4.88	5.78	6.07	3.05	10.72	5.54	8.2	6.85	6.86	9.37	1.77	6.56	3.93	9.62	1.4	5.35	3.35	3.59	8.44	4.56	6.22	3.77	3.31	2.74	5.6	5.34	3.31	2.54	8.92	7.3	2.51	3.77	4.22	2.06	3.26	5.92	6.16	7.4	1.56	6.61	3.42	3.74	2.41
ABCC1	2.38	3.03	1.8	5.7	4.46	3.74	4.83	3.8	2.11	7.47	1.48	6.07	1.3	3.63	5.23	1.96	6.32	4.32	4.21	2.83	4.09	5.46	5.88	10.9	5.02	10.5	7.76	2.07	2.5	2.37	5.03	5.33	4.79	11.5	18.34	8.47	5.12	5.82	2.86	2.35	2.86	2.61	2.35	10.41	1.55	21.65	4.33	2.52	10.9
ABCC10	21.08	23.03	3.08	11.39	29.58	6.12	16.17	10.73	20.09	5.98	16.54	16.29	25.06	8.23	17.7	15.76	9.58	21.09	6.89	9.07	3.81	11.55	8.19	7.85	8.43	23.24	9.82	20.27	5.96	12.22	10.97	8.55	7.68	5.38	10.77	18.17	21.06	14.8	1.8	15.61	27.06	21.38	21.6	17.05	19.11	10.06	18.84	1.69	14.13
ABCC11	0.31	0.36	0	0.27	0.49	0.47	0.13	0.38	0.38	0.41	0.32	0.16	0.06	0.45	0.23	0.56	0.23	0.3	0.37	0.28	0.1	0.32	0.19	0.22	0.33	0.47	0.4	0.06	0.03	0.37	0.28	0.07	0.55	0.22	0.26	0.45	0.14	0.37	0.08	0.39	0.1	0.9	0.73	0.72	0.12	0.11	0.42	0.03	0.74
ABCC12	1.32	0.09	0.04	0.01	0.26	2.03	0.11	0.05	1.04	0.05	1.84	0	0.65	0.94	0.03	0.99	0.01	0.11	0.02	0.3	0	0	0.07	0.04	0.01	0	0.01	0.12	0	0.18	0.21	0	0.02	0.08	0	0.12	0.04	0.04	0.02	0.02	1.78	0.04	0.23	0	0.02	0.01	0	0	3.44
ABCC2	0.15	0.07	0.06	0.07	0.11	0.09	0.24	0.31	0.21	0.01	0.02	0.32	0.02	0.18	0.34	0.05	0.34	0.09	0.28	0.04	0.04	0.54	0.29	0.17	0.24	0.12	0.13	0.01	0.03	0.07	0.2	0.2	0.23	0.26	0.19	0.38	0.04	0.21	0.02	0.07	0.12	0.01	0.08	0.36	0.03	0.13	0.12	0.04	0.08
ABCC3	0.79	0.53	0.14	1.66	1.94	0.68	0.78	0.77	2.16	25.33	0.94	5.98	1.1	2.2	19.26	3.16	0.87	22.94	0.73	9.65	0.02	0.16	1.56	32.25	15.23	119.46	9.83	0.49	19.94	0.19	2	0.01	0.24	0.74	66.47	5.72	5.2	0.54	1.02	0.06	1.38	0.5	4.27	0.29	0.55	70.04	6.92	2.16	10
ABCC4	0.95	2.64	1.6	1.64	2.54	1.71	1.79	3.02	0.84	2.83	0.21	1.24	0.45	3.28	0.4	0.73	6.46	0.78	2.75	1.16	3.4	5.52	5.03	3.3	3.38	2.1	2.95	0.54	1	3.68	2.64	2.23	0.82	3.64	2.65	2.34	2.31	2.17	1.08	1.77	1.38	1.47	0.78	5.94	0.81	1.93	1.14	1.33	9.51
ABCC5	34.1	46.77	6.67	21.62	26.72	27.52	42.14	29.17	49.94	6.5	19.63	17.91	11.62	36.19	64.35	28.5	33.59	31.05	21.28	21.55	5.27	45.51	20.07	17.61	9.61	21.57	34.67	18.96	3.66	36.72	21.85	9.53	6.92	36.03	25.55	47.55	23.33	36.53	2.84	20.17	20.82	17.85	28.83	29.45	13.14	16.38	16.85	5.72	22.27
ABCC6	1.28	3.14	0.62	0.46	1.99	0.92	1.37	0.81	0.55	0.41	0.32	1.14	1.34	1.07	0.66	0.68	1.09	1.51	1.9	2.15	0.59	3.23	0.49	1.94	0.31	6.4	0.62	1.33	0.46	1.68	2.23	0.67	1.35	0.25	1.87	2.12	3.85	0.63	0.02	1.25	3.16	3.82	1.58	0.78	0.75	1.44	1.26	0.06	0.83
ABCC6P1	1.07	2.32	0	0.42	1.2	0.8	1.73	4.99	2.25	0.46	0.46	1.09	0.24	1.27	1.95	1.06	1	0.66	1.49	0.58	0.24	1.85	0.12	1	0.68	3.3	1.28	0.48	0	3.53	1.56	0.81	0.34	0.56	4.03	1.61	3.81	0.13	0.05	1.3	2.37	0.48	0.63	12.77	1.21	1.14	0.55	0	0.87
ABCC6P2	0.7	5.95	0	0.64	1.03	0.48	1.14	2.01	1.25	0	0.37	0.54	1.02	1.11	1.36	1.35	0.42	0.75	2.17	1.32	0	4.49	0.58	1.15	0.31	6.15	0.24	1.4	0.2	4.61	1.89	0.26	0.1	0.67	1.46	0.54	0.94	0.84	0	2.03	2.27	1.84	0.86	1.34	2.84	0.87	0.59	0	0.43
ABCC8	89.86	348.68	1.03	5.63	75.35	23.04	195.14	37.44	94.21	2.12	147.97	26.81	268.28	21.96	171.42	116.78	26.39	12.24	31.34	21.44	2.64	135.7	16.95	12.77	2.3	5.25	24.66	145.7	0.14	92.23	3.33	11.1	0.2	1.67	9.96	9.54	34.15	7.86	3.36	63.97	42.03	704.64	118.5	21.43	77.94	4.21	2.64	0.8	34.59
ABCC9	1.64	1.64	0.14	3.12	1.75	3.24	1.53	2.38	1.47	0.37	0.24	0.45	0.45	3.55	0.14	1.27	1.22	0.89	5.34	1.39	1.25	0.91	2.17	3.58	4.7	3.1	2.78	0.21	0.26	0.77	1.99	0.31	0.52	0.82	0.71	1.44	0.53	2.27	0.45	0.36	0.47	1.55	0.54	1.35	0.28	0.57	0.79	0.29	3.01
ABCD1	5.29	5.53	1.06	7.91	8.52	2.32	4.49	5.28	3.22	5.59	2.55	11.13	10.36	2.69	5.63	2.42	5.51	17.46	5.51	12.27	2.14	6.71	4.07	8.93	6.28	18.42	10.14	8.78	3.97	4.25	8.67	5.88	2.56	2.15	20.31	11.81	11.69	8.24	2.16	6.14	15.44	11.38	7.25	4.79	8.82	9.27	13.11	1.44	19.15
ABCD2	1.82	0.72	0.11	0.53	1.58	4.94	0.6	1.3	1.9	0.04	1.63	0.53	0.57	1.87	1.15	1.73	0.47	0.8	0.44	0.57	0.05	0.26	0.41	0.22	1.56	0.67	0.8	0.36	0.16	0.95	2.31	0	0.17	0.51	0.96	0.94	0.24	0.5	0.06	0.16	0.81	0.26	0.62	1.03	0.15	0.61	1.71	0.06	1.18
ABCD3	9.71	5.34	4.54	17.35	11.63	13.16	11.52	26.49	10.48	1.28	5.09	10.07	3.31	21.01	9.29	7.69	25.19	10	22.5	11.37	8.54	9.99	19.6	15.49	29.04	10.31	21.13	7.58	2.69	8.33	14.98	4.04	2.2	22.76	21.81	31.41	9.8	17.56	2	19.13	8.7	3.83	6.39	32.17	7.12	19.79	15.77	1.73	17.76
ABCD4	50.87	30.51	5.72	47.05	64.77	24.84	59.62	55.26	40.66	14.77	32.03	74.4	49.52	49.05	68.04	29.12	42.05	61.45	39.61	55.19	15.64	29.76	30.17	37.63	26.26	78.56	36.66	66.56	16.35	68.82	32.79	10.65	12.14	39.75	63.94	57.6	92.12	64.81	7.59	68.34	89.46	64	76.98	58.85	33.9	44.56	66.92	7.4	96.48
ABCE1	9.39	14.36	4.17	15.24	8.67	14.21	14.62	22.4	12.18	2.02	3.48	11.06	1.85	17.78	12.01	8.59	27.76	6.21	14.87	6.17	1.12	17.88	14.87	15.75	27.31	8.46	20.57	2.73	1.08	12.71	10.02	3.02	1.2	44.11	17.94	19.6	7.46	12.82	0.86	8.79	6.45	2.57	5.05	21.05	6.2	19.66	6	1.54	5.37
ABCF1	20.76	29.58	6.77	43.94	21.8	14.01	26.75	35.31	17.06	7.3	34.38	37.63	32.36	29.81	17.91	12.15	31.57	26.58	16.16	19.58	5.11	36.99	39.12	24.37	36.74	19.79	32.41	56.44	10.77	26.83	29.52	8.69	7.01	52.98	31.77	32.36	54.25	28.77	2.8	29.68	47.94	41.3	46	47.25	10.23	42.87	42.67	3.64	31.14
ABCF2	13.17	7.94	5.64	16.97	18.58	14.54	25.43	29.21	12.68	8.26	17.62	26.24	10.38	17.14	8.43	8.02	44.19	10.4	9.25	14.89	5.51	22.38	27.67	17.11	29.24	20.92	18.92	12.64	6.52	10.53	29.06	10.46	7.77	27.45	29.68	24.39	16.72	38.52	4.88	19.4	19.53	16.33	11.53	17.25	8.83	25.86	24.16	4.17	37.98
ABCF3	67.89	43.01	9.25	51.44	67.49	31.11	65.05	58.24	66.78	9.65	73.94	72.41	49.86	43.08	74.77	48.03	45.29	63.04	37.84	58.43	12.21	58.23	39.31	32.42	36.43	88.98	44.94	65.99	16.74	51.84	53.12	14.86	12.79	22.09	69.15	35.24	93.41	59.89	7.29	50.78	77.36	52.33	86.62	43.29	40.85	51.07	61.95	7.22	46.37
ABCG1	6.42	2.78	1.68	6.21	3.49	11.48	13.7	13.02	6.43	11.85	3.67	21.3	6.05	14.18	6.78	5.54	8.06	19.47	8.36	24.28	9.94	11.5	10.55	15.26	3.12	8.4	22.7	4.71	3.04	9.62	3.89	32.66	13.33	7	11.43	27.93	7.24	9.89	11.46	3.1	6.82	3.99	4.14	8.05	6.68	8.79	7.12	3.53	3.2
ABCG2	4.99	4.9	0.55	12.95	5.52	15.25	9.03	9.89	3.48	2.31	4.59	2.25	3.19	20.01	6.68	3.79	12.03	3.3	23.94	5.82	0.46	8.26	11.67	4.14	13.42	2.84	17.93	3.96	0.37	7.03	7.46	2.18	0.88	12.54	2.91	7.01	4.62	10.33	1.11	4.29	4.87	4.49	12.28	8.87	2.29	0.46	17.48	3.64	3.96
ABCG4	5.7	1.14	0.06	0.54	3.18	8.08	1.46	1.77	6.26	0.06	6.05	0.35	1.29	4.22	4.04	5.28	0.3	0.37	0.91	1.52	0.02	0.37	0.79	0.64	0.42	0.9	0.66	0.66	0.16	0.76	0.57	0.08	2.34	0.1	0.74	1.22	0.34	0.84	0.16	0.23	0.85	0.3	1.41	0.06	0.43	0.51	0.39	0.21	1.16
ABCG5	0.15	0.09	0.03	0.1	0.17	0.09	0.06	0.02	0.13	0.02	0.28	0.13	0.28	0.1	0.14	0.09	0.03	0.1	0.13	0.11	0.03	0.05	0.01	0.03	0.01	0.18	0.02	0.06	0	0.09	0.05	0	0.07	0.03	0.03	0.1	0.15	0.01	0.02	0.21	0.2	0.16	0.12	0.04	0.09	0.08	0.09	0.01	0.13
ABCG8	0.19	0.06	0	0.01	0.04	0.26	0.03	0	0.24	0	0.17	0.04	0.12	0.1	0.03	0.15	0.03	0	0	0.03	0	0	0.01	0.01	0	0	0	0.06	0	0	0	0	0	0	0	0.02	0.04	0.01	0	0.01	0	0	0.05	0.02	0	0.01	0	0	0
ABHD1	2.07	2.6	0	2.12	4.88	1.25	1.33	0.14	1.9	1.42	2.5	2.17	5.11	1.17	1.1	2.76	1.56	4.11	3.17	4.4	0.45	2.68	1.93	0.72	1.75	5.47	0.78	1.67	0.81	4.16	1.1	1.42	1.57	0.09	1.63	1.76	2.42	1.59	0	2.54	4.39	3.96	5.53	0.68	3.83	1.2	2.04	0	1.99
ABHD10	14.51	15.08	2.12	14.19	12.74	17.83	17.92	21.81	18.47	3.47	16.67	10.23	16.3	17.14	18.95	12.45	19.84	11.46	19.84	10.56	2.3	21.32	14.63	9.66	13.54	14.48	16.72	16.61	1.5	16.05	15.74	3.65	2.27	24.16	13.74	18.57	11.28	16.34	2.13	14.93	15.35	18.66	13.81	17.79	8.21	9.65	10.58	1.91	11.48
ABHD11	27.45	19.83	2.12	19.38	35.03	11.82	24.63	13.11	21.47	7.34	29.52	17.86	44.87	11.64	30.64	24.2	14.19	26.03	20.73	27.16	2.1	25.21	14.36	15.11	22.35	75.25	16.53	19.02	4.52	16.98	36.3	5.41	7.7	5.71	31.84	14.27	19.56	9.13	2.57	17.34	29.83	49.32	26.92	11.08	21.11	24.94	24.09	3.8	25.66
ABHD12	88.21	56.39	7.22	85.58	74.88	61.38	59.59	55.79	68.17	24.16	123.85	61.53	162.28	64.24	78.12	60.55	37.41	136.09	85.53	111.1	13.88	73.34	54.75	53.51	47.57	70.47	64.58	64.82	10.59	56.57	53.89	21.91	13.87	31.22	68.63	77.58	85.14	52.42	9.78	84.72	58.49	115.85	79.45	40.18	49.57	67.19	68.02	8.83	30.56
ABHD12B	11.07	1.47	0.03	1.5	1.87	3.14	0.81	0.64	6.03	0.12	15.3	1.44	10.32	2.55	5.72	5.88	0.65	11.95	2.49	7.02	0	0.03	4.34	0.58	0.09	0.37	0.98	2.07	0.08	2.38	0.42	0.28	0.28	0.19	0.8	1.96	1.26	1.03	0.07	1.45	0.58	3.85	1.67	0.13	1.52	0.39	0.08	0.44	0.65
ABHD13	2.35	1.46	0.18	2.26	2.01	3.65	2.62	3.81	2.71	0.27	1.42	1.77	0.7	2.97	5.41	2.03	3.37	1.16	3.28	1.56	0.23	2.02	3.16	3.74	5.14	1.93	3.96	1.48	0.17	2.25	2.24	0.2	0.13	5.28	4.18	4.26	2.17	2.61	0.22	1.87	1.68	0.76	1.05	4.94	0.54	4.82	2.08	0.14	2.94
ABHD14A	85.29	49.99	1.77	22.93	82.81	45.15	62.49	27.99	65.5	2.97	105.29	37.07	84.69	36.72	61.63	42.14	25.98	25.38	24.99	31.29	5.44	70.38	17.96	11.88	10.86	50.16	19.76	35.39	2.67	39.86	32.09	7.41	7.22	8.52	9.02	15.18	44.49	32.73	4.03	56.33	58.48	97.05	61.04	6.69	29.36	10.48	27.29	2.1	23.62
ABHD14A-ACY1	1.15	0.31	0.3	1.01	0.75	1.37	2.74	1.2	1.09	0.07	0.89	0.67	0.25	1.47	0.41	0.39	0.83	0.1	1.15	0.36	0.74	2.79	1.34	0.83	0.41	0.38	0.62	0.08	0.29	0.56	1.43	0.66	0.89	0.77	1.15	0.99	0.92	1.63	0.4	1.41	1.55	0.1	0.46	0.47	0.22	0.47	0.41	0.25	0.94
ABHD14B	14.3	10.4	0.83	13.68	16.95	6.99	20	7.91	9.66	10.08	9.74	18.94	25.53	10.32	13.25	7.56	12.24	23.05	14.99	19.67	1.72	14.46	10.95	15.14	10.63	35.08	25.67	13.23	3.08	9.91	17.62	6	8.7	9.55	21.33	17.98	18.82	11.46	2	8.07	17.75	37.75	24.08	3.04	8.84	8.02	14.37	2	12.72
ABHD15	1.7	0.79	0.56	3.81	2.37	2.31	1.1	2.83	1.02	5.42	0.84	4.06	1.09	2.19	2.45	1.14	2.52	3.41	3.9	5.12	0.66	2.24	3.69	6.59	2.55	6.63	5.35	1.31	1.32	0.8	5.39	0.76	2.84	1.59	4.72	7.84	2.34	2.28	0.95	1.81	2.06	1.23	1.96	1.39	1.64	4.27	3.63	1.03	4.51
ABHD16A	49.49	34.02	10.31	37.76	40.24	23.25	40.34	36.53	45.87	20.63	43.43	52.62	17.76	32.79	50.4	30.58	29.06	51.62	31.66	42.81	11.09	43.95	26.38	37.16	30.9	38.25	40.56	43.4	10.62	34.47	41.3	20.88	21.66	18.68	43.48	43.31	67.49	34.48	6.94	34.12	64.82	24.88	44.85	39.24	26.44	38.91	52.83	7.15	57.31
ABHD16B	5.25	9.47	1.37	6.78	7.87	3.61	9.38	2.99	6.51	3.16	7.37	5.95	15.23	5.69	8.79	3.98	2.06	7.42	4.81	7.4	0.98	6.64	4.4	6.14	3.32	10.13	5.44	9.27	1.51	3.75	5.6	2.15	3.54	5.72	7.84	8.24	15.74	5.15	0.87	4.01	15.94	7.43	8.02	3.78	8.6	3.64	5.31	1.14	15.9
ABHD17A	225.78	103.97	34.58	215.54	161.56	124.98	84.91	112	104.08	66.11	334.79	190.39	486.44	91.81	134.16	121.29	61.72	305.52	117.75	347.39	32.28	160.31	151.63	180.04	103.76	119.68	146.28	243.93	63.85	92.1	193.06	52.32	114.36	30.69	125.47	69.82	225.06	140.12	40.34	226.1	271.16	325.35	237.15	95.28	236.29	90.61	241.96	38.63	201.92
ABHD17AP2	0.13	0.96	0.12	0.5	0.25	0.31	0.31	0.74	0.63	0.42	0.84	0.05	0.54	0.33	0.27	0.29	0.96	0.56	1.14	0.46	0.23	0.46	1	0.17	0.16	0.16	0.24	0.23	0.26	1.73	0.09	0.96	1.79	0.33	0.52	0.29	0.1	0.51	0.06	0.71	0.14	0.36	0.33	0.55	0.17	0.54	0.25	0.54	0.37
ABHD17AP3	0.24	0.39	0.05	0.08	0.04	0.03	0.07	0.1	0.18	0.11	0.03	0	0.47	0.04	0	0.33	0.14	0.08	0.12	0.11	0	0	0.04	0.03	0.04	0	0	0.07	0.32	0.15	0.07	0.07	0.1	0	0.07	0.17	0.04	0.04	0.15	0.07	0	0.13	0.03	0.17	0.13	0.33	0.12	0.37	0
ABHD17AP6	0.11	0	0	0.04	0.43	0.26	0.04	0.21	0.39	0.18	0	0	0	0.14	0	0.37	0	0.13	0	0.08	0	0	0.32	0.04	0	0	0.08	0	0	0.28	4.06	0	2.58	0	0.04	0.68	0	0	0	0.12	0.04	0	0	0	0.25	0.28	0.04	0	1.38
ABHD17B	9.95	3.63	2.34	8.77	2.56	19.24	8.77	14.66	9.36	3.36	7.34	10.06	3.18	19.66	5.62	7.48	10.49	11.98	15.94	19.15	1.56	7.84	16.06	5.36	7.54	4.29	13.82	3.73	0.94	6.74	6.23	2.43	2.29	10.76	6.48	15.83	5.68	8.73	2.24	6.81	2.62	4.59	4.49	10.86	4.94	6.39	6.61	2.34	6.69
ABHD17C	6.72	6.36	0.17	3.75	12.45	8.36	9.45	15.43	6.68	0.97	5.52	2.31	3.79	15.46	11.89	5.04	10.34	4.98	10.48	5.87	1.44	10.8	6.13	9.67	25.44	8.88	10.63	5.53	1.56	5.84	10.09	1.28	2.38	7.25	23.89	11.9	4.67	8.97	0.6	18.35	12.87	6.6	5.67	4.28	7.67	12.22	16.5	0.45	7.34
ABHD2	7.45	4.55	21.18	6.2	6.35	23.56	16.59	20.09	6.32	23.44	6.04	4.64	3.7	22.63	26.82	5.71	17.14	6.27	8.64	7.02	13.48	13.09	14.73	15.45	43.23	3.89	93.71	3.37	23.92	22.22	16.75	63.53	39.77	10.08	20.03	20.79	5.37	6.99	35.95	5.65	8.03	2.51	4.24	14.55	1.23	18.77	14.39	280.18	5.44
ABHD3	6.23	9.09	0.63	7.56	10.85	6.04	9.37	9.46	7.82	1.7	2.96	5.49	2.32	10.46	9.34	5.31	8.52	7.26	16.68	7.6	1.76	10.23	5.8	11.28	8.06	18.29	7.73	2.33	1.2	8.26	8.53	0.73	0.86	3.53	10.94	20.42	9.67	8.16	1.17	7	7.95	5.39	4.81	3.42	4.08	8.03	10.46	1.1	19.16
ABHD4	20.41	40.25	2.96	21.87	43.8	7.66	27	25.21	17.07	3.56	13.05	25.19	53.86	24.02	22.77	7.16	26.95	63.83	38.82	23.47	3.69	24.1	35.21	29.31	27.82	46.6	33.91	86.74	2.63	32.73	14.37	6.4	7.07	28.8	31.48	39.24	45.15	14.39	2.89	55.57	61.45	74.24	82.69	16.05	34.68	23.73	50.13	3.53	25.11
ABHD5	1.89	4.56	0.63	5.88	2.77	4.56	6	12.77	2.98	2.06	0.78	7.98	2.4	9.58	5.55	1.89	11.57	7.27	14.01	3.88	1.53	7.01	15.38	10.05	16.94	4.04	9.2	1.17	0.52	6.19	5.54	1.69	2.67	8.11	8.64	9.8	4.6	6.9	1.16	2.16	2.7	2.71	2.83	2.61	4.79	10.13	3.85	1.75	3.78
ABHD6	14.72	24.53	1.22	34.31	9.65	15.12	28.65	16.65	18.82	5.84	10.08	17.04	4.37	17.96	20	15	29.68	18.66	33.24	19.21	2.24	23.97	24.55	16.27	7.15	8.74	12.2	4.82	1.04	20.08	7.07	7.26	3.35	11.3	6.15	10.14	16.5	20.34	2.66	14.12	21.27	8.58	10.01	2.74	11.74	9.52	7.96	2.4	6.62
ABHD8	106.48	35.29	1.43	19.01	77.6	61.01	17.41	18.92	78.17	6.86	175.51	27.81	198.69	33.21	49.99	67.27	11.25	29.43	16.09	43.77	3.53	40.03	22.9	16.5	24.58	47.66	14.41	56.95	4.16	14.53	52.18	1.6	9.47	2.36	19.65	16.08	33.55	18.97	2.11	39.58	50.3	55.57	77.97	2.77	32.97	30.03	49	3.55	55.75
ABI1	16.34	19.23	4.59	26.83	14.32	31.91	25.58	42.52	23.6	3.12	10.53	19.98	4.93	44.69	16.27	16.71	34.89	12.43	33.34	14.07	9.31	35.11	35.65	52.51	26.03	9.27	40.66	13.51	3.49	22.78	11.34	4.3	2.29	37.37	20.88	50.75	17.54	30.1	2.15	22.37	20.39	7.58	11.99	69.71	11.39	20.35	10.05	2.49	17.9
ABI2	18.41	18.66	5.37	25.71	18.08	78.99	41.09	73.49	23.97	3.31	19.28	13.92	7.84	45.29	29.87	18.61	47.39	7.38	20.33	11.68	16.15	35.99	40.74	23.3	62.06	17.32	37.36	13.92	7.37	26.82	22.14	12.85	11.59	69.68	26.1	42.63	15.4	48.61	5.46	20.43	11.7	13.4	12.49	34.32	39.02	34.84	14.3	11.45	22.2
ABI3	5.6	1.62	0.82	15.22	7.65	2.93	2.45	4.53	2.11	11.86	1.71	11.26	6.29	4.29	7.86	2.81	7.04	23.25	10.3	26.15	1.68	1.76	17.19	16.91	8.46	21.11	18.36	12.39	5.14	1.8	9.8	0.52	1.63	7.45	15.12	13.58	24.33	9.2	1.23	7.35	10.86	15.85	11.11	3.55	7.66	5.37	16.26	2.38	7.1
ABI3BP	1.17	5.07	0.09	14.08	4.61	1.33	2.89	4.33	1.96	0.89	0.46	7.76	0.51	10.98	3.47	1.1	31.23	4.22	12.47	2.8	0.82	7.85	13.9	18.32	8.83	8.48	4.55	1.94	0.79	6.27	6.44	0.67	1.61	27.76	1.32	7.55	5.54	3.86	0.4	2.87	0.96	1.99	2.45	18.51	1.94	15.07	0.59	0.79	9.85
ABL1	11.29	18.32	12.27	21.35	8.74	10.61	21.62	37.04	8.62	14.19	2.84	18.09	1.87	18.81	19.42	7.99	32.52	10.23	19.23	14.11	13.9	34.24	26.84	33.09	35.56	13.08	52.53	6.85	7.92	16.6	20.66	12.97	23.85	35.77	48.6	34.05	14.17	31.03	6.46	15.21	17.54	3.11	6.64	33.05	18.69	26.63	13.19	7.59	29.4
ABL2	2.7	6.31	5.41	2.68	2.14	5.59	4.77	12.17	3.01	4.48	1.91	2.88	2.28	3.61	4.27	4.35	5.9	1.59	4.13	1.81	7.92	5.69	4.74	6.81	8.03	2.32	6.12	1.81	4.84	4.64	2.09	11.77	7.15	7.13	5.9	4.09	3.56	3.85	4.75	2.63	2.51	2.12	3.02	6.85	2.07	11.78	2.76	2.27	2.53
ABLIM1	19.25	12.05	5.52	15.61	18.33	34.5	23.04	26.93	17.22	6.38	16.58	5.29	22.49	38.19	23.85	13.37	37.44	14.05	31.03	14.53	9.06	14.36	28.77	33.17	22.11	7.47	20.01	22.63	2.97	12.52	17.93	6.67	16.62	26.82	9.86	15.12	9.04	21.81	3.74	17.54	18.9	24.23	30.36	22.16	13.48	7.46	17.16	5.33	11.33
ABLIM2	32.06	7.33	2.41	2.88	20.5	41.86	11.07	9.27	34.35	1.67	55.73	5.85	18.01	13.81	10.91	31.42	3.13	5.37	2.06	8.18	1.41	11.88	7.26	2.33	3.79	5.93	3.15	11.63	0.42	5.81	13.46	2.7	8.85	2.25	3.73	10.95	2.69	4.19	2.54	4.95	6.29	6.16	11.85	8.91	3.21	2.24	7.65	1.48	7.49
ABLIM3	6.71	11.38	0.44	3.34	6.67	12.22	9.72	17.32	10.06	5.08	8.4	13.65	36.15	7.71	14.91	9.16	24.7	11.47	11.09	5.83	2.54	16.92	24.04	17.33	4.32	3.87	14.49	9.94	1.64	8.61	3.13	2.25	1.95	2.33	6.21	7.63	11.5	2.41	0.87	1.9	2.95	23.3	8.88	14.13	56.26	3.65	5.07	1.01	5.52
ABO	0.16	0	0	0.14	0.03	0.4	0.67	0.1	0.06	0.07	0.22	0.21	0	0.54	0.21	0.42	0.15	0.03	0.7	0.18	0.17	0.04	0.15	0.17	0.11	0.05	0.15	0	0.07	0.15	0.04	0	0.46	0.06	0.03	2.43	0.05	0.11	0	0.05	0.03	0.03	0	0.33	0.4	0.11	0	0.06	1.65
ABR	117.92	48.59	11.43	56.05	151.42	128.49	53.61	90.98	99.93	33.54	113.32	20.03	89.03	92.76	90.6	86.62	76.24	39.13	63.71	66.1	21.86	66.35	107.27	96.66	47.38	35.86	74.28	46.23	22.41	45.19	121.87	19.81	30.95	52.58	47.9	61.25	42.08	49.75	8.84	34.49	50.22	78.64	92.75	34.69	86.12	55.3	27.79	21.39	82.14
ABRA	0	0.04	0	0.01	0	0	0.01	0	0.03	0	0.09	0.01	0.11	0.04	0.06	0.08	0.01	0	0.01	0.04	0	0	0.07	0	0	0	0	0.01	0	0	0.04	0.05	0.04	0	0.01	0	0	0	0.05	0	0	0	0.01	0	0	0.03	0	0.05	0.04
ABRACL	16.54	6.35	0.07	21.7	13.65	12.66	5.56	2.34	20.34	0.08	14.09	19.98	2	7.25	5.16	17.72	6.69	17.67	8.6	15.41	0	2.54	5.98	26.91	12.51	21.24	14.93	3.14	0.08	8.12	25.23	0	0.08	20.19	13.18	30.62	19.45	2.99	0	4.69	15.09	1.44	6.75	3.03	2.93	25.73	11.41	0.14	16.25
ABT1	10.28	5.2	1.37	11.7	9.34	6.03	9	11.18	6.67	2.48	7.38	16.35	2.34	6.07	11.55	4.56	10.38	8.5	10.17	10.72	2.47	11.94	9.27	14.76	13.24	8.76	11.38	5.87	2.38	8.66	14.37	4.15	2.99	13.39	17.05	9.98	13.74	10.17	1.67	11.42	10.22	3.54	8.87	3.38	5.42	20.7	15.46	1.68	14.67
ABTB1	75.27	9.38	3.9	14.68	23.48	46.37	8.44	28.39	52.48	12.21	148.89	39.5	117.11	37.13	34.9	37.89	10.31	54.27	12.67	59.46	4.01	11.57	20.55	24.3	10.52	37.33	36.68	30.75	10.46	12.63	27.08	9.91	30.86	4	26.26	39.95	35.44	11.61	3.26	17.02	51.24	48.7	81.45	3.22	19.72	23.86	46.68	6.32	36.06
ABTB2	4.03	3.85	0.59	2.52	1.77	3.44	2.66	7.48	3.24	1.47	1.28	4.93	1.47	5.87	4.97	2.4	4.8	3.64	3.28	6.28	0.84	6.49	3.93	5.94	6.07	0.83	6.8	1.01	1.71	5.22	2.59	4.41	2.06	2.74	5.76	11.13	2.16	1.06	2.73	2.47	1.48	2.91	2.56	2.69	3.32	4.39	2.32	1.83	0.99
AC000032.2	1.19	0.42	0	0.28	4.42	0	0.16	0.92	4.54	0	1.09	1.66	2.34	0.51	0.15	2.48	0.49	0.83	2.03	1.69	0.16	0	1.19	0.12	0	0.45	0.86	0.41	0	0.2	4.47	0.55	1	0.58	2.51	0.74	0.62	0.3	0	1.03	2.55	2.97	0.98	0.49	1.37	0	1.77	0	0.16
AC000068.10	1.09	5.88	1	1.45	0.94	0.33	4.95	2.2	0.19	0	0.82	1.15	12.14	0.4	0.34	0.21	0.5	0.93	1.65	0.44	1.27	2.93	0.53	0	0	1.19	0.62	5.43	0.22	4.94	1.22	0.57	0	1.96	0.48	0.43	3.37	1.21	0	1.9	6.34	22.42	2.09	2.25	2.1	0.56	1.55	0	3.36
AC000068.5	0.15	0.29	0.41	0.43	0.13	0.29	0.49	1.33	0.38	0.16	0.07	0.37	0.15	0.75	0.18	0.11	1.23	0.06	0.42	0.26	0.42	1.32	0.59	0.13	0.71	0.18	0.59	0.42	0.11	0.75	0.58	0.71	0.51	1.97	0.23	0.47	0.29	0.62	0.05	0.37	0.53	0.26	0.25	1.29	0.19	0.31	0.25	0.3	0.94
AC000068.9	0	2.54	0.91	0	0	2.44	2.96	7.2	1.35	0.52	0	0.31	4.48	4.49	0.99	0	2.3	0	1.35	0	1.92	0.55	6.79	4.61	5.24	0	3.52	0	1.68	4.65	0.8	0.93	2.09	3	3.03	3.45	0	6.48	1.54	0	0	5.75	0	9.47	0.31	2.52	0	0	0.12
AC000078.5	0.41	0.23	0.29	0.16	0.31	0.65	0.91	1.07	0.09	0.44	0.14	0.08	0	0.09	0.34	0.39	0.16	0.16	0.35	0.07	1.08	0.41	0.42	0.83	0.26	0	0.46	0.14	1.51	0	0.27	1.11	1.67	0.4	0.99	0.65	0.08	0.73	0.1	0	0	0	0	0.61	0	0.43	0.08	0	0.17
AC000120.7	0.11	0.69	0.28	0	0.26	0.84	0.71	1.03	0.18	0.65	0.35	0.05	0.35	0.4	0.38	0.61	1.28	0.08	0.32	0.1	0.68	0.34	0.73	0.83	0.7	0.38	0.43	0.11	0.11	0.35	0.22	1.61	1.02	0.88	1.01	0.57	0	0.86	0.21	0.47	0.42	0.32	0	1.18	0.25	0.49	0.44	0.19	1.12
AC000123.4	0.11	0.56	0.78	1.28	0.75	0.63	0.28	1.42	0.45	0	0.11	0.91	0	0.15	0.81	0.32	1.58	0.25	0.29	0	0	0.91	0.14	0.78	0.81	0.54	0.74	0	0	0	0.76	0.23	0.17	1.61	0.62	0.64	0.41	1.62	0.16	0.23	1.29	0	0.43	0.73	0	0.58	0.12	0.15	1.16
AC002055.4	19.12	20.6	2.36	28.32	20.16	16.53	20.48	23.5	19.8	6.41	20.12	29.3	11.06	22.43	14.52	20.25	24.34	32.62	23.45	40.6	1.22	44.65	29.78	34.69	33.76	17.52	27.26	22.53	2.62	21.75	24.91	4.98	4.78	14.59	19.52	23.14	25.51	16.56	1.56	23.04	17.84	16.64	21.11	27.46	16.37	36.28	27.38	3.11	16.92
AC002059.10	2.16	4.13	0	1.49	1.02	0	1.01	0.74	1.6	0	0.13	1.07	2.33	0.72	0.63	1.33	1.23	9.95	0.51	6.74	0.51	2.12	0.81	1.17	0.32	3.63	1.16	4.18	1.63	1.03	1.26	0.26	0.2	0.55	1.18	0.78	1.14	0.96	0	1.49	0.77	7.1	5.12	1.21	0.88	1.88	2.02	0	3.09
AC002116.7	0.15	0.13	0.42	0.44	0.34	0	0.46	0	0.1	0.12	0	0	0.11	0	0.19	0	0.27	0.26	0	0.24	0	0.09	0.09	0.15	0.56	0.37	0	0.08	0.12	0	0	0	0	0.6	0.08	0	0.37	0.36	0	0.32	0	0.35	0.14	0.19	0.1	0.19	0.34	0	0.19
AC002116.8	7.46	3.66	0	2.82	10.95	1.81	2.57	0.64	4.96	0.1	6.53	6.14	14.24	1.76	6.31	4.09	1.73	7.82	2.17	6.84	0.04	3.53	1.65	2.34	0.5	15.27	1.46	7.93	0	2.63	4.78	0.45	0	0.35	4.68	1.74	10.02	4.02	0	4.76	5.44	5.57	12.94	1.1	17.09	1.83	11.66	0	9.98
AC002310.12	0.99	3.12	0.61	2.19	1.45	0.43	3.19	2.04	0.95	0.35	0.84	2.86	2.36	1.46	0.54	0.62	3.83	1.23	1.87	0.6	0.22	2.43	1.32	0.78	2.78	2.24	1.41	3.21	0.09	1.89	1.28	0.52	2.11	5.56	1.5	0.74	2.17	1.43	0.32	2.51	3.72	2.97	2.65	2.73	1.28	0.78	2.3	0.37	4.32
AC002310.7	0	0	0.18	0	0.08	0.1	0.17	0.18	0	0.06	0.11	0	1.06	0.06	0.28	0.14	0.26	0.13	0.08	0.09	0.1	0.07	0.37	0.11	0.2	0.08	0	0	0.07	0.05	0.04	0.15	0.2	0.86	0.15	0.2	0.04	0.04	0.18	0	0.18	2.2	0.18	0.12	0.36	0.1	0	0.06	0.31
AC002398.11	2.67	0.18	0.31	2.23	2.99	0.93	0.72	0.99	2.53	1.04	2.88	1.96	1.09	1.75	2.82	2.04	1.06	4.63	2.1	1.74	0.4	1.52	1.44	1.86	1.82	6.47	0.72	4.42	0.47	0.82	1.9	0.51	0.75	1.11	1.04	2.1	3.37	1.06	0.2	2.9	2.01	2.89	4.7	2.04	0.88	1.53	5.19	0.41	1.84
AC002398.5	0.56	0.24	0.16	0.26	1.33	0.28	0.07	0.38	0.99	0.03	0.4	1.02	0.75	0.21	0.45	0.28	0.06	0.28	0.04	0.49	0.02	0.06	0.66	0.02	0.27	1.2	0.1	0.06	0.44	0.05	0.2	0.21	0.02	0.01	0.28	0.29	0.2	0.42	0.02	0.05	0.68	0.3	0.29	0.02	0.49	0.13	0.35	0.02	0.02
AC002398.9	16.49	8.76	0	13.32	16.83	0.5	0.48	3.8	7.97	0	25.69	14.97	29.98	1.33	10.76	5.08	5.02	24.72	3.43	13.24	0.35	3.53	5.43	8.5	5.83	18.66	1.3	29.22	0	2.8	11.06	0	0	0.45	5.48	0.95	14.94	5.54	0.07	17.24	10.2	13.82	19.38	3.04	16.65	6.48	38.47	0.1	6.6
AC002429.5	0.28	4.03	0.05	0.63	0.64	0.28	2.44	1.29	0.17	0.08	0.28	0.06	0.88	0.96	0.03	0.5	1.23	0.09	1.04	0.14	0.89	1.2	0.06	0.25	0.23	0.36	0.01	0.45	0.06	0.57	1.03	0.7	0.47	0.18	0	0.06	0.29	0.59	0.13	0.72	1.28	2.38	0.26	0.71	0.83	0.03	0.07	0.07	0.76
AC002451.3	2.94	2.99	0	2.13	0	2.28	0	5.62	5.88	0	2.44	0.53	2.59	4.69	1.03	0.89	2.73	2.65	11.63	3.18	0.08	0.63	3.32	1.55	0.66	4.2	0.26	5.47	0	2.79	2.78	0.23	1.48	1.16	1.79	0.3	0.07	3.8	0	3.98	2.71	1.86	2.76	0	3.92	0.07	0.47	0	1.53
AC002454.1	0.71	0.27	0.27	1.3	4.68	0	0	0	0.26	0	0.78	0.22	0.55	0	0.67	0.52	0.38	0	0	0	0	0	0.21	0.19	3.94	1.03	0.77	0.7	0.58	0	0	0	0	0	0.65	3.02	0	0.4	0	0	0.43	1.26	1.9	0.22	0	9.29	16.75	0.52	3.74
AC002456.2	0.51	8.02	0	4.01	2.02	0.59	3.48	1.39	2.46	0	3.1	3.49	2.29	0.42	0.37	5.05	3.75	3.96	7.95	3.9	0	3.14	1.12	1.47	17.95	27.15	0.97	4.78	0	0.78	13.04	0	0	0	9.28	0.68	4.7	5.59	0	8.38	15.24	10.08	4.36	1.93	2.14	2.55	7.62	0	12.37
AC002467.7	2.18	2	0.14	4.08	3.61	4.23	3.3	6.7	7	0.31	5.13	5.79	3.55	5.08	4.71	4.3	8.97	7	5.52	8.96	0.29	5.82	4.96	2.98	11.39	9.28	4.92	7.56	0	3.45	7.7	0.2	0.44	2.97	7.4	4.8	4.37	3.94	0.25	5.78	8.93	5.39	6.96	6.35	1.85	7.24	10.31	0.3	10.54
AC002472.13	0.02	0.06	0.06	0.11	0.36	0.01	0.06	0.49	0.04	0.05	0.05	0.16	0.14	0.05	0.39	0.13	0.04	0.18	0.16	0.23	0.05	0.08	0.08	0.21	0.04	0	0.21	0.31	0	0.16	2.67	0.07	0.16	0	0.13	0.18	0.55	0.1	0	0.02	0.15	0.05	0.35	0.05	0.01	0.24	0.14	0	0.72
AC002480.3	0.14	0.05	0.04	0.15	0.17	0.12	0.06	0.43	0.02	0.07	0.09	0.23	0.3	0.35	0.22	0.08	0.28	0.14	0.33	0.13	0.02	0.03	0.24	0.12	0.71	0.39	0.31	0.14	0.23	0.02	0.76	0.03	0	0.21	1.4	0.14	0.1	0.07	0.04	0.44	0.14	0.08	0.19	0.3	0.21	1	0.1	0.46	0.18
AC002480.5	0.18	0.07	0	0.19	0.05	0.06	0.07	0.06	0	0	0.03	0.2	0.18	0.14	0.13	0	0.19	0.05	0.09	0.4	0.15	0.07	0.24	0.16	0.39	0.15	0	0.1	0.2	0.04	0.27	0.06	0.13	0.17	0.43	0.1	0.03	0.09	0	0.18	0.11	0.07	0.1	0	0.31	0.43	0.06	0.31	0
AC003002.6	0.09	0.17	0.97	0.23	0	2.08	0.36	0.87	0.24	2.62	0.28	0	0	0.34	0.81	0.31	0	0	0.23	0.09	2.4	0.29	1.08	0.81	1.93	0	0.56	0	2	0.14	0.63	0.25	0.79	0.61	0.86	0.65	0	0.7	2.76	0.17	0	0	0	0	0.57	2.17	0.18	0.29	0.49
AC003003.5	0.09	0	0.02	0.03	0.02	0.42	0.09	0.14	0.05	0.59	0.01	0	0.02	0.24	0.14	0	0.07	0.05	0.05	0.21	0.11	0.02	0.22	0.07	0.16	0.05	0.17	0.01	0.22	0	0.12	0.03	0.06	0.27	0.38	0.93	0.08	0.06	0.06	0.02	0.18	0.02	0	0.07	0	0.02	0	0.14	0.03
AC003005.2	0	0.19	1.9	0.94	0.12	1.4	0.77	0.96	0.15	0	0	0.77	0.31	2.07	1.09	0.49	0.97	0.38	0.79	0.64	0.4	0.39	0.14	0.41	4.7	0	3.85	0	0.16	0.18	0.22	0.69	0	0.79	2.4	2.55	0.63	0.49	0	0.59	0	0	0.22	2.14	0.46	0.85	0.25	0	1.19
AC003006.7	0	0	0	0.71	0	0	0.47	0.76	0.25	0	0	0.52	0	0.26	0.46	0.51	0.26	0	0.69	0.33	0.17	0	0.85	1.35	0.63	0.11	2.21	0	0.54	0	1.25	0.6	1.06	1.15	0.21	0.84	0	1.55	0	1.19	0.45	0	0.17	0.49	0.97	1.24	0.41	0	0
AC003075.4	1.36	0.1	0	0.86	1.7	1.43	0	0.37	1.85	0.18	3.39	1.78	0.62	3.2	1.89	2.94	1	2.33	1.03	2.71	0	0.36	2.1	1.13	0.87	1.18	2.58	1.64	0	0.04	1.54	0	0	0.31	2.9	1.88	0.81	0.88	0	0.69	3.38	3.77	2.98	0.54	0.34	1.32	1.75	0	3.62
AC003090.1	0.64	0.24	0	0.68	1.09	0.77	0.19	0.14	0.31	0.43	0.42	0.62	0.31	1.31	0.28	0.43	0.26	0.76	0.38	0.43	0	0.99	0.39	0	1.43	0.89	2.33	0.21	0.12	0.11	3.68	0	0.13	1.16	2.62	1.11	0.95	0.06	0	0.2	0.22	0.36	0.27	0.11	0.07	2.03	0.65	0	3.53
AC003102.1	0.03	0.04	0	0.03	0.02	0	0	0.39	0.07	0	0.05	0.06	0	0	0.05	0	0	0.14	0.05	0.05	0	0.03	0	0.04	0	0	0	0.03	0	0.04	0.02	0.05	0	0	0.05	0.06	0.09	0.04	0	0.05	0.06	0.09	0.19	0.01	0	0.52	0.16	0	0.19
AC003102.3	0.79	2.22	0.17	0.22	0.94	1.3	2.6	0.73	1.04	0.01	1.1	0.38	1.92	0.95	1.18	1.43	1.11	0.26	0.57	0.33	0.22	2.09	0.38	0.39	0.1	0.27	1.07	1.13	0.02	0.88	0.54	0.73	0.15	0.25	0.16	0.7	1.17	1.23	0.06	0.28	1.21	2.57	0.83	2.7	0.58	0.23	0.08	0.2	2.31
AC003104.1	0.05	0.24	0.78	0.23	0.11	0	0.14	0.07	0.22	0.43	0	0.17	0	0.06	0	0	0.43	0.11	0.27	0	0.64	0.06	0.5	0.2	0.24	0.06	2.19	0.05	0.15	0.3	0	0.4	0.38	0.42	0.4	0.39	0.18	0.06	0.47	0.05	0.71	0	0.28	0.77	0.07	0.67	0.27	0.41	0.73
AC003665.1	0.83	2.82	1.19	1.23	0.71	1.19	2.68	3.72	1.25	0.27	0.95	0.94	1.42	2.46	2.22	0.47	3.89	0.93	3.07	1.12	0.64	2.36	2.83	1.35	1.59	1.18	1.14	1.46	0.31	2.61	2.38	2.1	0.76	2.84	1.19	1.48	1.69	1.7	0.79	1.3	2.02	1.38	1.5	1.46	1.54	1.84	0.84	0.17	0.86
AC003986.6	0.02	0.03	0	0.07	0.09	0.04	0.02	0	0.05	0.03	0.06	0.17	0.03	0.02	0	0.06	0.19	0	0	0.02	0	0	0	0.04	0.87	0.72	0.02	0.02	0	0.03	0.67	0	0	0.04	0.51	0.8	0.19	0	0	0.11	0.18	0	0.11	0.03	0	0.3	0.12	0	0.1
AC003991.3	0	0.1	0	0.07	0	0	0.3	0.67	0	0.1	0	0	0	0	0.45	0	1.43	0	0.08	0	0.9	0.07	0.29	0.19	0	0.15	0.07	0	0	0.74	0.19	0.37	0.19	0.29	0.07	0.16	0.31	0	0	0.06	0.21	0	0	0.55	0.08	0.16	0	0	0
AC004017.1	0	2.08	0	2.46	1.07	2.61	0	1.52	1.84	0	0	0	0	5.29	5.49	3.98	1.22	0.89	0	0	0	3.4	0	2.11	1.09	2.24	0	1.36	0	5.14	4.79	0	3.53	0	9.02	0	0	1.72	0	1.87	0	0	2.95	2.01	0	0	1.93	0	0
AC004019.10	0	4.17	0.51	0.04	0.04	0	0	0.38	0	0	0.1	0	0.21	0	0.04	0.52	0.32	0	0.29	0	0.49	0.16	0.28	0	0.34	0.04	0.04	0	0.05	1.31	0.13	0.82	1.24	0.51	0.04	0.04	0	0.04	0.1	0	0.04	0.39	0	0.46	0	0.17	0.04	0.05	0.25
AC004019.13	0.42	0.83	0.16	0.67	0.3	0.65	2.8	1.54	0.49	0.12	0.19	0.16	0.12	2.15	0.38	1.02	1.93	0.18	0.69	0.48	3.36	4.01	0.45	0.7	0.26	0.19	0.08	0.53	0.53	1.55	3.21	0.64	0.4	0.21	0.3	0.71	0.18	1.32	0.32	0.86	0.55	0.83	0.59	0.56	0.32	0.41	1.88	0.17	0.52
AC004019.18	7.12	18.36	0	5.31	5.8	0.15	12.28	0.06	5.33	0	2.93	4.71	3.94	5.37	6.76	4.13	4.28	8.05	4.36	4.66	0	13.36	0.52	0	0.38	2.73	0.53	9.32	0	12.28	8.11	0	0	0	0.81	0.09	7.23	4.18	0	7.39	14.31	10.96	9.46	9.73	7.69	2.06	9.27	0	8.37
AC004057.1	16.1	18.15	5.71	15.88	24.81	95.16	75.84	24.68	17.94	1.88	24.26	32.07	21.14	103.65	10.9	12.24	58.41	21.37	63.69	52.42	0	14.75	23.16	39.57	32.53	24.98	28.64	82.59	0.03	37.79	29.37	5.49	2.33	1013.83	46.69	133.13	110.09	69.39	1.45	87.86	61.89	38.9	48.7	39.67	4.78	29.47	13.16	0	42.69
AC004067.5	1.32	0.65	0.28	1.14	3.54	0.69	0	0.28	1.75	0.32	0.73	0.78	1.11	0.42	1.14	0.84	0.31	1.75	2.16	0.77	0.17	0	1.12	0.73	1.47	3.26	0.59	1.46	0.1	0	2.39	0	0.1	0.26	1.38	1.33	0.64	0.31	0.19	0.14	0.59	0.46	1.31	0.42	0.35	1.74	2.71	0	1.16
AC004069.2	1.08	2.47	0	0.68	1.12	0.11	0.86	0.28	0.8	0	2.56	0.35	2.24	0.66	0.6	1	0.82	1.01	0.76	1.03	0	0.35	0.12	1.09	0.73	1.58	0.11	0.63	0	0.62	0.67	0	0	0.2	0.33	1.26	0.37	0.48	0	1.36	1.94	2.56	3.82	0.64	0.13	0.25	0.67	0	6.62
AC004076.9	0	0.5	1.01	0.83	0.12	1.52	2.2	0.17	0.31	1.09	0	0	0	1.26	1.47	0.12	0.14	0	0.12	0.17	0	0.43	0.1	0.32	4.53	0.24	1.65	0.23	0	1.72	0.47	0.64	0	0.67	0.71	1.38	0	0.64	0.4	0	0	0	0	0.1	0.29	0.95	0.72	0.37	0.46
AC004156.3	0	0.09	0.08	0.04	0.04	0.04	0.14	0	0.05	0.03	0.02	0.07	0.09	0.09	0	0	0.06	0	0.02	0	0.02	0.13	0.04	0.02	0.18	0.02	0.06	0.06	0.03	0.16	0.05	0.15	0.17	0.03	0.22	0.07	0	0.04	0.05	0	0.1	0.06	0.03	0.09	0	0.44	0.02	0	0.13
AC004158.2	0.14	0.76	0.19	0.18	0.53	0.87	1.45	0.63	0.4	0.47	0.1	0.32	0.53	1.38	0.74	0.34	0.68	0.13	0.46	0.2	0.64	1.56	0.63	0.34	0.84	0.23	1.21	0.04	0.47	0.68	0.65	0.79	0.72	1.31	1.37	0.34	0.11	0.59	0.34	0.04	0.15	0.49	0.27	0.19	0.24	0.97	0.03	0.67	0.37
AC004158.3	2.48	14.27	1.91	3.08	2.74	5.69	14.69	5.2	3.68	0.55	0.84	3.3	1.67	10.16	4.84	3.68	12.21	1.22	4.5	2.1	1.86	13.01	7.03	1.4	5.85	2.44	4.91	1.33	1.82	7.91	5.18	4.79	1.8	9.8	2.99	3.25	2.1	10.07	1.27	1.47	2.95	1.47	1.19	4.45	3.96	4.01	1.58	2.8	2.47
AC004166.6	0.13	0.08	0.13	0	0.06	0	0.09	0.14	0.11	0	0.08	0.1	0.06	0.16	0.03	0.1	0.32	0.1	0.03	0	0	0.05	0.21	0	0.23	0.1	0.05	0.09	0	0.29	0.18	0	0	0.22	0.16	0.11	0	0	0	0.22	0.19	0.08	0	0.14	0.06	0.14	0.35	0.16	0.27
AC004221.2	0.4	0.74	0	0.81	1.95	0.36	0.53	0.43	0.33	0.08	0.31	0.36	0.69	0.44	1.18	1.34	0.18	0.29	0.25	0.42	0	0.95	0.24	0.25	0.94	1.49	0.06	0.16	0.32	0.23	1.03	0.1	0.46	0.19	0.27	0.07	0.72	0.41	0	0.27	1.11	0.17	0.42	0.63	0.47	0.19	0.57	0	0.93
AC004231.2	0.27	0.78	0	0.12	0.54	0.05	0.06	0	0.77	0	0.05	0	0	0.07	0.07	0.37	0	0.06	0	0.11	0	0	0	0.37	0	0.13	0.06	0.28	0	0	0	0	0	0	0.17	0	0.06	0	0	0.11	0.06	0.18	0	0.27	0	0	0	0	0.07
AC004257.3	13.13	10.07	0	3.96	14.1	2.69	9.6	3.33	13.89	0	15.96	5.91	6.09	2.21	6.85	12.56	5.53	7.67	6.06	4.47	0.16	4.88	5.07	2.21	5.54	11.36	4.1	18.8	0	10.89	7.39	0.5	0.37	2.84	6.24	4.72	15.08	4.65	0	8.38	16.89	4.66	11.82	13.16	2.33	8.05	14.24	0	10.82
AC004381.6	2.86	3.32	1.5	1.96	2.67	1.93	6.13	3.03	2.13	0.98	1.91	2.52	2	2.92	1.46	1.47	5.92	0.94	1.49	1.3	1.92	2.16	2.21	1.49	2.17	4.3	1.84	2.34	1.16	4.64	3.23	1.62	4.63	6.58	1.71	3.05	4.8	2.85	1.33	1.98	2.43	2.81	2.9	7.03	0.99	1.46	2.81	2.46	12.68
AC004447.2	45.55	38.26	2.64	34.91	55.8	15.94	45.23	27.72	32.77	3.06	40.45	41.81	28.62	24.36	62.88	29.45	22.36	43.85	16.92	27.89	1.94	51.59	14.53	17.43	28.24	73.95	24.47	41	1.57	33.41	58.77	5.67	3.23	11.3	38.73	22.12	67.5	47.56	1.46	25.88	74.67	28.9	53.76	76.63	25.1	37.97	74.4	1.51	98.55
AC004448.2	0.86	3.28	0	0.63	0.49	0	2.34	0.78	0.44	0	0.11	1.29	0.99	0.3	2.66	1.59	0.52	0.25	0.99	0	0	0.64	0.14	0.11	0.13	1.47	0.85	2.68	0	4.12	0.96	0.89	1.16	0.11	0.37	0.79	3.13	1.59	0	0.81	1.91	0.65	1.7	2.44	2.22	0.14	0.25	0.3	7.11
AC004448.5	1.41	0.76	0	0.57	0.55	0.3	1.2	0.59	1.53	0	0.17	0.16	0	0.1	2.28	0.37	0.31	0.15	0.49	0.18	0.07	0.34	0.71	0.17	0.93	0.33	0.28	0.2	0	1.83	0.2	0.75	0.51	0.53	0.23	0.39	0.89	0.75	0	0.28	1.29	0.08	0.14	2.58	0.22	0.38	0.29	0	0.92
AC004449.6	1.09	1.08	0	2.21	1.61	1.58	1.72	0.46	0.67	0	0.62	0.75	1.43	0	0.38	0.24	0	1.92	0.43	0	0.21	2.23	0.41	0	0.97	2.7	0.53	2.08	0	0.26	4.48	0	1.2	0.71	1.29	1.76	1.23	0.6	0	0.83	6.02	2.7	2.1	0.22	0.22	1.3	6.17	0	6.75
AC004453.8	1.63	6.34	0.17	1.77	1.01	1.59	2.57	2.01	2.09	0.95	1.68	2.19	7.09	2.12	0.14	2.07	9.86	3.58	7.37	2.18	1.08	1.94	1.3	2.2	0.87	2.71	1.06	7.09	0	13.83	1.94	0.48	2.33	1.48	1.2	2.78	4.29	1.88	0	7.97	5.41	5.89	8.22	1.56	3.37	1.7	2.78	0.99	2.9
AC004463.6	1.32	5.66	1.58	2.05	2.25	0.62	2.24	1.3	1.8	0.61	1.34	2.72	4.52	2.11	1.25	1.32	1.95	1.36	1.84	0.67	1.49	3.32	0.92	1.38	2.57	2.25	2.57	3.86	2.17	2.81	3.2	2.86	3.9	2.33	1.92	1.58	2.96	4.28	0.86	1.88	4.89	3.64	2.44	1.12	2.98	1.67	4.68	0.8	2.27
AC004466.1	11.13	6.85	0.99	5.59	4.89	4.36	6.71	8.07	8.09	1.78	11.52	4.9	8.56	4.33	5.64	6.04	4.77	16.55	5.83	13.92	1.96	2.67	6.33	3.14	1.27	4.4	1.62	11.56	1.64	5.72	4.23	1.02	1.3	0.81	5.16	6.03	9.2	9.01	0.25	10.31	7.85	16.54	9.52	2.91	4.85	2.65	3.61	0.53	13.34
AC004471.10	0.16	0.12	0.1	0.19	0.39	0.26	0.29	0.48	0.28	0.04	0.05	0.08	0.12	0.29	0.12	0.07	0.13	0.1	0.31	0.26	0.1	0.45	0.24	0.09	0.14	0.12	0.19	0.29	0	0.68	0.35	0.4	0.12	0.18	0.12	0.22	0.25	0.31	0.1	0.14	0.37	0.4	0.36	0.2	0.21	0.16	0.58	0.03	0.54
AC004471.9	0	0.44	1	0.21	0	0.1	0.11	0.38	0	0.43	0	0	0.14	0	0.11	0.13	0.53	0.2	0.23	0.09	0.82	0.84	0.22	0	1.21	0.33	0.2	0.19	0.14	0.41	0.61	1.63	1.08	0	0.1	0	0.44	0.43	0.64	0.38	0.41	0	0.43	0.46	0.12	0.23	0	0	0.23
AC004490.1	0.12	0.1	0.58	0.06	0.06	0.05	0.01	0.08	0.08	0.2	0.07	0.04	0.11	0.01	0.09	0.03	0.06	0.06	0.01	0.04	0.46	0.06	0.14	0.02	0.03	0	0.07	0.05	0.93	0.05	0.01	0.84	0.66	0.06	0.22	0.01	0.04	0.08	0.45	0	0.1	0.05	0.02	0.15	0.02	0.19	0	0.2	0.27
AC004538.3	0.02	0.1	0	0	0.09	0.13	0.35	0.6	0.37	0	0	0.04	0	0.44	0.02	0	0.15	0	0.17	0.05	0.12	0.21	0.25	0.12	0.71	0.02	0.37	0	0.43	0.31	0.37	0.79	0.14	0.4	0.17	0.64	0	0.31	0	0	0.02	0	0.02	0.21	0	0.07	0.04	0	0.1
AC004540.4	4	109.8	5.45	28.59	43.37	5.94	117.19	365.6	28.75	0.98	3.82	3.48	9.53	48.21	1.33	9.43	1.01	0.09	50.04	4.31	7.4	45.73	18.99	12.5	9.17	22.54	75.86	58.57	0.31	111.31	37.64	0	7.03	71.31	0.91	6.29	6.43	80.52	0	140.24	90.61	15.17	8.66	226.15	58.93	17.04	17.18	0	199.24
AC004540.5	3.15	7.54	2.09	6.49	7.65	4.65	18	53.69	4.78	0.48	4.09	1.22	11.62	11.28	1.15	1.67	2.29	1.43	8.22	5.06	3.75	10.4	15.5	5.76	15.21	10.21	6.72	19.02	0.15	10.67	5.35	1.54	3.73	10.25	6.57	3.69	3.97	21	0.13	19.45	23.19	13.28	3.58	20.05	35.56	3.51	2.46	0.4	24.45
AC004562.1	0.36	0.13	0	0.26	1.5	0	0.44	0.84	0.9	0	0.07	0.27	1.58	0.09	0	0.1	0	0.74	0.75	0.16	0.09	0.42	0.19	0.08	0.27	6.78	0	1.05	0	0.12	3.76	0	0	0	0.74	0.32	0.61	0.36	0	1.18	3.03	0.76	0.27	0.38	0.1	0.09	0.6	0	4.11
AC004603.4	0.51	0.15	0	0.13	0.06	0.4	0.06	0.34	0.74	0	0.17	0.04	0.11	0.27	0.02	0.59	0.09	0.24	0.23	0.43	0.05	0	0.96	0.02	0	0	0	0.1	0	0.11	0.04	0	0.03	0.02	0	0.16	0.04	0.06	0	0	0.02	0.02	0.08	0.11	0.39	0.07	0.02	0	0
AC004706.1	2.84	4.27	0	4.05	2.97	0.31	6.21	3.31	1.53	0	0	2.79	0	1.92	4.46	2.55	3.69	1.76	1.35	0.82	0	6.04	0.99	1.37	2.4	1.14	2.78	0	0.11	5.68	3.2	0	0.12	2.89	1.62	1.49	5.31	2.03	0	6.08	2.23	0	1.35	2.2	3.75	0	1.29	0.19	0.87
AC004771.1	0	0.41	0.15	1.44	0.28	1.16	0.6	0.83	0.47	0.87	0.43	0.1	2.38	2.1	1	0	0.66	0	0	0.3	0.73	1.13	1.54	2.86	0.72	0.17	0.77	0.27	0.05	0.27	0.99	1.64	1.19	0.21	0.59	1.77	0.26	1.17	0.31	0.3	0.64	0.58	0	0.68	0.62	1.09	0.24	0.3	2.01
AC004797.1	0	0	0	5.43	0.18	0.43	1.47	2.15	0.13	0	0	5.23	0	3.53	2.11	0	7.26	2.22	1.67	1.81	0.06	4.7	2.63	2.69	7.39	0.85	4.57	0.1	0	0.74	4.79	0	0	4.88	3.08	3.08	0.69	2.1	0	2.47	0.36	0	0.39	5.59	0.1	5.2	3	0	1.32
AC004840.9	1.16	1.64	0.29	0.7	1.77	1.43	1.65	3.27	1.01	0.97	0.68	1.09	0.71	1.19	2.17	1.12	1.22	1.47	1.15	1.48	0.63	1.86	1.78	0.94	1.38	2.04	1.33	1.33	0.39	1.16	2.61	2.11	1.97	1.21	1.49	2.18	1.2	0.81	0.43	0.99	2.13	2.02	1.99	2.28	0.35	1.05	1.89	0.34	2.53
AC004878.3	1.4	2.75	0.23	1.36	3.79	0	2.22	0.88	1.6	0	6.86	0.8	7.06	0.62	0.01	1.37	1.33	6	1.58	5.87	0	1.01	1.85	0.54	2.27	8.22	0.52	2.18	0	1.73	3.67	0	0	1.22	1.22	1.14	4.04	0.36	0	4.45	3.47	6.33	8.54	2.3	2.33	0.76	4.77	0.45	7.79
AC004878.6	0.14	0.15	0.08	0.2	0.08	0.24	0	0.21	0.1	0	0	0	0	0.05	0	0	0	0	0.17	0	0.21	0.09	0.87	0.07	0.09	0.06	0.1	0	0	0.44	0.06	0.78	0	0.11	0.12	0	0.03	0	0.08	0.21	0	0	0.19	0.34	0.09	0.01	0.21	0	0.55
AC004893.10	0	0.13	0.07	0.15	0	0	0	0.15	0	0.08	0	0.25	0.08	0.03	0.07	0.15	0.37	0	0	0.03	0.28	0.09	0.19	0.03	0.2	0.03	0.03	0	0.08	0.46	0	0.42	0.4	0.12	0.23	0.07	0	0.12	0.04	0	0.14	0	0.02	0.91	0	0.51	0.03	0.22	0.16
AC004893.11	2.64	2.87	2.77	2.3	4.44	1.95	4.13	8.07	1.86	1.57	1.45	3.13	1.48	3.72	3.3	1.58	9.44	4.14	2.34	3.32	2.04	3.07	3.14	2.45	3.66	5.56	3.87	3.44	0.94	2.52	3.26	4.67	5.38	6.19	2.71	2.94	4.73	5.62	1.34	5.29	6.7	4.24	4.81	5.27	1.75	3.44	4.53	1.03	5.06
AC004899.1	0.02	1.42	0	0.62	0.29	0.24	6.53	0.07	0.06	0.01	0.03	0.88	0.09	1.75	0.12	0.06	6.46	0.04	0.05	0	0.14	0.74	0.02	0.19	0.02	0	0.02	0.08	0	0.17	1.33	0.12	0.93	0.6	0	0.01	0.19	0.1	0.05	0.39	0.3	0.52	0.43	0.05	0.69	0.05	0.28	0.07	3.87
AC004899.3	0.02	1.42	0	0.14	0.07	0.15	0.98	0.09	0.05	0	0	0.22	0.03	0.39	0	0.11	1.51	0.02	0.03	0	0.03	0.03	0	0	0	0	0.02	0	0	0.06	0.22	0.04	0.22	0.12	0	0	0	0.05	0.09	0.09	0.19	0.3	0.27	0	0.26	0	0.05	0	0.67
AC004947.2	0.11	0.29	0.26	0.01	0.44	0.01	0.42	0.28	0.38	0	0	0.01	0.02	0.04	0.01	0	0	0	0.04	0	0	0.14	0.06	0.01	0.21	0.12	0.1	0.1	0	0.29	0.13	0.09	0.05	0.09	0.04	0.01	0.06	0.11	0	0.09	0.37	0.42	0.03	0.29	0.14	0.07	0.03	0	0.33
AC004951.6	0.25	3.21	0.3	0.17	0.49	0.45	0.35	1.75	0.14	0.81	0.61	0.31	0.2	0.31	0.3	1.54	2.51	0.18	0.59	0.08	0.93	0.46	1.87	0.48	1.11	1.3	0.87	0.57	0.67	2.42	0.91	2.37	3.88	0.58	0.86	0.51	0.24	0.38	0.29	0.5	0.56	1.32	0.29	1.58	0.2	1.27	0.71	0.28	1.45
AC004980.10	0	0	0	0.41	0.4	0.69	0.46	0.68	0.32	1.34	0	0	0	0.33	0	0.17	0.71	0	0	0.25	0	0.14	0.45	0.48	0.58	0.44	0.53	0.26	0.19	0.38	1.39	0.24	0	1.62	0.94	0.18	0	0.44	0	0	0.14	0	0	0.95	0	1.41	0.4	0	0.78
AC004980.7	2.79	2.17	5.37	2.03	1.4	3.03	3.94	6.78	2.13	17.18	1.79	3.48	0.86	3.54	2.45	1.76	2.78	1.42	3.25	2.64	9.83	3.17	3.96	5.76	12.63	5.29	4.09	0.75	4.58	2.58	6.77	13.17	15.97	3.31	8.28	2.85	1.3	4.26	5.78	2.36	3.14	0.5	1.24	3.52	1.51	6.37	5.66	5.86	6.89
AC004987.9	0.25	0.17	0	0.21	0	0.12	0.03	0.37	0.18	0	0.04	0.1	0.31	0.1	0.04	0.2	0.05	0.05	0.15	0.11	0	0.1	0.07	0.06	0	0.04	0.04	0	0	0.3	0.02	0	0	0.06	0.09	0	0	0.05	0	0.07	0.09	0	0.06	0.37	0.08	0.31	0.08	0	0.24
AC004988.1	0	0.1	0	0	0	0	0	0	0	0.19	0	0.51	0	0	0.07	0.08	0.02	0.49	0.12	0.04	0.13	0.05	0.02	0.22	0	0	0.02	0	0	0.2	0	0.04	0.03	0	0.06	0.05	0	0	0.11	0	0	0	0	0.05	0.03	0.19	0.09	0	0.05
AC005003.1	0.32	2.79	1.89	0.87	0.34	3.43	2.47	5.92	0.91	2.14	0.22	0.64	0.45	3.24	0.39	2.8	3.31	0.14	2.3	0.52	1.94	1.84	2.57	0.84	6.06	0.15	1.69	0.34	0.91	2.76	0.72	3.25	6.07	2.34	1.36	2.33	0.3	1.63	1.25	0.21	0.84	0.35	0.11	3.73	1.76	1.19	0.31	0.99	1.23
AC005009.2	0.41	0.22	0	0.43	0.09	0.25	0.19	0.1	0.54	0	0.21	0	0.1	0.26	0	0.1	0.35	0.09	0	0.09	0.04	0.16	0.11	0	0	0	0	0.14	0	0.32	0.13	0.55	0.1	0.26	0	0	0	0.2	0.34	0.07	0.08	0	0	0	0.18	0.38	0	0	0.27
AC005013.1	0.35	0.55	2.73	1.31	0	2.77	4.6	24.63	0.44	0.54	0	0	0	13.19	2.13	0	11.13	0	1.94	1.8	7.76	3.61	3.17	9.93	5.49	0	9.87	0	4.74	0.49	7.52	1.09	8.94	11.02	2.83	14.22	0	7	1.66	1.11	0	0	0	2.06	2.41	1.6	0.78	0.94	0
AC005014.5	0.04	0.02	0.05	0.15	0.05	0.14	0.06	0.06	0.11	0	0.03	0.03	0.07	0.08	0.03	0.06	0.05	0.07	0.04	0.04	0.03	0.01	0.03	0	0.08	0.06	0.05	0.02	0.05	0.03	0.02	0	0	0.06	0.08	0.27	0	0.06	0	0.01	0.01	0.02	0.02	0.23	0.01	0.09	0.06	0	0.07
AC005037.3	0.12	9.98	0.82	0.58	0.28	0.73	0.16	1.61	0	0.64	3.04	0.56	12.93	0.35	0.76	12.27	0	0.28	1.41	0.13	0.98	0	0.34	1.13	0	0	0.56	13.44	0.35	3.82	0.85	0	1.18	0.4	0	0.37	0.79	0.15	0.35	0.13	1.25	14.39	1.87	1.48	1.19	1.86	0.14	0.49	0
AC005042.4	0.27	0.33	0.31	1.17	0.47	1.07	1.53	2.02	1.42	0.53	0.17	1.1	0.89	1.26	1.03	1.01	0.92	1.27	1.84	0.63	0.46	0.87	0.86	0.6	0.93	0.27	3.31	0.3	0.44	0.97	0.82	2.32	0.33	1.2	0.79	1.21	2	2.4	2.47	1.34	0.63	0.38	0.73	1.62	0.23	0.58	1.4	0.16	0.27
AC005076.5	2.46	1.99	0	3.32	6.48	0.48	2.98	2.19	2.14	0.09	7	3.21	1.32	2.77	0.72	2.05	0.88	3.45	3.42	2.38	0.08	2.17	1.62	0.95	10.18	5.63	3.61	5.13	0	1.38	4.83	0	0	1.39	1.51	0.46	4.3	1.01	0.08	5.59	7.26	11.33	6.59	3.05	0.69	1.41	5.58	0	6.44
AC005077.14	0.14	0.05	0.01	0.05	0.38	0.25	0.15	0.03	0.13	0.02	0.03	0.26	0.1	0.09	0.01	0.2	0.02	0.01	0.04	0.12	0	0.02	0.01	0	0.03	0	0.1	0.05	0	0.01	0.07	0	0.04	0.06	0	0.02	0.11	0.02	0	0.03	0.08	0.01	0.27	0	0.02	0.03	0	0.05	0.04
AC005082.12	0.21	0.03	0	0.25	0.12	0.57	0.08	0.02	0.13	0.11	0.16	0.16	0.1	0.47	0.27	0.16	0.42	0.32	0.31	0.48	0	0.04	0.58	0.32	0.08	0.1	0.45	0	0.11	0.07	0.05	0	0.13	0.03	0.45	1.22	0.28	0.14	0	0.31	0.2	0.38	0.2	0	0	0.08	0.21	0.02	0.32
AC005083.1	0.21	0	0	1.24	0.32	0	0	0.2	0.19	0	0	0.82	0	0.09	0.61	0	0.42	1.96	0.36	0.68	0	0	0	0.28	2.8	5.04	1.25	0	0.1	0	0.21	0	0	0.14	0.71	1.34	1.14	0	0	0	0.24	0.24	0.07	0.64	0.65	1.16	2.68	0	0.18
AC005104.3	0	0	0	0.35	0.34	0.19	1.63	0.22	0.21	0	0	0.18	0	1.54	0.55	0	1.09	0	0.81	0.32	0	0.18	0.58	0.46	0.74	0.74	0.34	0	0.24	0.49	0.15	0	0	0.84	1.23	1.19	0	0	0.66	0	0.37	0.37	0	1.44	0	1.03	0	0	0.41
AC005152.2	11.25	16.84	1.38	25.72	30.1	7.38	10.78	12.06	22.83	0.28	21.83	1.96	55.29	9.18	5.96	10.58	13.13	14.3	24.04	13.51	2.03	25.41	10.26	4.02	9.81	10.16	1.21	70.19	1.14	11.28	31.62	1.49	3.01	3.97	9.06	4.68	17.88	12.42	0.67	18.04	49.31	67.25	38.7	14.27	9.75	10.19	17.78	0.3	16.37
AC005154.6	49.75	112.07	15.89	35.41	39.2	27.66	115.89	39.65	29.18	8.63	22.71	35.88	14.61	45.35	44.32	56.22	36.65	23.9	45.49	40.07	17.48	98.51	26.95	26.31	19.13	115.4	24.92	27.98	7.94	65.19	78.69	26.35	12.66	22.01	55.32	38.33	25.1	34.23	3.69	34.8	38.09	30.43	29.34	71.7	31.97	41.56	43.9	9.2	35.05
AC005154.7	2.43	6.78	0.59	1.33	1.15	1.65	5.3	3.22	2.7	0.74	0.82	1.33	0.7	2.32	2.27	4.67	1.66	0.88	2.15	2.18	1.34	5.36	2.32	1.4	0.91	5.77	2.06	1.22	0.54	4.23	3.8	2.22	2.01	0.7	3.61	1.98	1.88	2.47	0.28	1.25	1.43	2.55	1.29	4.32	1.71	2.55	2.05	0.47	3.41
AC005154.8	0.43	0.77	0.99	0	0.25	0.61	1.31	0.97	0	0.71	0.64	0.26	0	0	0.26	0	0.53	0	0.31	0.23	0	0	0	0.22	0.53	2.4	0.75	0	0	0	1.07	0.93	0	0.54	0.53	0	0.3	0	0	0	0.57	1.95	0.71	0.64	0	0	0.24	0.31	0.97
AC005197.2	0.34	0.91	0.19	0.71	0.7	0.07	1.07	0.39	0.09	0.22	0.35	0.73	0.21	0.71	0.85	0.49	0.97	0.24	0.43	0.36	0.63	1.21	1	0.21	0.51	0.76	0.77	0.07	0.76	0.21	1.68	2.49	1.67	1.48	0.3	1.02	0.33	0.32	0.59	0.15	0	0.8	0.46	1.84	0	0.17	0.55	0.29	1.12
AC005220.3	0.11	1.25	0	0.19	0.19	0.22	0.94	0.2	0.22	0	0.05	0.06	0.38	0.7	0.29	0.23	0.38	0.54	0.54	0.36	0.06	0.75	0.3	0.35	0.23	0.34	0.71	0.07	0	2.02	0.69	0.27	0	0.09	0.2	0.34	0.11	0.12	0	0.06	0	0.12	0.18	0	0.33	0.11	0.22	0	0.33
AC005224.2	0.69	0.84	0	0.48	0.56	0.44	0.66	0.33	0.91	0.15	0.38	0.3	0.11	0.91	0.76	1	0.74	0.19	0.97	0.27	0.03	0.72	0.47	0.49	0.64	0.7	0.23	0.1	0.07	0.51	0.46	0.09	0.04	1.01	0.53	0.7	0.77	0.43	0.1	0.15	0.68	0.16	0.19	1.41	0.49	0.9	0.86	0.06	1.01
AC005253.2	0.49	0.27	0.79	1.52	0.5	1.85	2.66	3.13	1.29	1.35	0.18	1.47	0.26	3.1	1.24	1.14	1.72	0.64	1.12	0.91	1.13	2.1	1.64	2.29	3.8	0.76	2.39	0.28	1.78	0.59	1.47	2.39	1.78	1.2	3.48	5.74	0.73	4.01	0.73	0.47	1.32	0.19	0.47	5.23	0.18	4.05	1.58	0.22	2.07
AC005253.4	1.87	0.28	0	1.43	3.7	0.42	1.16	1.52	0.96	0.55	0.34	2.98	0.49	0.74	2.04	0.26	2.25	0.77	1.42	1.73	0.23	4.25	1.52	3.13	0.88	2.44	1.44	0	0.34	1.94	2.17	0.34	0	2.12	1	0.27	2.25	1.03	0.28	4.3	1.49	0.4	1.87	0.73	1.22	0.69	2.13	0.9	0.49
AC005255.3	0.26	0.45	0	0.15	0	0.47	0.17	0	0.55	0	0.13	0.32	0	0	0.16	0.2	0.32	0	0	0.28	0	0	0.17	0.67	0	0.16	0.15	0.58	0	0.21	0.52	0	0	0	0.31	0.2	0.17	0	0	0	0	0.48	0.4	0	0	0.36	0.15	0	0
AC005264.2	0.03	0	0	0.2	0.05	0.01	0.03	0.02	0	0.07	0	0.09	0	0	0	0.02	0.02	0.12	0.05	0.11	0.02	0	0.03	0.07	0.07	3.55	0.05	0	0.05	0	0.01	0	0	0.01	0.87	0	0.25	0.02	0	0	0.02	0	0.12	0.05	0	0.14	0.07	0.06	0.02
AC005280.1	2.78	1.11	0	1.08	1.14	1.28	0.65	0.31	3.47	0.8	2.76	0	0.32	0.97	1.5	2.74	0	0.92	1.72	1.83	0.36	0	0.51	0.69	0.81	4.36	0	0	1.71	0.58	1.07	0.21	1.65	0.6	1.59	1.04	0	1.08	0.12	0.42	0.44	0	0.88	0.3	0.42	0.84	0	0.38	0.5
AC005306.3	14.09	21.46	1.21	14.15	28.63	1.51	17.51	5.19	10.84	1.17	12.39	25.85	91.07	3.06	15.48	8.01	4.2	47.41	5.38	8.5	1.15	11.68	4.14	4.98	2.84	71.85	4.87	92.63	0.91	26.94	25.2	1.75	5.19	1.37	16.82	13.79	52.43	11.56	0.61	12.77	70.95	110.36	63.64	17.85	32.24	15.27	33.66	0.2	41.19
AC005329.7	1.93	3.4	0.78	2.62	1.9	1.32	5.48	3.73	1.72	0.97	1.18	2.05	5.56	2.54	4.48	2.05	0.85	1.66	2.27	1.77	0.7	2.81	1.05	1.67	1.09	3.99	0.78	0.9	0.77	3.47	4.54	3.55	2.71	0.46	2.43	4.04	1.92	7.39	0.41	1.14	3.26	1.9	1.43	3.24	2.38	2.14	2.9	0.52	8.96
AC005330.2	4.4	2.05	0.29	0.38	3.18	4.08	2.14	3.39	6.14	0.19	4.08	2	2.75	1.75	0.82	4.44	0.77	1.51	0.91	1.36	0.16	0.25	1.42	0.6	0.89	2.59	0.3	0.86	0	2.51	1.61	0.12	0.32	0.5	2.96	1.14	0.95	0.21	0.09	1.26	4.41	1.22	2.61	1.11	0.94	1.26	1.71	0.04	2.99
AC005336.4	0.21	0	0	0.03	0.48	1.77	0.17	0.13	0.16	0.78	0.03	0.18	0	1.11	0.04	0.13	0.96	0.04	0.33	0.22	0	0.14	0.4	0.88	0.3	0.26	0.5	0.06	0.14	0.04	0.65	0.12	0.32	0.31	0.26	1.3	0	0	0.17	0.03	0	0	0.08	0.94	0.04	0.91	0.52	0.42	0.11
AC005339.2	32.77	4.57	0	13.15	19.93	0.46	1.45	0	28.11	0	72.08	2.16	44.58	3.63	1.33	26.19	0	20.18	1.48	2.99	0	1.66	1.12	0	1.3	26.82	0	31.23	0	2.35	2.71	0	0	0	0	1.16	17.71	0	0	5.6	13.36	26.87	37.83	1.51	3.94	2.43	9.46	0	0.99
AC005356.1	2.03	0	0	0	0.34	0.98	0.51	0	0	0	2.59	0	7.66	0	3.24	1	0.75	1.27	0.91	3.15	0	0	1.29	0.62	0.73	2.56	0.35	3.22	0	0.57	0.59	0	0	0.42	1.15	0	1.32	0	0	3.11	2.56	4.83	5.23	0	0	0	0.33	0	0
AC005481.5	0.04	0	0.19	0.09	0.03	0.05	0.04	0.18	0	0.09	0.01	0.04	0	0.04	0	0	0.11	0	0.03	0.02	0.4	0.08	0.03	0.03	0.29	0.05	0.03	0.04	0.04	0.01	0.05	0.77	0.46	0.39	0.06	0.17	0	0.09	0.12	0.04	0.04	0.04	0.01	0.08	0.02	0.15	0.02	0.16	0.1
AC005484.5	0.07	0	0	0.03	0.04	0.03	0	0	0.07	0.05	0.02	0.04	0.03	0.02	0.02	0	0.05	0	0	0	0.03	0.01	0.02	0.01	0.05	0.02	0.06	0.08	0	0	0.03	0.06	0	0.02	0.05	0.07	0.04	0.02	0.01	0	0.02	0	0.05	0	0	0.09	0.07	0	0.03
AC005498.3	5.34	2.18	0.23	10.74	5.63	5.48	4.46	5.92	6.12	0	16.65	1.73	18.78	3.34	2.19	8.7	0.33	9.8	14.16	7.84	0.42	1.55	4.1	1.26	11.05	3.56	0.76	16	0.09	3.79	5.5	0.11	0.25	1.61	5	5.84	9.6	2.28	0	2.66	7.72	20.22	21.51	1.53	4.21	0.78	7.66	0.08	6.45
AC005498.4	1.87	0.69	0	0.31	1.69	0.81	0.89	0.2	2.63	0	0.54	1.12	0.41	0.97	0.99	1.81	0.16	0.3	0.54	0.28	0	0.64	0	0	0.5	0	0	1.47	0	0.88	0.13	0	0	0.29	0	0.62	1.04	0.17	0	0.71	0.33	0.82	1.22	0.55	0.56	0.36	0.91	0	1.27
AC005517.3	0	0.21	0.17	0.14	0.28	0.85	0	0.35	0.5	3.75	0	0.29	0	0.68	0.75	0.54	0.73	0	0	0.13	0.16	0	0.15	0.74	0	0.45	0.82	0	0	0	0.96	0.25	2.23	0.39	0.7	1.28	0.77	0.3	0	0	0	0	0.12	0	0	0.16	0	0.17	0.32
AC005519.4	0.91	0.54	0.68	2.64	1.37	1.95	5.03	6.51	2.34	0.72	0.3	3.46	0.01	5.13	3.5	1	3.77	0.93	1.72	1.85	1.36	1.22	2.83	2.32	1.96	1.39	1.49	0.73	1.12	2.14	1.22	0.8	0.4	2.94	3.95	6.61	0.91	4.04	0.09	0.89	1.28	0.34	0.99	5.02	0.3	1.96	1.93	0.13	4.63
AC005523.2	10.06	3.3	0	1.92	5.67	0.08	3.49	0.31	7.84	0.1	3.12	1.03	15.92	0	6.96	4.86	1.13	5.35	1.36	3.1	0.53	1.41	0	0	0	4.42	0.7	3.35	0.07	4.33	1.81	0	0.24	0	0.24	0	7.03	0.22	0.05	6.37	5.62	2.31	6.32	0	0	1.04	5.11	0.17	0.04
AC005523.3	1.84	0.29	0	0.8	2.71	0.44	3.57	0.25	0.24	0	2.85	0.41	2.06	0	0.83	1.83	0.62	0.75	0.93	0.72	0	1.21	0.67	0.17	0.21	1.46	0.97	2.46	0	1.43	0.84	0	0.26	0	0.81	0	3.6	0.22	0.5	1.08	1.28	4.64	1.77	0.95	1.67	0.48	2.1	0	0
AC005534.8	0.18	0.3	0	0.14	0.62	0.19	0.07	0.09	0	0	0.43	0.36	0.18	0	0	0	1.36	0.07	0.15	0	0	0.07	0.07	0	0.07	0.37	0	0.38	0	0.09	0.18	0	0	0.06	0.46	0.08	0.51	1.14	0	0.45	0.68	0.21	0.11	0.31	0.24	0.08	0.41	0	0.45
AC005540.3	0.05	0.08	3.37	0	0.05	0.81	0.17	0.13	0	7.75	0	0.06	0.15	0	0.19	0.06	0	0.05	0	0	3.22	0	0.15	0.14	1.03	0.06	0.65	0.11	7.45	0.14	0	6.86	4.97	0.22	0.06	0.3	0	0	2.25	0.1	0.05	0	0	0.12	0	0.2	0	4.18	0
AC005559.2	160.33	87.53	0	60.8	68.02	0	14.98	11.67	121.02	0	674.61	49.76	1274.86	0	23.72	92.07	2.59	490.59	24.85	137.7	0	15.63	6.04	0.42	4.96	11.77	0	156.85	0	30.54	8.98	0	0	0	4.59	0	114.4	18.74	0	59.09	81.75	860.43	96.13	25	81.54	5.85	9.14	0	3.82
AC005559.3	0.29	0.33	0.12	0.1	0.23	0.14	0.06	0.17	0.15	0.18	0.23	0.2	0.13	0.32	0.18	0.24	0	0.3	0.04	0.27	0.07	0.24	0.35	0.06	0	0	0	0.06	0.14	0.21	0.03	1.46	0.89	0.06	0.15	0.3	0.13	0.2	0.22	0	0.09	0.22	0.08	0.14	0.15	0.07	0.03	0.12	0.1
AC005562.1	0.65	2.61	0.82	1.88	0.34	1.71	1.62	3.94	1.08	1.12	0.46	3.04	2.31	1.19	1.28	1.45	3.43	1.65	2.69	1.16	1.03	2.2	3.29	1.58	4.01	4	2.8	4.22	0.41	1.67	1.62	1.46	0.64	3.6	2.52	3.45	1.47	3.1	0.49	2.11	1.15	2.57	1.32	2.84	3.04	1.33	0.57	0.27	1.34
AC005592.1	0.09	0.1	0	0	0.1	0.12	0.05	0.02	0.25	0.02	0.2	0.02	0.16	0.05	0.44	0.36	0.04	0.04	0.11	0	0	0	0.05	0	0.08	0.09	0.17	0	0	0.2	0.13	0	0	0	0.02	0.21	0	0.05	0	0	0.05	0	0	0.04	0	0.18	0.07	0.02	0.05
AC005592.2	0.1	0	0	0.12	0.35	0.12	1.4	0.15	0.28	0.7	0.41	0.36	0	0.28	0.62	0.38	0	0	0	0.31	0	0	1.02	0.1	1.14	0.63	0.46	0	0.48	1.91	0.4	0.83	0.46	0.42	0.58	0.15	0	0	0.44	0	0	0	0.1	0	0	1.61	0.46	0.85	0
AC005594.3	0.23	1.02	1.03	0.42	0.43	0.18	0.36	0.3	0.28	1.97	0.14	0.21	0.88	0.21	0.32	0.56	0.27	0.28	0.21	0.35	0.69	0.33	0.21	0.41	0.42	0.61	0.28	0.04	1.83	0.65	0.34	0.68	0.89	0.09	0.7	0.33	0.16	0.27	0.61	0.08	0.16	0.24	0.12	0.54	0.09	0.69	0.44	0.44	0.69
AC005606.15	5.19	7.43	0	4.99	5.36	0.17	0.97	1.33	3.48	0	15.03	4.48	13.96	0.18	3.17	1.71	1.06	8.1	3.05	1.09	0	4.38	0.22	1.41	1.1	8.21	0.94	8.33	0	4.32	2.08	0	0	0.15	2.27	0.7	1.87	0.99	0	7.92	3.32	7.25	1.69	3.08	0.89	1.14	5.44	0	3.23
AC005609.1	0.05	0.13	0.51	0.13	0.08	0.12	0.26	0.26	0.07	0.08	0.01	0.07	0.07	0.17	0	0.06	0.47	0.03	0.05	0	0.62	0.22	0.39	0.11	0.11	0	0.51	0.02	0.07	0	0.05	1.49	0.79	0.46	0.04	0.7	0	0.16	0.47	0.11	0.08	0	0.01	0.31	0.05	0.28	0	0.13	0.11
AC005618.1	0	2.81	5.57	0.21	0	3.01	2.37	17.71	1.07	12.26	0	0.61	0	3.32	0.66	0	2.93	0	5.7	0	2.29	0.47	5.7	1.1	12.68	0	1.92	0	0.72	3.39	0.41	9.93	4.16	5.31	7.31	4.21	0	9.57	5.76	0.12	0	0	0	7.1	1.69	7.44	0	4.11	0.25
AC005618.6	0.42	3.38	1.37	1.44	0.61	0.57	2.39	4.85	0.47	0.59	0.31	0.92	0.03	2.36	2.64	0.47	4.05	0.46	1.51	0.35	0.84	1.46	0.66	0.44	3.14	1.24	1.87	0.4	2.01	0.89	0.88	0.19	1.17	2.99	3.81	1.24	0.9	0.84	0	0.8	0.43	0.61	0.27	3.03	0.75	0.91	0.74	0.06	2.21
AC005682.5	0.09	0.14	0	0.2	0.09	0.07	0.19	0.62	0	1.17	0	0.97	0	0.24	0.17	0.15	0.46	0.72	0.43	0.21	0.17	0	0	1.25	3.19	0.55	0.88	0.07	2.27	0	0.72	0.14	0.92	0.27	2.32	2.85	0.53	0.04	0.05	0.05	0.59	0.21	0.08	0.21	0.05	1.26	1.73	0.1	1.18
AC005740.3	1.12	3.08	0.32	0.26	0.9	0.13	11.47	1.78	0.62	0.18	0.45	0.89	0	1.62	3.17	0.47	3.63	0.25	0	1.16	0.59	9.97	0.57	0	0	0.14	5.57	0	0	2.55	0.44	3.24	0	0.82	0.26	1.32	0.71	0.14	0.98	0	0.4	0.13	0.11	0.15	0.15	0	0.38	0	1.04
AC005740.6	0.81	1.11	0.58	0.73	0.92	0.26	0.68	0.66	0.67	0.07	0.3	0.3	0.52	0.74	0.84	0.12	0.65	1.14	0.26	0.45	0.61	1.15	0.1	0.38	1.21	0.73	0.8	0.44	0.4	0.82	0.91	0.59	0.51	0.56	0.41	0.66	0.96	0.59	0.18	1.28	0.6	0.53	0.51	0.85	0.9	0.52	0.97	0.18	0.21
AC005754.7	0.27	0.15	1	0.62	0.51	0.1	1.87	1.27	0	0.14	0.45	1.47	0.41	0.36	0	0.39	1.59	0	0	0.19	0.23	0.42	2.09	0	0.66	2.97	2.49	0.09	0.28	0.14	0.7	2.72	0.41	3.96	0	1	0.33	0	0.39	0.86	0.2	1.05	0.6	0.93	0	0.34	0.3	0	3.43
AC005754.8	0.88	2.8	0.07	2.29	0.55	0.19	8.39	1.95	0.93	0.05	0.24	3.61	0.58	0.51	0.06	0.38	2.89	0	0.96	0.28	0	7.48	2.86	0.07	1.45	0.22	1.55	0.71	0	0.12	0.64	0.39	0.07	7.83	0.25	1.77	1.11	1.5	0.05	0.71	1.55	0.79	0.49	3.12	0.54	0.86	1.59	0	1.88
AC005757.7	0.34	0	0	0.12	0.05	0	0.25	0	0.04	0	0.08	0	0.18	0	0.16	0	0	0.21	0	0.05	0	0.04	0	0	0	0.2	0	1	0	0.17	0	0	0	0.31	0	0	0.37	0	0	0.37	0	0.25	0.24	0.18	0.07	0	0.38	0	0
AC005775.2	0.9	1.21	0	0.79	1.29	0.13	0.63	0.42	0.43	0.15	3.77	1.17	6.64	0.31	0.45	0.27	0.34	4.07	1.27	2.43	0.32	1.13	0.09	0.59	1.27	2.13	0.19	1.43	0	0.85	2	0	0	0	0.67	0.28	1.12	0.4	0	0.29	0.67	16.35	1.14	0.33	0.52	0.33	1.52	0	2.56
AC005785.2	5.72	6.81	0.52	1.51	6.63	0.48	1.84	0.73	3.08	1.69	12.37	1.89	101.95	0.68	1.54	4.87	0.9	6.69	1.06	2.69	1.21	1.74	0.77	0.39	9.94	6.01	0.65	20.89	1.5	2.78	1.66	2.42	3.91	0.32	2.27	0.77	5.62	2.57	0.47	3.09	13.67	43.76	16.23	2.24	4.75	1.75	3.51	0.46	3.84
AC005789.11	3.99	0.91	1.08	5.07	2.76	2.25	2.98	1.19	2.85	3.35	10.72	22.52	4.27	1.5	19.84	3.01	1.14	7.36	1.03	5.1	0.14	1.15	6.08	8.11	14.13	8.58	17.22	4.8	5.88	3.58	2.9	2.81	3.28	1.26	14.74	6.04	3.99	1.12	1.78	0.83	2.72	1.94	3.56	3.39	0.44	49.06	6.01	3.26	2.73
AC005822.1	0.15	0	0	0.09	0.13	0.12	0	0.16	0.1	0	0	0.04	0	0.05	0	0.05	0.36	0	0.05	0.08	0	0.09	0.09	0	0	0.09	0.04	0	0	0.4	0.04	0.08	0	0.18	0.25	0.15	0.09	0.04	0	0	0	0	0.07	0.38	0	0.09	0.09	0	0.19
AC005841.1	0	0	0.18	0.15	0.15	0.62	0.6	1.47	0.06	0.77	0	0.15	0	0.65	0.27	0.06	0.51	0	0.38	0.09	1.03	0.46	0.36	0.61	0.32	0.11	0.48	0.05	0.27	0.32	0.59	2.7	2.51	0.37	1.56	1.29	0.05	2.37	0.12	0.09	0.91	0.05	0.08	1.68	0.12	0.21	0.2	0.12	0.53
AC005932.1	0.16	0.14	0	0.34	0.19	0.09	0	0.19	0	0.21	0	0.28	0.06	0.22	0.35	0.06	0.13	1.05	0.75	0.52	0	0	0.25	0.64	0.35	0.06	0.39	0.65	0.07	0.14	0.25	0	0	0.12	0.05	0.18	0.05	0.13	0	0	0.39	0.77	0.41	0.17	0.27	0.12	0.65	0	0.33
AC005943.4	0.31	1.21	1.91	0.72	0.59	0.58	2.08	0.59	0.28	1.34	0.1	0.73	0.16	0.42	0.51	1.21	0.62	0	0.53	0.11	1.36	0.98	0.26	0.52	0.26	0.64	0.12	0.44	0.98	0.65	1.32	1.06	1.1	0.75	1.75	0.6	0	1.26	0.3	0.11	0.84	0.61	0.81	4.35	0.14	1.07	0.12	0	2.29
AC005943.5	1.48	5.47	0.53	2.35	2.57	1.55	3.58	4.45	2.1	0.6	2.18	1.72	3.18	1.2	3.32	1.33	3.79	1.26	2.09	0.84	0.75	2.9	1.87	1.33	3.24	1.68	0.39	4.08	0.46	3.64	3.18	1.95	0.9	2.2	4.55	1.68	5.51	1.88	0.45	4.56	6.49	2.4	1.63	9.09	3.52	4.91	2.42	1.32	10.52
AC005944.2	7.78	130.33	0	14.96	25.53	85.16	76.92	60.79	184.95	0	8.64	26.3	6.08	50.72	72.85	267.29	1.99	0	59.18	7.38	0	6.67	40.02	5.26	49.61	11.61	4.76	5.24	0	172.24	10.14	0	0	2.64	37.34	26.53	41.12	48.65	0	3.96	35.46	1.09	2.31	159.56	38.45	83.52	10.55	0	40.7
AC006011.4	18.25	10.86	0	18.29	10.62	7.87	6.89	20.9	9.71	0	18.94	21.63	27.72	8.16	7.56	7.63	11.85	21.44	8.81	19.07	0.44	15.83	23.09	18.14	15.53	33.46	17.24	46.86	1.1	7.24	13.37	0	1.3	37.53	15.86	6.67	41.29	12.89	0.14	18.95	21.33	15.36	33.23	9.1	9.21	23.48	21.77	0.14	59.43
AC006014.10	0.34	0.27	0	0	0.32	0.1	0.17	0	0.31	0	0.07	0.08	0.24	0.11	0.08	0.07	0.15	0.1	0.28	0.17	0.01	0.48	0.32	0.08	0.2	0.57	0.14	0.29	0.07	0.57	0.15	0.32	0	0.12	0.22	0.11	0.38	0.24	0	0.27	0.09	0.18	0.15	0.11	0.19	0.02	0.24	0	1.11
AC006014.7	0	0	0	0	0.12	0.85	0.54	0.92	0	0.63	0	0.13	0	0.47	0	0.16	0.53	0	0.15	0.11	0.62	0.14	0.67	0.3	1.5	0.13	0.91	0	0	0.17	0.63	0	0.19	0.45	1.36	0.48	0	1.32	0	0	0.13	0	0	0	0.44	0.72	0.12	0.15	0.14
AC006014.8	0.21	0.2	0.24	0.09	0.54	0.04	0.05	0.36	0	0.2	0.04	0.24	0	0.15	0	0.06	0.1	0.05	0.2	0.13	0.54	0.1	0.25	0.29	0.1	0.71	0.14	0.09	0.45	0	0.33	0.08	0.06	0.04	0.4	0.26	0.24	0.19	0.23	0.18	0.54	0.14	0.3	0.2	0.49	0.1	0.47	0.17	0.76
AC006019.3	0.03	0.04	1.07	0	0.02	0.03	0.02	0.13	0.02	0.37	0.03	0.4	0	0	0	0.06	0.05	0.02	0	0.07	3.75	0.11	0.05	0.03	0.14	0	0.03	0.19	0.47	0	0.05	9.63	2.13	0.07	0	0	0.03	0.05	0.6	0.12	0.09	0	1.47	0.12	0	0.02	0.16	0.56	0.68
AC006019.4	0.01	0.18	0.74	0.05	0.04	0	0.06	0.22	0.03	0.45	0.03	0.1	0	0.03	0	0.03	0.56	0	0.01	0	1.54	0.2	0.34	0.03	0.04	0.03	0.04	0.02	0.2	0.3	0.14	8.23	1.33	0.1	0.05	0	0.01	0.06	0.54	0.15	0.08	0.02	0.01	0.12	0.01	0.05	0.15	0.55	0.32
AC006024.4	0	0.19	0	0.13	0.15	0.03	0.44	0	0	0.03	0	0.1	0.07	0.25	0	0.03	1.85	0	0.03	0.05	0.03	0.07	0	0.15	0.03	0	0	0	0	0	0.31	0	0.32	0.18	0	0.08	0.17	0	0.09	0.14	0.05	0	0.4	0.03	0.21	0	0	0	0.65
AC006042.8	0	0.2	1.15	0.14	0.17	0.02	0.97	0.69	0.1	0.36	0	0	0	0.3	0	0.17	1.82	0	0.39	0.16	0.68	0.15	0.55	0.1	0.55	0.06	0.63	0.05	0.12	1.01	0	2.06	1.31	2.41	0.08	0	0.06	0.37	0.11	0.32	0.03	0	0.02	1.43	0.03	0.09	0	0.03	0.44
AC006111.1	0.59	1.05	0.52	0.32	0.89	0.95	1.4	1.09	0.56	1.39	0.09	0.73	0.1	1.03	1.15	0.68	0.94	0.2	0.89	0.24	1.24	1.4	0.61	0.43	0.42	0.74	0.62	0.09	0.74	0.7	0.97	2.05	2.16	1.09	0.5	0.54	0.25	1.2	0.92	0.23	0.71	0.1	0.53	0.54	0.42	0.62	0.2	0.59	1.03
AC006115.3	0.99	1.07	0.47	1.43	1.51	1.99	1.72	2.14	2.03	0.13	0.79	0.64	0.25	0.96	1.12	1.33	0.93	0.63	0.87	0.54	0.15	1.25	2.22	0.45	3.91	0.46	1.66	1.02	0.26	1.37	2.51	0.22	0.28	6.28	0.6	1.49	1.67	0.71	0.21	0.92	0.22	0.52	0.95	3.26	0.34	0.9	3.25	0.23	3.13
AC006116.13	0	0	0.06	0	0.05	0	0	0.06	0	0	0	0.05	0	0.1	0.05	0.06	0	0.05	0.1	0.04	0.37	0	0.1	0.04	0.05	0	0.09	0	0	0.06	0.08	0	0.12	0.23	0.22	0.1	0	0	0	0	0.04	0	0	0.1	0.05	0.2	0.09	0	0.3
AC006116.15	0.18	0.29	0.1	0.16	0.4	0.04	0.08	0.15	0	0	0	0.12	0.16	0.13	0.13	0.15	0.21	0.08	0.3	0.11	0.14	0.08	0.04	0.04	0.26	0.04	0.27	0.04	0	0.16	0.24	0	0.05	0.26	0.19	0.18	0.12	0	0	0.04	0.15	0.2	0.23	0.26	0.09	0.09	0.64	0	0.47
AC006116.17	0.09	0.15	0.13	0.32	0.19	0.11	0.13	0.13	0.36	0.22	0.12	0.08	0.18	0.48	0.32	0.29	0.16	0.08	0.28	0.24	0.18	0.05	0.43	0.07	2.69	0.23	0.15	0.21	0.04	0.25	0.72	0.41	0.32	0.32	0.48	0.8	0.08	0.16	0.09	0.08	0.2	0.21	0.15	0.03	0.21	0.24	0.42	0	0.64
AC006116.20	0.08	0.15	0.12	0.44	0.81	0.55	0	0	0.14	0.94	1.11	0.1	0	0.39	0.56	0.22	0.41	0.12	0	0.11	1.06	0.24	0.76	0.1	0.11	0.61	0	0.33	0.26	0.16	0.2	0	0.89	0.42	0.1	0.29	0	0	0	0.32	0.22	0.22	0.1	0	0	0.23	1.23	0	1.62
AC006116.22	0.03	0.13	0.06	0.14	0.16	0.06	0.19	0.2	0.14	0.1	0	0.09	0	0.11	0.67	0.09	0.35	0	0.15	0	0.04	0.13	0.17	0.02	0.14	0.02	0.21	0.02	0	0.23	0.18	0	0.05	0.43	0.2	0.25	0.02	0.13	0	0	0.07	0.02	0	0.25	0.04	0.3	0.22	0.02	0.43
AC006116.24	0.67	0.21	0	0.81	1.51	0.73	2.13	0	0.57	0	0.09	0.91	0	1.45	3.38	0.65	0.31	0.37	0.95	1.1	0.3	0.46	1.1	0.96	3.1	0.15	2.6	0	0	0.68	1.22	0.18	0	4.33	2.11	4.47	0.24	0.47	0	0.35	0	0.21	0	4.16	0	3.85	0.45	0	0.82
AC006126.4	0	0.24	0	4.99	0	0.33	0	0	0	0.22	0.14	1.31	0	0	1.86	0	0.33	0	0	0.58	0.18	0	0.71	11.19	3.4	0.34	3.27	0	3.95	0	0	0	0	1.2	1.28	0.64	0	0.17	0.81	0	0	0	0	0.37	0	0.56	1.4	0	0
AC006129.1	0.34	0	0	0.1	0.2	0.2	0.11	0.12	0	0.28	0	0	0	0.35	0.21	0	0.21	0.1	0.11	0.9	0.11	0	0	0.96	0.11	0.21	0.29	0	0	0	0	0	0	0.35	0.48	0.49	0.11	0.1	0	0.92	0	0	0	0.33	0	0	0	0.12	0
AC006129.2	2.16	0.56	0	2.11	1.81	0.63	0.52	0.12	0.44	2.27	0.25	0.7	0.13	1	1.65	0.61	1.5	1.93	3.4	2.93	0.11	0.1	2.8	2.54	1.55	2.91	1.88	0.27	1.44	0.26	1.98	0.17	0	1.73	0.94	2.03	0.93	1.11	0	1.26	0	0.2	0.55	0.87	1.25	0.54	0.94	0.59	0.43
AC006129.4	10.53	4.66	0.11	11.8	11.02	2.82	2.82	0.76	3.32	1.82	6.59	3.47	47.61	0.69	5.36	7.52	3.08	26.07	15.15	55.29	0.59	1.51	6.81	4.59	3.06	24.93	2.96	30.2	0.35	4.05	5.89	0.36	0	1.4	3.51	5.79	21.27	4.22	0.03	9.9	2.74	54.3	23.02	1.79	9.02	3.12	8.82	0.26	2.49
AC006132.1	0.24	0.09	0.25	0.48	0	0	0.17	0	0	0	0	0.42	0.07	0	0	0	0.1	0.67	0.07	0.49	0.06	0	0.5	0.78	0	0.29	0.14	0	0.09	0	0.15	0.29	0.47	0	0.31	0.16	0.25	0.08	0.13	0.01	0	0	0.34	0	0	0.3	0.55	0.25	0.18
AC006160.5	0.18	0.1	0.99	0.41	0	0.37	0.35	0.67	0.16	0.29	0.06	0.35	0	0	0.15	0.08	0.21	0.14	0.6	0.25	0.08	0.35	0.29	0.06	0.44	0.22	0.4	0	0.19	0.63	0.12	0.12	1.54	0.23	0.2	0.08	0.14	0.07	0.43	0.19	0.27	0.21	0.06	0.23	0.24	0	0.07	0.17	0.37
AC006262.6	1.63	4.81	0	2.47	1.11	1.3	1.71	4.67	2.7	0	0.89	2.58	2.94	0.82	3.09	1.46	0.1	1.6	1.93	0.65	0.63	0.6	0.54	0.07	0.03	0.04	1.29	0.33	0	1.97	0.34	0.06	0	0	0.01	1.43	0.39	6.12	0	0.07	7.21	3.4	0.29	1.55	2.03	0.4	0.31	0.01	0.05
AC006272.1	0.82	0	0.24	4.28	0	1.06	0.46	2.19	0	0.27	0.16	0.79	0	0.75	1.41	2.28	0	0.37	1.81	0.35	1.31	0.2	0.43	0.17	0.2	0	1.69	0.18	0.53	0.55	0.98	0	0	0.19	1.17	0.27	1.09	0	0	0.17	0	0	0.69	1.62	0.23	0.46	0	0.47	0.69
AC006273.5	0.06	0.11	0.09	0.15	0	0.44	0	0.15	0.07	0.1	0.2	0	0.16	0.17	0	0.09	0	0.42	0.32	0.18	0	0	0	0.12	0.6	0.53	0.14	0.16	0.2	0.1	0	0	0.29	0.1	0.14	0.09	0.16	0	0	0.11	0	0.18	0.27	0	0.09	0.36	0.15	0	0
AC006277.2	0.63	0.56	0.24	0.26	0.71	0.35	0.33	0.48	0.82	0.09	0.46	0.27	0.17	0	0.63	0.48	0.67	0.33	0.57	0.24	0	0.2	0.68	0.23	0.14	1.12	0.19	1.07	0	1.37	0.78	0	0.17	0.11	0.43	0.3	1.09	0.13	0	0.3	1.58	0.26	0.8	0.72	0.6	0.14	0.52	0	1.05
AC006372.1	0.16	0.11	0.03	0.16	0.16	0.05	0.21	0.39	0.06	0	0.07	0	0.11	0	0.03	0.06	0.35	0	0.06	0.02	0.12	0.14	0.11	0	0.32	0.06	0.03	0.14	0.04	0.07	0.02	0.23	0.07	0.56	0.05	0.15	0.03	0.4	0.07	0.1	0.18	0.24	0.06	0.32	0.15	0.22	0.45	0	1.98
AC006372.4	0.02	0.1	0.03	0.02	0.05	0.01	0.04	0.04	0.01	0.01	0.01	0	0.02	0.03	0.02	0.01	0.08	0.01	0.02	0.03	0.05	0.08	0.04	0.01	0.02	0.11	0.01	0	0.06	0	0.03	0.08	0.01	0.01	0.04	0.03	0.03	0	0	0.08	0.01	0.01	0.01	0.05	0.02	0.03	0.04	0	0.44
AC006449.1	0	0	10.12	2.87	0	0	15.72	2.18	1.43	0	0	8.23	0	8.06	0.28	0	34.95	0	0	3.29	6.82	9.47	0	4.6	2.63	0	8.48	0	0	0	7.33	6.17	10.53	27.98	3.25	4.15	1.27	9.2	3.91	0	0	0	0	2.41	0	0.91	2.29	7.39	12.77
AC006486.1	0.25	0.05	0.23	0.09	0.23	0.42	0.09	0.02	0.18	0.55	0.25	0.22	0.17	0.15	0.19	0.15	0.02	0.24	0.09	0.11	0.33	0.02	0.22	0.15	0.89	0.4	0.12	0.02	0.39	0.05	0.14	0.03	0.73	0.13	0.15	0.52	0.18	0	0.13	0.02	0.05	0.09	0.15	0.02	0.06	0.37	0.48	0.26	0.53
AC006538.1	5.93	2.94	0.55	1.5	3.93	2.85	2.51	1.8	5.58	0.29	9.54	1.8	14.92	1.31	4.66	4.71	0.93	5.36	1.84	2.79	1.04	1.01	1.15	0.97	2.13	3.67	0.55	9.2	1.45	2.8	2.76	1.21	0.34	0.54	2.95	1.89	4.57	2.22	0.74	3.31	6.88	11.05	7.52	4.44	1.66	5.22	8.03	1.03	8.86
AC006547.13	1.61	1.61	0.57	0.99	0.89	2.49	1.54	3.77	0.76	3.28	1.31	1.66	0.13	1.36	1.53	0.64	2.16	2.39	2.63	1.07	0.88	1.54	2.83	1.59	1.74	0.92	1.5	0.64	1.14	1.14	2.08	1.58	0.96	0.69	1.25	2.11	1.8	1.85	0.67	0.59	2.4	0.79	0.34	1.33	0.2	1.82	1.69	0.43	1.57
AC006547.14	4.95	11.53	3.45	3.77	3.33	0.97	3.68	2.51	0.75	0.37	3.35	3.09	3.53	2.15	7.47	0.95	2.78	1.13	0.89	4.31	0.38	15.71	0.89	4.67	0.66	15.66	3.56	1.29	0.86	5.81	6.08	9.15	5.03	1.57	2.48	2.66	9.01	0.27	1.81	5.22	8.56	3.25	6	4.56	0.86	3.77	1.18	0.34	5.74
AC006942.4	9.13	3.28	0.15	3.92	5.7	1.98	3.88	1.6	4.89	1.47	7.63	9.72	7.75	1.93	5.86	3.35	1.94	10.91	2.71	11	0.57	5.3	2.18	4.05	3.66	11.31	1.47	6.67	0.17	4.97	11.67	1.34	2.34	1.02	3.19	2.86	9.08	2.93	0.16	4.55	7.38	5.68	11.94	5.74	13.34	2.98	11.41	0.15	14.25
AC006946.15	2.34	0.88	0.04	0.65	1.34	0.81	0.36	0.32	0.93	0	3.18	0.15	2.64	0.64	0.89	1.26	0.48	0.11	0.8	0.88	0	0.5	0.27	0.29	0.16	0.75	0.04	1.07	0	0.77	1.78	0.26	0.2	0.33	0.24	0.13	0.31	0	0.05	0.49	0.78	0.88	1.31	0.44	0.62	0.08	0.33	0.04	1.33
AC006946.16	1.17	0.19	0.03	0.41	2.29	0.61	0.46	0.15	0.87	0.07	0.59	1.38	0.05	1.57	0.97	1.15	0.14	0.3	0.48	0.28	0	0.01	0.31	0.12	0.03	0.04	0.03	0.12	0	0.05	0.15	0	0.39	0.01	0.43	1.93	0.12	0.04	0	0.09	0.31	0.1	0.14	0.01	0.09	0.07	0.39	0	1.92
AC006946.17	0.59	0.1	0	0	1.21	0.31	0.28	0.08	0.7	0.29	0.65	1.18	0	0.75	0.73	1	0.14	0.27	0.29	0.25	0	0	0.14	0	0	0	0	0.31	0	0.44	0.29	0	2.42	0	0.32	0.78	0	0	0.17	0.13	0.2	0.48	0.17	0.07	0	0.07	0.4	0	1.02
AC006978.6	3.73	3.85	1.88	3.09	3.62	3.38	3.94	7.91	2.19	3.3	2.37	6.12	0.47	3.57	2.23	4.51	5.08	4.27	4.82	4.83	3.67	2.55	7.88	4.04	6.28	4.39	4.36	0.68	2.42	3.15	3.63	1.3	2.74	5.06	4.75	6.63	1.93	3.98	1.22	1.97	5.79	1.3	2.44	4.34	1.69	9.03	7.51	1.14	9.73
AC006995.8	0.53	0.3	0.04	0.04	0.43	0.26	0.87	0.39	0.3	0	0.43	0.27	0.05	0.23	0.23	0.29	0.38	0.16	0.06	0.6	0.13	0.18	0.34	0.2	0.41	0.38	0.21	0.12	0	0.38	0.52	0.17	0.11	0.47	0.36	0.27	0.25	0.18	0.02	0.95	0.31	0.12	0.34	0.16	0.26	0.36	0.49	0.05	0.55
AC007000.12	0.31	0.41	0.18	0.25	0.55	0.42	1.15	1.12	1.35	0.21	0	0.26	0	1.13	0.52	0.35	0.86	0.05	0.73	0.25	0.4	0.45	0.47	0.26	0.7	0.41	0.46	0	0.14	0.32	1.13	0.26	0.73	0.41	0.31	0.28	0.03	0.44	0	0.06	0.42	0.05	0	0.69	0.46	0.57	0.31	0.06	1.21
AC007009.1	5.82	1.36	0	2.96	3.47	2.43	1.71	1.08	4.54	1.04	23.71	0.92	17.5	1.44	2.74	5.61	0.51	2.29	0.22	2.36	0.18	0.57	1.05	0.33	1.12	1.36	3.25	2.13	0	2.09	5.81	0	1.48	0.82	0	2.85	2.94	0.59	0	1.35	6.96	2.96	9.07	1.07	0.67	0.67	5.04	0	0.67
AC007036.6	0.07	0	0.1	0.24	0	0.52	0	0.7	0	0.34	0	0.17	0.11	0.09	0	0	0	0.73	0.09	0.3	0.09	0	0.51	0.07	0	0.09	0	0.07	0	0.32	0	0.28	0	0.14	0.15	0	0.09	0	0.1	0	0.16	0.32	0	0	0	0.18	0.24	0.19	0
AC007038.7	0.39	0.65	0.21	0.35	0.23	0.48	0.71	1.04	0.36	0.45	0.08	0.33	0.29	0.35	0.56	0.34	1.07	0.18	0.32	0.33	0.55	0.58	0.75	0.35	0.66	0.54	0.38	0.29	0.17	0.36	0.44	0.86	0.52	1	0.38	0.5	0.36	0.81	0.31	0.35	0.41	0.44	0.37	0.64	0.14	0.5	0.25	0.3	0.42
AC007040.11	0.11	0.99	0.13	0.15	0.02	0.04	0.13	0.1	0.13	0.02	0.81	0.07	0.77	0.03	0.1	0.28	0.12	0.08	0.1	0.04	0.24	0.33	0.11	0.02	0.05	0.14	0.1	0.3	0.11	0.49	0.08	0.63	0.45	0.15	0.22	0.36	0.45	0.12	0.14	0.28	0.28	1.05	0.2	0.37	0.01	0.28	0.12	0.17	0.3
AC007040.6	0.06	0.05	0	0.29	0.14	0.24	0.04	0.31	0.16	0.3	0.23	0.13	0.52	0.04	0.12	0.04	0	0	0.04	0.19	0.21	0.22	0.26	0.34	0.62	0.09	1.32	0.13	0.15	0	0.4	0.25	0.33	0.06	0.54	0.28	0.15	0.43	0.09	0.11	0.03	0	0.2	0.28	0.04	0.15	0.22	0.16	0.11
AC007040.7	0	0.32	0	0	0.08	0.08	0.24	0.2	0.32	0.05	0.46	0.38	0	0.13	0	0.11	0.2	0.08	0.24	0.05	0	0.98	0.05	0.1	0.01	0.05	0.14	0.6	0	0.15	0.21	0	0	0.25	0.43	0.35	0.45	0	0.06	0.23	0	0	0.04	0.36	0.17	0.18	0.09	0	0.42
AC007092.1	2.67	0.58	0.31	2.24	1.73	3.96	1.29	2.5	3.18	0	4.47	2.4	2.27	1.96	2.1	2.19	1.48	1.17	0.69	1.35	0.28	0.3	1.18	0.28	0.55	1.46	1.66	1.41	0.22	1.92	0.6	0.52	0.09	2.52	2.38	0.76	1.94	0.68	0	1.07	5.83	0.61	1.39	2.84	1.01	2.44	1.2	0.29	2.13
AC007163.3	0.92	0	0	0.29	0.04	0.67	0.06	0.44	0.8	0.19	0.07	0.14	0	0.98	0.08	0.81	0.39	0.59	1.38	1.29	0.02	0	0.26	0.03	0.4	0	0	0.1	0.03	0.07	0	0	0.03	0.06	0.04	0.52	0.06	0.11	0	0	0	0.06	0.06	0.04	0.51	0.3	0.04	0.05	0
AC007192.6	342.84	80.93	0	38.8	253.84	32.94	32.59	12.3	289.17	0	785.91	14.08	902.39	28.27	24.54	303.06	4.42	170.63	38.68	108.17	0	10.98	13.03	6.68	8.26	59.86	0.56	443.84	0	58.24	14.73	0	0	0	11.12	3.54	72.71	19.34	0	61.29	85.31	323.97	303.32	17.16	59.94	13.2	17.44	0	21.03
AC007228.11	0.9	0.87	0.09	0.75	0.92	1.04	2.1	0.52	1.97	0.14	1.44	0.55	1.11	1.43	1.05	0.79	1.04	1.07	0.61	0.64	0.24	1.21	0.67	0.62	0.96	1.04	1.23	1.39	0.16	0.88	0.89	0.43	0.31	0.81	1.08	2.46	0.8	0.61	0.07	0.67	0.58	0.78	1.31	0.9	0.46	1.44	1.68	0.21	2.5
AC007238.1	0.08	0	0.06	0	0.09	0.02	0.1	0.12	0.11	0	0	0	0.03	0.64	0.1	0.23	0.58	0	0.3	0.09	0.11	0	0.07	0.24	0.08	0.1	0.18	0	0.06	0.39	0.08	0	0	0.08	0.18	0.67	0.2	0.19	0.06	0.17	0	0	0	0.1	0	0.31	0.28	0	0.41
AC007246.3	10.12	6.53	1.14	8.67	9.68	19.24	11.69	8.16	17.53	0.6	6.78	6.14	1.34	9.02	12.28	14.66	10.57	7.12	9.35	6.84	4.24	9.99	12.69	10.06	9.15	7.93	12.03	8.85	2.23	5.29	12.4	3.8	2.56	6.22	5.77	10.4	8.41	21.06	0.89	5.1	13.73	3.78	7.57	11.74	2.5	6.39	5.37	0.35	11.24
AC007255.8	0.05	0.08	0	0.14	0.05	0.45	1.77	1.83	0.07	0	0.05	0.06	0	0.85	0.17	0.04	0.28	0.06	0.42	0.1	0.25	0.06	0.25	0.14	0.2	0.07	0.15	0	0.08	0.24	0.32	0.19	0	0.24	0.32	0.88	0	0.37	0	0.2	0.06	0.03	0	0.63	0	0.19	0.03	0	0.51
AC007276.5	2.55	1.88	2.67	1.09	2.4	2.64	3.77	6.29	2.82	2.79	1.36	0.55	0.79	2.28	2.23	2.46	1.55	1.22	2.27	2.56	7.32	1.56	2.23	1.51	6.2	2.15	1.78	0.85	3.14	2.15	3.24	11.61	8.34	1.33	2.11	3.79	1.44	2.31	4.36	1.68	2.52	0.61	1.25	1.12	6.89	2.06	4.41	1.87	3.83
AC007277.3	0.23	0.86	0	0.67	0.37	0.14	0.49	0.47	0.08	0.03	0.08	0.08	0.15	0.04	0.12	0.02	0.97	0.02	0.4	0.07	0.04	0.04	0.16	0.1	0.17	0.1	0.07	0.33	0	0.8	0.26	0.06	0.07	0.19	0.24	0.06	0.07	0	0	0.1	0.32	0.38	0.03	0.16	0.3	0.04	0.3	0.04	0.62
AC007285.6	0	0.15	0	0.16	0.24	0.32	0.11	0	0	0.08	0.09	0	0.21	0.21	0.37	0	0.11	0.32	0.12	0.15	0.06	0	0.17	0.28	0.4	0.51	0.21	0	0	0.14	0.14	0.28	0.64	0	0.4	0.24	0.06	0	0	0	0.15	0	0.04	0.12	0.06	0.29	0.11	0.19	0.11
AC007292.3	0.47	0.5	1.29	0.8	0.49	0.17	0.54	1.45	0.52	0.75	0.73	0.98	0.8	0.3	1.18	0.43	0.5	0.71	0.54	0.59	1.14	0.68	0.75	0.27	0.62	0.38	0.39	1.01	1.23	0.96	0.49	2.03	3.28	0.41	1.92	0.91	0.63	0.51	0.44	0.35	1.76	0.57	0.63	1.27	0.15	0.92	1.26	0.35	2.17
AC007292.6	7.58	6.34	0.33	4.29	3.84	1.87	5.47	4.33	9.38	0.29	7.22	10.26	10.54	1.83	5.12	6.2	3.47	3.4	2.18	3.67	1.34	10.4	1.38	1.14	1.71	12.54	1.54	16.15	0.94	4.54	8.28	2.66	2.83	0.7	3.88	2.16	14.98	6.08	0.35	10.3	22.51	21.61	15.48	11.03	4.32	1.57	6.09	0.08	18.14
AC007308.6	0.06	0.11	0.17	0.08	0.08	0.24	0.33	0.51	0.05	0.54	0.1	0.15	0.04	0.5	0.28	0.04	0.21	0.02	0.05	0.13	0.5	0.31	0.3	0.18	0.16	0.02	0.26	0.07	0.22	0.04	0.11	1.73	0.79	0.37	0.19	0.64	0.03	0.24	0.2	0.02	0.15	0.16	0.06	0.46	0	0.17	0.05	0.48	0.15
AC007308.7	11.33	40.7	0	3.23	21.34	0	2.64	0	14.53	0	23.01	0	111.57	0	6.68	26.67	0	14.39	21.79	7.86	0	2.07	1.44	0	6.11	12.81	0	71.55	0	21.24	7.84	0	0	0	3.73	0	30.6	9.17	0	21.07	30.49	87.1	33.7	7.66	10.32	5.14	15.58	0	10.53
AC007318.5	0.42	0.61	0.09	0.25	0.17	0.71	0.87	0.39	0.47	0	0.25	0.5	0.07	0.78	0.65	0.65	1.49	0.37	1.75	0.28	0.1	0.42	0.78	0.29	0.29	0.08	0.29	0.25	0	1.27	0.37	0.27	0.43	0.52	0.42	0.36	0.45	0.63	0	0.6	0.21	0.24	0.2	0.72	0.28	0.74	0.18	0	0.2
AC007326.9	0	0.71	0.81	0	0	2.52	0.37	0.81	0.39	1.13	0.14	0	0	0	0	0.63	0.67	0	0	0.44	1.1	0.33	1.07	0.14	1.2	0.17	0.31	0	0	0.45	0	4.63	0.85	0.46	0	0	0	1.4	0	0.15	0	0	0	0	0.58	0.56	0.31	0.2	0
AC007347.1	39.45	37.62	0.39	13.13	32.14	5.36	14.59	0.93	34.52	1.07	31.15	9.86	18.81	5.96	27.81	30.72	11.3	19.64	15.89	17.33	0	18.19	3.37	0.84	2.82	18.8	3.01	23.84	0	18.79	16.07	0.21	0	2.13	3.14	2.6	17.44	6.71	0.1	30.68	22.39	16.25	20.83	5.22	19.34	5.72	12.62	0.54	16.74
AC007362.1	1.99	6.29	0.15	14.6	3.38	1.11	4.12	4.46	2.09	0.86	1.43	13.7	4.19	6.11	11.1	1.45	14.68	13.04	14.33	5.34	0.02	12.71	16.55	15.08	19.67	12.79	7	3.63	1.76	4.43	3.08	0.26	0.48	5.72	14.44	4.4	9.5	2.8	0.18	6.2	3.42	1.33	4.36	2.21	1.45	26.09	9.39	0.51	1.58
AC007364.1	0.04	2.85	0.03	0.13	0	0.04	0	0.11	0	0.06	0.08	0	0.41	0	0	0.84	0.16	0	0.3	0	0	0.02	0.07	0	0.02	0	0.02	0.23	0	0.56	0.19	0.04	0	0.12	0	0	0.04	0	0	0.04	0.04	0.6	0.21	0.49	0	0.09	0.07	0.03	0
AC007375.1	0.65	0.17	0.52	0.38	0.55	2.66	0.8	2.55	0.92	0.12	0.91	0.14	2.27	0.68	0.91	0.4	0.91	0	0.19	0.17	0.88	0.52	0.5	0.13	0.25	0.02	0.29	0.48	0.05	0.62	0.16	1.31	0.6	0.57	0.17	0.65	0.61	0.73	0.69	0.22	0.69	0.13	0.31	0.93	0.8	0.02	0.08	0.7	0.3
AC007383.3	5.65	8.8	0.49	12.1	11.98	3.81	12.82	11.93	5.45	0.72	2.05	8.78	0.09	6.85	11.59	3.49	9.11	6.49	9.03	6.14	1.99	14.25	8.1	7.32	12.22	14.37	18.17	3.14	0.56	10.1	12.17	1.63	2.44	6.89	12.41	7.94	12.77	9.9	0.86	9.2	7.95	1.03	7.78	8.94	13.78	9.51	9.22	0.62	12.52
AC007390.5	33.51	16.92	0.93	12.59	31.56	22.75	14.38	15.64	18.31	6	46.8	22.69	35	19.35	26.61	35.73	14.71	25.37	26.74	26.98	2.94	8.63	19.81	16.25	24.4	43.35	19.33	12.3	1.77	7.9	32.14	1.87	1.9	22.68	17.23	21.86	17.44	8.97	3.21	15.93	10.38	14.29	9.37	18.1	22.4	21.24	27.68	2.19	28.37
AC007405.2	0.03	0	0.04	0.11	0.15	0.03	0.02	0	0	0.21	0.13	0	0	0.02	0.06	0.04	0.11	0.04	0.1	0.09	0.02	0	0.04	0.02	0.06	0.08	0.05	0.12	0	0.02	0.19	0.1	0.17	0	0.1	0.66	0	0.04	0	0	0.02	0	0.04	0	0	0.19	0	0.02	0.67
AC007405.4	0.03	0.41	0.07	0.14	0.04	0.03	0.27	0.02	0.02	0	0.1	0.06	0.03	0.08	0.13	0.14	0.1	0.02	0.1	0.04	0.13	0.04	0.06	0.02	0.04	0.17	0.19	0	0.05	0.12	0.43	0.1	0.15	0.11	0.05	0.19	0.02	0.06	0	0.02	0.13	0.1	0.14	0.04	0.09	0.12	0.08	0.14	0.2
AC007405.6	2.31	7.75	0	1.18	3.85	1.55	5.45	2.15	1.12	1	1.96	0.53	2.43	2.92	2.21	5.64	2.71	0.97	2.5	2.32	0	1.92	3.15	2.44	6.77	1.53	3.04	1.32	0	9.73	4.27	0	1.01	0.71	3.24	1.33	1.79	1.09	0.27	1.05	0.93	1.43	2	0.68	3.84	2.04	0.97	0.26	1.13
AC007405.8	1.01	2.44	2.08	0.91	1.51	2.03	3.9	4.18	0	0.5	0	2.25	0	1.4	9.57	1.86	1.5	0	2.04	0.23	7.74	0.13	0.42	0.36	2.66	0.81	0.74	0.84	0.31	6.31	0.85	2.47	2.94	0.58	0.39	0.94	0.28	2.22	2.05	0	0.92	0.53	0.22	0.89	0.76	0.6	0.35	1.42	6.13
AC007461.1	0.45	1.07	0	1.04	0.89	0.34	2.24	1.84	0.17	0	0.33	0.53	0	0.75	0.72	0.46	3.6	0.3	1.54	0.41	0	1.45	0.47	0.58	0.64	1.04	1.08	0.2	0	1.47	2.91	0.13	0.2	0.38	0.78	0.78	0.86	0.84	0.19	0.42	1.45	0	0.12	3.79	0.69	0.4	0.29	0	0.32
AC007461.2	0	0.05	0.14	0.06	0.11	0.03	0.04	0.21	0	0.03	0.02	0	0	0.02	0.06	0.02	0.23	0.02	0.02	0.05	0.02	0.24	0.06	0.03	0.06	0.06	0.15	0	0.05	0.02	0.21	0.1	0.4	0.23	0.18	0.08	0	0.09	0	0.04	0.07	0	0	0.12	0.02	0.12	0.06	0	0.08
AC007464.1	0.32	0.12	0	0.14	0.56	0.13	0.12	0.45	0.18	0.05	0.05	0	0.14	0.24	0.06	0.38	0.21	0.14	0.2	0.08	0.28	0.04	0.02	0.18	0.5	0.02	0	0.12	0	0.07	0.34	0.03	0.27	0.63	0.43	0.06	0.02	0.02	0	0.16	0.49	0.43	0.17	0.02	0.2	0	0.09	0	0.57
AC007551.3	0.66	1.09	0.34	0.47	0.87	1.26	1.53	2.25	0.73	0.07	0.38	0.53	0.08	2.77	0.89	1.07	0.62	0.39	1.06	0.56	1.36	1.37	1.16	1.38	1.78	1.07	1.87	0.07	0.14	1.28	1.06	0.21	0.49	1.26	1.77	2.69	0.43	1.15	0.16	0.21	0.42	0.24	0.36	0.63	2.01	0.9	0.32	0.41	1.67
AC007566.10	1.91	2.52	0.21	2.78	3.74	3.74	2.8	9.09	2.35	0.37	0.63	0.24	0.32	2.95	1.03	1.82	15.61	2.67	4.4	2.27	1.94	1.09	5.2	4.21	2.04	2.89	3.53	0.33	1.2	2.6	1.16	0	1.02	2.19	1.82	6.12	1.17	6.06	0	2.66	1.05	0.79	0.22	2.63	2.76	0.77	1.09	0	1.26
AC007620.3	0.85	0.83	3.93	7.05	0.46	3.99	1.94	12.56	1.31	2.7	0	2.74	0.03	4.2	2.12	1	5.89	0.74	6.07	0.83	3.84	10.17	8.93	13.52	21.59	0.58	14.69	0.13	6.24	3.78	1.97	4.75	6.29	15.57	8.37	13.8	0.47	6.83	5.54	0.59	0.3	0.09	0.36	6.54	0.82	7.71	1.18	3.13	2.39
AC007682.1	0	0.01	0	0.06	0.02	0.03	0.03	0.18	0.04	0	0.03	0.01	0	0.08	0.24	0	0.03	0	0.01	0	0.01	0.02	0.03	0	0.01	0.01	0.03	0	0	0.05	0.06	0.02	0	0.61	0	0.08	0	0.07	0	0	0.03	0.01	0	0.18	0.03	0.05	0.01	0	0.06
AC007690.1	0.13	0.12	0.59	0.09	0.11	0.07	0.19	0.37	0.15	1.22	0.1	0.49	0.12	0.09	0.14	0.05	0.38	0.11	0.18	0.14	0.74	0.07	0.36	0.08	0.05	0.23	1.09	0.06	0.38	0.06	0.09	0.3	0.26	0.42	0.04	0.47	0.15	0.11	0.11	0.06	0.12	0.06	0.31	0.14	0.22	0.07	0.02	0.78	0.02
AC007743.1	0.19	0.27	0	0.1	0.4	1.54	0.99	0.3	0.4	0.06	0.02	0.26	0.23	0.73	0.13	0.48	0.36	0.1	1.27	0.36	0.04	0.14	0.6	0.55	0.05	0.05	0.09	0.07	0	0.81	0.53	0.22	0.15	0.16	0.06	0.79	0.06	0.15	0	0.09	0.07	0.28	0.34	0.65	0.15	0.14	0.54	0.16	1.01
AC007750.5	0.05	0.02	0	0.07	0.06	0.13	0.01	0.08	0.05	0.03	0.04	0.16	0.03	0.06	0.01	0	0.03	0.27	0.03	0.06	0.04	0	0.05	0.23	0	0.11	0.07	0.01	0.04	0.05	0.31	0	0	0.04	0.15	0.11	0.06	0.01	0	0.07	0.13	0	0.04	0.1	0	0.33	0.11	0	0.1
AC007773.2	0.29	0.41	0.1	0.08	0.38	0	0.16	0	0.16	0.24	0.51	0.08	1.65	0.34	0.26	0.41	0.08	0.1	0.2	0.18	0	0	0	0.15	0.18	0.31	0.51	0.73	0	0.49	0.08	0.26	0	0.06	0	0.26	0.25	0	0	0	0.08	0.95	0.46	0.21	0	0.08	0.4	0	0.17
AC007773.3	0	0	2.79	0.26	0	0.33	0.08	0.42	0	0.38	0	0.39	0	0.19	0	0	0.38	0	0	0	1.02	0.34	0.48	0.34	5.95	0	0	0	0.31	0	0	0.56	1.48	0.45	0.11	0.71	0	0.35	0.14	0.52	0.26	0	0	0	0.26	0.18	0.71	1.09	1.73
AC007787.2	0.05	0.04	0.68	0.18	0.13	0.07	0.05	0.54	0.03	0.44	0	0.11	0	0.11	0.17	0.03	0.19	0.03	0.14	0.05	1.1	0.16	0.16	0.05	0.51	0.03	0.15	0.02	0.25	0	0	3.47	1.96	0.19	0.1	0.06	0.05	0.16	0.71	0.05	0.22	0.05	0.06	0.33	0.06	0	0	0.19	0.16
AC007879.4	0	0	0	0.11	0.11	0	0	0	0	0.16	0	0.35	0	0	0	0.14	0	0.22	0	0	0.13	0.23	0	0.1	0.48	0.24	0	0.1	0	0	0.57	0	0	0	0.11	0.14	0.24	0	0	0	0.45	0.58	0.38	0.13	0	0.25	0.22	0	1.39
AC007879.7	0.04	0	0	0.21	0.05	0	0	0	0.05	0	0	0.38	0	0.15	0.15	0	0	0.35	0.12	0	0	0	0	0.77	0.47	0	0.12	0	0	0	0.48	0	0	0.15	0.55	0.17	0	0.13	0	0	0	0.09	0	0.14	0.13	2.41	0	0	0.64
AC007880.1	0	0	0	0	0	0.03	0.06	0	0.09	0	0.05	0.02	0.03	0	0.04	0	0.06	0.02	0.02	0.04	0	0.1	0	0	0	0.04	0	0.02	0	0	0	0	0	0.05	0.07	0	0.06	0.04	0	0	0.04	0	0.06	0.02	0.02	0.02	0.04	0	0.21
AC007952.4	0.37	0.55	0	0.44	0	0.2	1.33	1.65	0.34	0	0.48	0.26	3.51	0.08	1.57	0.12	0.65	0.99	0.51	0.68	0	0.25	0.07	0.66	0.66	0.99	0.91	1.16	0.09	4.13	0.16	0	0	0.12	0.28	0	0.91	0.21	0	1.28	0.33	1.76	0.66	0.11	0	0.11	1.27	0	0
AC007952.5	0.7	1.09	0	0.38	0.75	0.93	0.41	0.23	0.33	0.85	0.12	0.11	0.51	0.47	0.64	0.41	0.3	0.18	1.05	1.18	0.72	0.26	0.83	0	1.64	0.09	1	0.42	0.27	1.16	1.04	0.37	0.9	0.9	0.84	0.2	0.72	0.22	0.17	0.09	0.21	1.73	1.71	0.44	0	0.56	0.66	0.21	0.22
AC007952.6	0.3	0.05	0	0.1	0.35	0.15	0.4	0.14	0.13	0.1	0.2	0	0.28	0	0.27	0	0.2	0.51	0.08	0.36	0.08	0.11	0	0	0.77	0.42	0.35	0.5	0.41	0	0.27	0	0.4	0.23	0.22	0.17	0.69	0	0	0.03	0.11	0.31	0.74	0.12	0.18	0.08	0.13	0.07	0
AC007966.1	1.34	0.21	0	2.15	0.3	0.42	0.11	0.45	1.26	0.1	0.63	1.52	0.05	0.58	1.17	0.13	0.72	0.22	0.2	0.03	0	1.14	0.81	0.23	0.56	0.08	1.98	1.47	0	0.19	2.12	0	0	1	0.1	0.7	0.84	0.26	0	1.32	2.49	0.22	1.37	1.24	0.26	0.78	0.56	0	0.59
AC007969.5	2.84	40.46	0	3.33	3.54	3.94	11.82	12.61	12.54	0	4.18	2.36	32.3	7.35	1.37	17.51	18.07	6.03	34.25	1.57	0	4.41	7.89	1.76	10.9	4.44	1.12	20.65	0	65.14	1.41	0	0	2.39	15.24	10.09	11.67	20.2	0	9.53	12.75	16.9	14.5	27.71	6.84	18.04	6.45	0	4.48
AC008060.7	0	0.08	0.22	0.74	0.03	0.39	0.55	1.55	0.84	0.41	0.07	0.16	0.6	1.62	0	0.03	0.43	1.74	0.82	4.41	0.21	0.14	1.48	0.14	2.1	2.5	0.15	0.86	0.51	0.17	1.4	0.05	0	0.13	0.4	1.74	0.11	0.08	0	0.12	0.05	1.31	0.32	0.03	0.03	1.06	1.28	0.16	0.97
AC008074.3	0.06	0.1	0.09	0	0.07	0.13	0.07	0.18	0	0.41	0.06	0	0.77	0.16	0.16	0	0.07	0	0.08	0.13	0.08	0.37	0.15	0.06	0	0.08	0.21	0.07	0	0.19	0.06	0	0.29	0.06	0.14	0.08	0.15	0	0	0.13	0.14	0	0.24	0	0	0	0.21	0	0
AC008088.4	0.18	2.86	0	0	0.35	0	2.24	0.07	0.07	0	0.06	0.24	3.45	0.13	0.44	0.15	0.19	0.47	0.13	0.47	0	0.27	0.14	0	0.13	1.89	0.37	0.74	0	0.83	0.75	0	0	0.24	0.32	0	1.59	0.81	0	0.18	0.7	2.91	0.31	1.56	0.5	0.31	0.06	0	1.32
AC008132.13	0.06	0	0	0.28	0.01	0.08	0.17	0	0.06	0.02	0.1	0.02	0.01	0.03	0.01	0.1	0.01	0.01	0.01	0.02	0	0	0	0	0	0	0.01	0.02	0.01	0.01	0.03	0	0.12	0	0.01	0.01	0	0	0	0.03	0	0.02	0.03	0.01	0	0.06	0.01	0	0.03
AC008174.3	0	0.45	0	0.7	0.15	0	0.08	0.52	0.72	0	0.07	0.24	0.41	0	0.19	0.1	0.48	0.59	0.09	0.14	0.09	0.86	0.33	0.15	0	0.35	0.76	0.43	0.59	0.31	0.58	0	0	0.71	0	0.09	0.08	0.16	0	0.36	0.23	0.08	0.13	0.64	0.09	0.83	0.17	0	0.59
AC008267.1	0.07	0.37	0.45	0.26	0.19	0.03	0.07	0.18	0	0.74	0	0.08	0	0.08	0.04	0.18	0.12	0.08	0.12	0.03	0.99	0.04	0.16	0	0.04	0.2	0.04	0.24	0.05	0.19	0.19	0.85	1.69	0	0	0	0	0.08	0.05	0	0.07	0.19	0.03	0.16	0.04	0.2	0.34	0.18	0.32
AC008443.1	3.56	11.74	0.46	4.79	5.2	0.74	11.94	3.19	4.15	0.13	0	3.77	0	3.85	9	3.4	5.24	0	5.27	1.51	0	8.29	0.59	1.56	3.13	6.92	8.65	0	0	8.34	10.63	0	0.11	5.15	4.73	3.32	3.01	3.13	0	0.3	1.2	0	0	4.64	2.4	3.58	3.15	0	10.57
AC008746.12	2.73	3.15	0.16	4.09	3.13	1.63	1.26	1.9	1.81	2.31	1.65	1.17	3.68	1.81	5	1.77	2.24	6.48	1.29	3.36	0.43	4.16	1.52	0	0.68	3.8	0.99	3.91	0	3.14	3.02	1.13	0.84	0.57	1.25	1.61	0.69	3.64	0	2.57	5.43	5.37	4.11	3.06	1.5	2.02	6.71	0.31	9.53
AC008746.3	0.52	0	0.45	2.07	0.72	0	0	2.26	0.29	0.17	0.42	0	0.32	2.29	0.39	0	0.75	0.12	0.14	0.33	4.14	0.87	0.53	0.21	1.17	0.26	0.47	0.23	0.67	0.33	1.44	1.51	5.29	0.33	0.59	1.06	0.13	5	0.15	1.12	0.86	0.5	0.41	0.97	0.29	0.27	1.31	0.44	2.74
AC008865.1	19.78	9.82	0	5.82	15.5	1.22	10.41	0	16.54	0	20.75	8.98	8.8	3.61	14.33	11.85	7.09	17.51	9.03	9.46	0	7.48	2.26	2.92	1.69	15.74	2.37	12.32	0	6.12	11.67	0	0	0	4.96	1.81	12.54	4.91	0	14.16	21.83	14.76	17.92	3.37	2.12	4.3	15.91	0	9.03
AC008964.1	6.15	1.74	0.05	5.18	6.76	1.22	2.7	4.29	1.17	0.06	0.66	3.86	0.82	3.46	6.4	1.56	8.3	13.35	9.32	12.85	0	1.36	8.88	9.39	3.42	21.12	6.91	2.7	0.08	3.6	3.84	0	0	20.24	7.9	8.1	10.03	2.65	0.02	4.11	4.64	2.53	3.92	4.08	3.69	2.92	5.32	0	2.65
AC008991.1	0	0.21	0.18	0.72	1.68	0.14	0.16	0.35	0	0	0	0	0	0.34	0	0	1.62	0	0.65	0	0	2.32	0	0.99	0	0	0.55	0.27	0	1.18	1.09	0	0	0	0	0	0.31	0.61	0	0.65	0.44	0	0	0.33	0.17	0	0.14	0	0.33
AC009005.2	2.34	0.57	0	5.65	1.82	0.41	1.23	1.6	0	0.31	1.42	6.26	1.97	1.17	1.14	0.19	1.11	2.85	4.16	2.54	0.17	7.99	2.57	5.93	2.23	7.95	4.02	9.02	0.18	3.32	4.92	0	0.67	1.08	1.6	2.64	13.84	6.7	0.37	5.65	7.62	1.35	7.92	1.66	1.92	1.02	11.55	0	8.61
AC009014.3	4.49	1	0.06	0.1	0.05	4.5	0.62	1.81	7.37	0.14	9.62	0.07	1.86	3.1	0.32	1.67	0.47	0.1	0.65	0.94	0.28	5.81	2.61	0.15	0.32	0	0.14	0.83	0.37	0.84	0.04	0.51	0.48	0.23	0.07	0.29	3.86	0.05	0	0.28	0.37	3.24	5.18	0.89	0.5	0.08	0.22	0.29	0.03
AC009060.1	0.68	1.01	0.32	0.25	0.84	1.1	0.64	1.28	1.57	5.58	0	0.26	0	0.91	0.26	2.14	0	0	0.91	0	3.63	0.25	1.75	0.86	0.26	2.37	0	0.98	2.07	3.05	1.91	7.19	8.93	0.26	1.94	0.77	0	0	0.32	0	0.84	0	0.88	1.29	0.87	3.1	0.72	2.17	0.95
AC009061.1	0.29	0.11	0.14	0.14	0.05	0.26	0.19	0.06	0.32	0.02	0.09	0.03	0.03	0.12	0.07	0.28	0.05	0.1	0	0.18	0.08	0.22	0.04	0.12	0.18	0.11	0.16	0.1	0.48	0.08	0.23	0.14	0.13	0.22	0.14	0.09	0.03	0.07	0	0.04	0.2	0.1	0.12	0.04	0	0.29	0.18	0.02	0.34
AC009093.1	0.09	0.03	0.07	0.02	0.23	0.12	0	0	0.14	0.15	0	0.13	0	0.13	0.21	0.03	0.09	0.09	0.04	0.08	0	0	0.09	0.15	0.3	0.09	0	0.06	0.03	0	0.21	0.07	0.5	0	0.37	0.23	0	0.06	0	0	0	0	0.03	0.04	0	0.02	0.08	0	0.55
AC009120.3	0.26	9.07	0.37	0.61	0.3	0.77	1.71	3.21	0.54	1.9	0	0.93	0	2.04	0.8	4.46	3.6	0	1.9	0.14	1.37	0.92	1.16	0.79	0.64	0.48	1.62	0.71	1.86	4.42	1.02	3.5	1.39	4.35	1.95	0.99	0.17	1.3	0.38	0.28	0.16	0.16	0.13	1.76	0.36	1.74	0	0.18	0.87
AC009120.5	0.11	1.5	0.63	0.65	0.13	0.51	1.28	1.76	0.15	0.54	0.22	0	0	0.77	0.55	0.49	1.73	0.5	1.3	0.35	0.29	0.26	1.96	0.67	1.65	0.69	2.88	0.12	1.23	3.17	0.87	1.14	0.85	4.3	1.01	1.63	0.84	0.95	0.16	0.35	0	1.06	0	2.95	0.3	0.73	0.63	0.31	0.88
AC009120.6	3.34	6.89	1.32	5.78	6	0.75	3.57	1.46	2.16	5.43	3.5	4.8	5.52	1.68	5.17	2.09	2.79	7.77	3.16	4.2	1.46	6.96	2.71	2.54	1.18	10.64	3.3	8.69	1.62	5.27	6.99	4.93	1.53	2.22	3.7	0.59	8.39	3.37	0	6.98	6.99	8.67	9.86	4.86	2.2	2.89	9.84	0.51	6.55
AC009133.12	1.27	0.79	0.4	0.66	0.95	0.42	2.01	0.54	0.26	2.8	0.38	0.34	0.29	0.25	1.17	0.17	0.69	0.68	0.9	0.13	1.15	1.23	0.59	1	1.42	1.44	0.79	0	1.9	0.59	0.75	0.39	0.5	0.18	0.82	0.81	1.31	1.62	0.27	0.4	1.16	0.32	0.45	0.23	0.26	1.57	0.75	0.4	1.35
AC009133.14	4.61	22.27	0.65	3.57	8.64	1.64	8.94	5.47	10.06	0.72	9.35	2.94	40.2	3.29	4.48	10.49	2.27	4.58	7.7	2.35	1.52	5.8	4.12	1.59	5.19	22.5	1.78	15.88	1.89	11.5	6.67	1.28	1.99	0.75	5.72	2.78	11.1	8.97	0.44	4.78	12.37	30.17	12.39	18.87	4.69	6.37	2.94	0.6	8.57
AC009227.2	0	0.09	1.69	0.05	0.05	0.11	0.24	0.34	0.02	0.02	0	0	0	0.07	0.02	0.08	0.27	0.05	0.09	0	0.79	0.2	0.18	0.03	0.05	0	0	0.03	0.02	0.12	0	2.21	0.13	0.44	0	0.02	0	0.36	0.33	0.05	0.02	0.03	0	0.66	0.02	0	0	0.02	0
AC009228.1	2.24	0	0	0.37	0.9	1.19	19.25	0.46	0.45	0	5.86	0.57	3.61	2.35	2.73	5.84	0	1.58	1.93	2.78	0	0.93	0.41	0	0.58	0.78	0.36	20.46	0	0	1.4	0	0	0	3.83	0	0.21	0.2	0.23	0.33	0	1.94	1.46	0.22	0.66	0	0.35	0	0
AC009237.8	0.73	1.86	0.25	0.72	1.37	1.52	1.2	2.58	0.61	5.8	0.4	1.39	0.34	1.59	1.27	1.5	2.01	0.97	1.3	1.01	0.66	0.19	1.68	0.3	5.47	2.19	0.03	0.15	1.02	0.59	1.49	2.67	7.68	2.84	5.55	0.73	0.63	1.18	0.85	0.14	0.67	0.11	0.38	0.96	0.57	0.31	1.86	1.55	2.38
AC009245.3	0.16	0.45	0.07	0.11	0.06	0.12	0.46	0.16	0.09	0	0.05	0.34	0.08	0	0.08	0.5	1.93	0.12	0.38	0.33	0.19	0.24	0.26	0.16	0.28	0.19	0.29	0.15	0	1.2	0.35	0.65	0.45	0.79	0.48	0.24	0.42	0.32	0.07	0.84	0.31	0.17	0.09	0.84	0.14	0.2	0.06	0	0.31
AC009299.3	0	0	0	0.14	0.07	0	0.02	0	0.02	0.09	0.01	0	0.07	0.22	0	0.1	0.03	0.2	0.29	0.03	0	0.02	0.12	0.44	0.15	0.07	0.02	0	0	0.09	0.01	0	0	0.01	0.19	0	0	0	0	0.02	0	0.03	0.29	0	0	0.02	0	0	0
AC009299.5	0	0.41	0	0.16	0.14	0.14	0	0	0	15.36	0.14	0	0.4	1.07	0.94	0.77	0.4	0.19	0.32	0	2.22	0	0	0.17	0.48	0	0.34	0	0.82	0.22	0	3.37	8.66	0	1.46	0.61	0	0.18	2.56	0	0	0	0.32	0.35	0	2	0.15	7.59	0.64
AC009302.2	0.2	0	0	0	0	0	0	0	0.59	0	0.39	1.21	0	0.32	0	0.32	0.99	0.22	0.28	0.21	0	0	0	0.21	0.99	0	0.46	0.23	0	0	0.4	0	0	0.49	0.73	0	0	0.27	0	0.21	0.52	0.26	0	0.29	0	1.46	0.22	0	0.29
AC009336.24	3.02	0.17	0.14	0.66	0.24	0.38	0.04	0.39	1.26	0	0.14	7.25	0.58	3.87	0.17	0.43	0.08	0.73	0.17	2.73	0	0.04	0.51	2.34	0.04	0.8	0.45	0.53	0.11	0.05	0.28	0	0.35	0.46	0.22	3.84	1.47	0.08	0	0	0.84	0.2	9.18	1.15	1.02	0.25	0.24	0.36	23.25
AC009403.2	2.11	3.19	1.01	2.34	5.41	2.52	7.06	3.08	13.81	2.79	5.62	3.44	3.72	4.72	2.27	3.93	6.48	7.39	2.78	3.29	1	2.29	5	2.41	7.51	6.78	2.45	1.11	1.79	4.21	8.16	6.24	3.77	4.75	9.82	3.9	5.87	6.5	1.13	2.27	2.73	2.32	3.24	2.48	2.14	5.48	4.09	0.63	11.74
AC009404.2	0.91	2.25	0.3	1.07	1.33	1.21	4.77	4.12	1.48	0.44	0.52	1.53	1.59	1.49	3	1.15	2.12	0.7	1.47	0.54	0.44	1.21	0.82	0.88	0.76	1.47	2.41	1.26	0.63	3.41	1.11	1.57	0.47	3.39	1.72	0.87	0.87	1.2	0.32	0.59	1.19	1.18	1.02	3.08	0.74	1.98	1.15	0.15	1.52
AC009469.1	18.95	37.85	0.83	28.33	22.15	2.06	32.05	4.34	18.15	0	15.38	21.56	20.61	8.8	42.2	18.28	14.82	52.89	21.72	29.1	0	12.59	7.03	7.04	7.19	33.38	6.12	31.73	0.84	25.41	42.22	0	0	1.79	13.96	2.64	31.8	37.28	0	29.38	30.6	53.9	60.65	20.33	18.06	20.96	29.62	0	24.16
AC009473.1	0.07	0.22	0	0.15	0.38	0.14	1.28	0.57	0.27	0	0	0.24	0.41	1.12	0.17	0.19	1.67	0	0	0.14	0.26	0.16	0.16	0.13	0.42	0.25	0.08	0.07	0	1.64	0.53	0	0.2	0.79	0	0.27	0.16	0.24	0	0.43	0.98	0.16	0.45	0.43	0.09	0.17	0.15	0	1.26
AC009501.4	1.41	0.97	0.32	0.95	1.89	2.28	2.38	0.91	1.86	1.43	0.64	0.86	0.74	1.07	1.29	1.76	0.86	0.65	2.94	2.26	0.2	1.33	1.22	1.17	2.23	2.67	1.68	0.9	1.56	1.07	3.04	0.72	0.5	1.9	2.11	0.82	0.5	1.32	0.24	0.47	0.71	0.24	1.38	1.77	0.28	2.5	3.92	0.11	23.67
AC009506.1	2.81	4.77	1.78	4.63	7.35	2.39	7.01	5.44	3.42	1.74	1.38	4.53	2.54	3.25	3.26	1.25	4.72	1.89	3.8	2.77	3.85	5.73	3.33	3.69	9.78	4.32	2.64	3.21	1.21	4.66	5.23	2.24	1.69	4.61	3.63	4.4	6.42	4.18	0.55	5.15	5.55	1.85	2.81	4.53	4.4	2.53	4.46	1.29	11.87
AC009948.5	4.78	11.81	2.78	6.89	8.71	7.83	13.25	10.6	6.51	4.56	2.52	10.19	2.23	10.93	12.67	4.78	15.54	4.47	8.73	3.38	1.24	11.88	9.4	8.53	10.96	7.28	18.36	1.16	1.46	10.11	6.14	5.95	4.5	23.23	10.65	20.34	10.08	6.82	1.98	4.46	7.45	2.81	5.66	6.61	2.94	10.68	6.26	2.92	15.02
AC009948.7	0.13	0.32	0.27	0	0.44	0.94	0.61	0.91	0.51	0.1	0	0.45	0	0.58	0.56	0.36	0.3	0	0.24	0.2	0.25	0.53	0.08	0	0.08	0.08	1	0	0	0.19	0.19	0.13	0.2	0.13	0.42	0.34	0.16	0	0	0	0.07	0	0	0.74	0.09	0.16	0.07	0.18	0.24
AC009950.2	0.1	0.71	0.74	1.15	1.04	0.7	0.13	2.42	0	2.59	0.1	0.13	0.4	0.7	0.6	0.11	0.79	0.25	0.35	0	0.94	0	1.48	1.22	1.03	0.57	1.38	0	1.32	0.14	0.51	0.5	4.63	0.47	1.61	4.38	0	0.52	0.28	0.06	0.2	0.36	0.04	0.26	0.17	0.58	0.11	1.17	0.86
AC009951.1	0.09	0.79	0.11	0.05	0.01	0.02	0	0.08	0.01	0.5	0.11	0.01	0.1	0.01	0	0.4	0.08	0.09	0.17	0.02	0.36	0.01	0.27	0.07	0.15	0.14	0	0.24	0.12	0.23	0.07	0.86	0.29	0.15	0	0.03	0.13	0	0.21	0	0.21	0.54	0.06	0.22	0.03	0.34	0.04	0.24	0.09
AC009961.3	0.18	0.82	2.34	0.88	0.63	1.49	0.81	1.41	0	0.92	0.04	0.23	0	1.17	0.46	0.79	0.43	0.02	0.74	0.58	2.73	0.22	1.25	2.9	3.68	1.61	3.65	0.42	0.3	0.77	0.54	1.16	3.76	1.11	0.85	2.52	0.73	0	0.84	0.79	0	0.47	0.79	2.31	1.59	3.19	0.84	2.16	1.04
AC010127.3	0.12	0	0.52	0.05	0.17	0.2	0.02	0.06	0.09	0	0.02	0.03	0	0.27	0.27	0.15	0.05	0	0	0	0.24	0	0.58	0.2	0.28	0.22	0.62	0	0	0	0	1.52	0.14	0.01	0.17	0.15	0.05	0	0.29	0.02	0.05	0	0.03	0.02	0	0.21	0.02	0.41	0.05
AC010226.4	4.23	0.63	0.13	1.03	10.9	4.88	0.28	5.02	2.08	3.3	2.59	1.99	2.85	5.58	3.15	3.62	0.36	6.69	4.79	6.61	1.48	0.29	1.35	2.76	8.02	12.43	2.07	0.71	1.75	1.83	8.71	2.1	2.27	0.31	3.52	5.79	1.54	0.46	0.27	0.86	1.39	1.33	6.78	0.07	4.54	2.17	5.88	1.07	12.01
AC010240.2	0.03	0.21	0.65	0.04	0	0	0	0.22	0.04	2.03	0	0	0	0.04	0.04	0.13	0.3	0	0.12	0.03	0.99	0.07	0.37	0.06	0.08	0.12	0.03	0.06	0.64	0.32	0	2.01	0.62	0.18	0.14	0	0.04	0.04	0.27	0.1	0.03	0	0	0.43	0	0.15	0	0.3	0.04
AC010327.2	2.37	0.69	0.21	1.14	2.14	1.03	0.93	1.1	1.42	0.71	2.22	1.4	2.16	1.33	2.82	1.71	0.4	2.59	0.52	2.32	0.75	0.88	0.98	1.15	1.31	2.2	1.15	1.88	1.03	0.87	2.61	0.74	1.07	0.32	3.16	2.41	1.49	1.93	0.22	1.68	1.53	1.58	2.58	1.7	0.42	2	2.61	0.12	6.61
AC010336.1	0	0.21	0.31	0.06	0	0.03	0.08	0.21	0.03	0.2	0	0.1	0	0.03	0	0	0.2	0.09	0.03	0.14	0.19	0.06	0.17	0.02	1.28	0.07	0.03	0.06	0.2	0.12	0.1	0.31	0.79	0.12	0.26	0.13	0.06	0.17	0.12	0.06	0.06	0.11	0.05	0.23	0.03	0.24	0.04	0.17	0.35
AC010441.1	4.6	1.53	0.46	6.49	10.69	2.14	5.09	2.75	4.09	2.93	3.6	30.85	1.51	3.88	26.21	3.88	4.67	5.01	10.21	15.14	0.55	2.04	6.39	24.16	23.5	24.93	23.76	3.39	2.7	4.56	16.32	0.49	0.74	2.85	34.19	6.59	3.83	3.87	0.52	4.9	1.11	2.09	5.43	3.17	2.18	67.89	18.79	2	4.36
AC010504.2	0	0	0	0	0.4	0.96	0	0.88	0.47	0.28	0.44	0.1	0.13	0.58	0.33	0.51	0.42	0.3	0.23	0.46	0	0.21	0.43	0.09	0.33	0.33	0.3	0.56	0	0	1.03	0	0.27	0.18	0.49	0.74	0.11	0	0	0.75	0	0	0.25	0.11	0.12	0.23	0.3	0	1.13
AC010524.2	0.14	0.05	0.03	0	0.07	0.16	0.01	0.01	0.13	0.03	0.11	0	0.03	0.04	0	0.06	0.04	0.04	0.01	0.06	0	0	0.12	0.04	0.05	0.14	0	0.08	0	0.01	0.07	0	0.02	0.16	0.03	0.16	0.06	0	0	0.02	0.06	0.01	0.03	0.01	0.04	0.26	0.12	0	0.28
AC010525.4	0.3	2.07	0	0	0	0	0	0	0	0.49	0.15	0	0.23	0	0	1.37	0	0.17	0.2	0	0.6	0.18	0.2	0.15	0	0	0.17	0.17	1.44	0	0.59	0.31	0	0.17	0.18	0	0	0.57	0	0	0	0.18	0.62	0.42	0	0.83	0.68	0	0
AC010525.6	0.1	0	0	0.47	0	0.23	0	0	0.14	1.65	0.2	0.12	0	0.28	0.5	0	0	0	0.66	0.11	0.27	0.12	0.89	0.31	0.51	0	0	0	0.49	0.16	0.4	0.42	0.94	0.21	0.81	0.29	0	0.5	0.3	0.22	0	0.12	0.1	0	0.42	0.13	0	0.29	0.53
AC010525.7	0.38	0.23	0.07	0.16	0.04	0.69	0.08	0.39	0	1.68	0.11	0.06	0.11	0.89	0.13	0.19	0.24	0.04	0.17	0.33	0.46	0.3	0.33	0.44	0.56	0.17	0.66	0.07	1.2	0.1	0.54	0.97	2.37	0.19	1.01	0.93	0.04	0.24	0.25	0.37	0.23	0.38	0.13	0.13	0.23	0.76	0.51	0.34	2.06
AC010536.1	0.56	0.97	0.63	0.66	0.79	0.38	1.14	1.41	0.41	0.25	0.2	0.42	1.24	0.61	0.48	0.33	1.21	1.13	0.77	0.61	1.09	0.8	0.89	0.74	0.73	0.89	0.24	2.32	0.26	0.93	0.78	2.05	2.27	1.3	0.65	0.68	1.47	1.41	0.24	1.58	2.49	1.61	1.08	2.37	1.54	0.35	1.74	0.19	1.31
AC010547.9	0.29	0.3	0.08	0.45	0.51	0.72	1.07	0.92	0.29	0	0	0.12	0	0.71	0.7	0.64	0.69	0.17	1.26	0.15	0.02	0.55	0.81	1.17	1.55	0.64	1.68	0.05	0	0.51	0.75	0.11	0.01	1.14	1.08	2.67	0.1	0.4	0	0.04	0.1	0.04	0.09	0.55	0.48	1.57	0.29	0	0.35
AC010642.1	0.09	0.08	0.41	0.34	0.14	0.39	0.21	0.54	0.12	1.31	0.08	0.06	0.1	0.35	0.17	0.21	0.25	0.15	0.11	0.08	0.84	0.04	0.37	0.28	1.43	0.09	0.64	0.01	0.61	0	0.53	0.85	1.53	1.03	0.82	0.82	0.04	0.26	0.41	0.16	0.12	0.09	0.16	0.63	0.04	0.58	0.25	0.45	0.62
AC010642.2	0.06	0	0.17	0.07	0	0.09	0.04	0.18	0	0.35	0	0	0.24	0.23	0	0.04	0.04	0.07	0	0	0.29	0	0.33	0.06	0.08	0	0.07	0	0.34	0	0.06	0.5	0.52	0.32	0.6	0.4	0	0.29	0.13	0	0	0	0	0.19	0	0.42	0.07	0.17	0.3
AC010729.1	0.22	0.05	0.09	0.18	0.07	0	0.18	0	0	0	0	0.33	0.29	0.12	0.16	0.04	0.26	0.37	0.04	0.07	0	0.19	0.11	0	0.24	1.02	0.07	0.03	0	0.28	0.09	0.06	0.05	0.27	0.31	0.08	0.22	0.04	0	0.24	0.24	0.07	0.29	0.31	0.08	0.92	0.11	0	0.84
AC010729.2	0.1	0.03	0	0.02	0.62	0	0.02	0.03	0	0	0	0.17	0	0.02	0.05	0.11	0.09	0.09	0.02	0.11	0.03	0.14	0	0	0.4	0.72	0.11	0.14	0	0.12	0.95	0	0.06	0.11	0.17	0	0	0	0	0.04	0.22	0.02	0.06	0.02	0	0.05	0.49	0	0.96
AC010731.4	0.94	0	0	0.03	0.37	0.47	0.03	0.11	0.62	0	0.79	0	0.25	0.28	0.07	0.63	0.03	0.03	0.03	0.08	0	0.03	0.07	0	0.23	0.07	0.06	0.03	0	0.27	0.1	0	0	0	0.09	0.03	0.22	0.03	0	0	0.14	0.12	0.2	0.3	0	0.13	0	0	0.22
AC010733.4	0.52	0.33	0	0.23	0.16	0.22	0.4	0.14	0.18	0	0	0.05	0.06	0.39	0.03	0.03	0.17	0.02	0.2	0.51	0.05	0.35	0.39	0	0.03	0.12	0	0.17	0	0.27	1.12	0	0.13	0.08	0	0.55	0.1	0.16	0	0.36	0.13	0.35	0.08	0.25	0.21	0.02	0.16	0	0.35
AC010761.10	9.7	0	0	3.44	14.49	0	0	0	0	0	7.34	1.11	3.86	0	2.37	0	0	7.74	0	2.54	0	3.4	0	1.47	0	12.91	12.62	16.33	0	0	9.95	0	0	0	0	0	2.48	0	0	11.1	2.15	0	1.38	0	1.04	0	3.53	0	2.4
AC010761.8	1.62	2.8	8.83	0.85	2.84	0.56	0.86	1.95	1.09	1.41	0.93	1.36	0.21	0.81	1.31	0.84	1.68	1.07	1.03	1.41	2.78	0.92	1.33	1.34	6.74	2.62	0.92	0.43	6	2.27	1.31	2.86	2.45	2.8	1.55	0.48	0.44	0.54	2.38	1.59	0.96	0.74	1.42	2.19	0.49	1.75	0.9	3.95	1.81
AC010761.9	0	0	2.62	0.72	2.11	1.29	1.94	1.82	1.07	0.71	0	0.85	0.33	2.99	1.52	0	1.23	0.98	1.25	1.25	0	1.58	0.81	0	0	2.21	3.08	0.12	5.41	0	1.66	7.19	2.45	2.78	0.89	3.28	0.19	1.88	0	0.48	0.23	0	0	2.34	0	0.82	0.01	3.35	0.29
AC010883.5	1.13	2.34	0	0.68	0.44	0.51	4.16	0.57	1.11	0	0	1.15	2.03	0.6	1.63	0.6	1.64	1.26	0.27	1.61	0	0.91	0.26	0.2	0.47	6.82	0	3.67	0	4.28	3.02	0	0.29	0.91	1.15	0.66	4.9	1	0	2.01	3.44	8.68	8.33	0.27	3.26	0.82	1.07	0	6.07
AC010884.1	1.43	0.22	0	0.15	0	2.02	0	0	1.63	0	0.52	0	0	2.23	0	0.78	0.31	0.29	1.39	0.69	0	0	0.33	0.53	0	0	0	0.71	0	0.21	0	0	0	0	0.45	0.2	0	0	0	0.83	0.31	0.16	0	0.53	0.18	0	0.29	0	0.88
AC010890.1	0.41	0	0	0.84	0.47	0.32	0.35	0	0.42	0	0	0.73	0	0.52	1.52	0.45	0.25	0	0.18	0.33	0	0	0.12	0.21	0.37	0	0.45	0	0	0.49	0.4	0.39	0.14	0.53	0.15	0.71	1.09	0	0.41	0	0	0	0.09	0.68	0	0	0	0	0
AC010894.3	4.67	5.67	0.13	9.7	8.93	3.98	4.05	1.8	5.02	0.32	7.12	5.88	7.01	2.2	2.3	4.18	4.01	3.64	7.57	8.54	0.25	7.56	3.69	2.33	21.53	12.89	5.19	11.06	0.6	4.94	2.24	0.39	0.45	2.85	4.31	3.27	7.22	2.19	0.27	5.43	8.77	11.6	6.76	8.24	1.97	5.67	2.43	0.26	5.72
AC010900.2	0	0.05	0.31	0.16	0	0	0.07	0.08	0	0.42	0.15	0	0	0.07	0	0	0.07	0.03	0.04	0.09	0.15	0.17	0.1	0.06	0.04	0.04	0.03	0	0.09	0	0	0.69	0.74	0.05	0.15	0.11	0	0	0.04	0	0	0	0	0.18	0	0.03	0.07	0	0.35
AC010980.2	2.52	0.63	0.14	1.27	1.18	6.27	1.35	0.61	3.07	0.11	3.48	0.2	2.04	2.63	0.29	2.65	0.04	0.04	0.72	1.58	0.09	0	1.41	0.22	4.28	1	0.52	1.04	0.26	0.71	2.32	0.13	1.89	0.41	0.38	0.99	0.6	0.29	0.1	0.04	2.8	0.4	0.65	0.08	0.35	0.08	1.93	0.09	0.73
AC011242.6	0.36	1.44	0	0.25	1.2	0.55	1.24	0.82	0.42	0.07	0.76	1.65	0.2	0.33	2.6	0.54	1.95	0.76	2.08	1.14	0	0.88	2.21	0.13	2.07	1.25	0.83	0.2	0	1.11	1.85	0	0.1	2.49	2.08	3.19	0.15	0.04	0	1.67	0.11	1.3	1.98	0.85	0.43	1.37	2.77	0.12	6.16
AC011290.5	0.37	0.6	0.58	0.36	0.95	1.39	2.86	1.54	1.1	0.42	0.11	0.61	0	1.77	0.9	0.51	1.11	0.12	0.58	0.16	0.48	1.04	0.56	0.31	0.71	1.42	0.58	0	0.49	0.55	0.92	1.05	0.71	3.34	1.14	1.37	0.69	0.91	0.07	0.17	0.17	0	0.1	2.36	0.14	0.96	0.24	0	0.9
AC011294.3	0.09	0	0	0.11	0.02	0	0.04	0.12	0.02	0	0.04	0.04	0	0.12	0.24	0	0	0.38	0.02	0.08	0	0	0	0.09	0.12	0.04	0.08	0.13	0	0.08	0.07	0	0.03	0.04	1.2	0.02	0.02	0	0	0.22	0.02	0	0.03	0.09	0	0.57	0.27	0	0.04
AC011298.2	0.3	0.21	0	0.05	0	0.04	0	0.06	0.9	0	0.17	0	0.13	0.16	0.01	0.06	0	0.2	0	0.02	0.03	0	0	0.04	0	0	0	0.05	0.02	0.01	0	0	0.01	0.04	0	0.33	0.01	0	0	0	0	0	0.05	0	0.01	0	0	0	0.16
AC011330.5	0.04	0.05	0.71	0	0.06	0	0.26	0	0.12	0	0.01	0	0	0.23	0	0	0.33	0	0.03	0	0.56	0.08	0	0	0.66	0.03	0.76	0	0	0	0.07	1.67	0.31	1.38	0	1.08	0	0.08	0	0.06	0.01	0	0	0.15	0	0.09	0.02	0.52	0
AC011385.1	0	0.48	0.18	0.03	0	0.08	0.09	0.27	0.04	0	0.06	0.06	0.04	0.26	0.17	0.22	0.19	0	0.13	0.03	0.14	0	0.32	0.11	0.27	0.03	0.12	0.22	0.17	0.28	0.16	0.32	0.21	0.13	0.29	0.1	0	0.12	0.04	0	0.03	0.06	0.05	0.13	0.04	0.23	0.03	0.04	0.39
AC011498.1	0.04	0.34	0.13	0	0.02	0	0.02	0.08	0	0.06	0.06	0.09	0	0	0	0.16	0.09	0.04	0.05	0.04	0.3	0.04	0.07	0	0.05	0.07	0.02	0.06	0.18	0.17	0.13	0.71	0.4	0.03	0.02	0	0	0.11	0.13	0	0.12	0.09	0.02	0.12	0	0.09	0.02	0.03	0.05
AC011515.2	0.71	0.15	0	0.1	0.61	0.2	0	0	0	0.14	0	0	0	0.12	0.99	0.26	0	0.2	0.23	0.09	0	0	0.33	0.18	0.22	0.55	0.2	0.1	0	0.56	0.44	0	0	0	0.4	0.13	0.66	0.11	0	0.1	0.1	0	0.52	0	0.12	0.11	0.71	0	0.23
AC011516.2	1.82	0.63	0	0	0.84	3.13	0.72	0.59	0.73	0	3.93	0.08	1.76	0.34	0	2.08	0.25	0	0	0.92	0	0	0	0	0	0	0	0.94	0	0.1	0.07	0	0	0	0	0.49	0.25	0	0	0	0.19	0.04	0.8	0	0.14	0	0	0	0.04
AC011524.1	0	0.17	1.16	0.71	0	0.12	0.26	0.29	0.42	0	0	0	0	0.28	0.13	0	2.07	0	0.93	0.11	0	0.24	0	0.52	0.13	0	0.46	0	0	0.16	0.2	0.63	0.31	0	0	0.29	0	1.24	0	0	0.12	0	0	0	0.14	0	0	0	0
AC011526.1	0.41	0.54	0	1.28	0.13	0.29	0.31	0.19	0.49	0.14	0.65	0.26	1.29	0.22	0.88	0.56	0.57	0.38	0.79	0.54	0.11	0.39	0.62	2.1	1.51	0.99	1.44	0.58	0.07	0.56	0.44	0	0	1.22	0.54	0.33	1.12	0.34	0.01	0.15	0.1	0.23	1.68	0.28	0.01	0.14	0.98	0.05	0.1
AC011530.4	0.16	0	0.52	0.19	0	0	0	0	0	0	0.16	0.94	0	0	1.35	0	0.15	0	0	0	0	0.37	0.41	0.15	0.48	0.19	0.72	0	0	0.52	0.47	0	0.24	0.3	0	1.48	0	0	0.46	0	0	0	0	0.46	0.22	0	0	0	2.56
AC011558.5	13.3	47.51	0	27.86	13.3	1.19	7.38	7.98	5.11	0	15.2	28.3	59.72	2.65	9.72	5.35	4.29	64.59	23.3	19.36	0	9.01	5.58	25.77	19.02	96.21	4.07	48.17	0	42.69	6.79	0	0	0	111.54	11.74	83.64	6.85	0	22.7	83.9	93.19	76.44	3.07	24.3	125.88	70.49	0	3.56
AC011737.2	1.62	13.42	0	2.86	1.45	0.78	2.26	1.93	4.41	0	2.7	3.14	3.59	1.49	1.69	2.66	12.94	5	18.68	1.38	0	2.65	4.02	1.95	1.31	2.91	3.08	6.83	0.07	19.56	1.62	0.58	0	5.24	2.95	1.8	5	4.97	0	8.98	5.12	2.7	8.75	4.7	5.85	3.94	2.37	0.04	2.93
AC011738.4	0.03	0.04	0.05	0.01	0.01	0.03	0.05	0.16	0.03	0	0	0	0	0.01	0.08	0.03	0.09	0.01	0	0.05	0.09	0.04	0.07	0	0	0.01	0.04	0.03	0	0.02	0.03	0.43	0.12	0.02	0	0	0.01	0.03	0.06	0.05	0.16	0	0.01	0.15	0	0.04	0.05	0.02	0.04
AC011747.4	0	0	0.01	0.02	0.01	0.02	0	0.01	0	0.07	0.01	0.02	0.05	0.02	0.02	0.02	0	0	0	0	0.05	0.01	0	0	0.03	0	0.01	0	0.01	0.01	0.04	0.02	0.3	0.03	0.03	0	0	0	0.01	0	0	0	0.02	0	0	0.02	0.02	0.02	0.01
AC011747.7	0.27	0.79	0.94	1.48	2.32	4.54	2.04	7.77	2.18	0.72	0.48	0.81	0.08	4.02	0.51	1.3	2.81	0.16	1.98	2.36	1.71	1.44	3.44	2.48	7.4	1.42	1.23	0.77	0.07	1.24	2.89	1.26	3.23	2.2	2.69	4.56	0.5	3.4	0.12	0.49	0.56	1.38	1.27	1.76	14.36	0.92	0.32	0.57	0.18
AC011897.1	2.49	0.97	0	1.35	6.61	2.46	1.96	1.28	3.33	0.03	1.09	1.33	0.36	2.4	3.91	3.2	1.13	1.2	0.55	0.61	0.02	3.12	0.63	0.76	3.6	3.13	0.96	0.57	0.06	2.76	2.68	0.31	0.11	0.55	3.08	0.61	1.05	0.69	0.12	0.85	2.26	0.38	1.46	1.93	0.63	2.21	4.36	0.02	3.43
AC011899.9	0.46	0.13	0.41	0.72	0.49	0.23	0.15	0.46	0.31	1.74	0.24	1.19	0.02	0.42	0.78	0.4	1.01	3.68	0.38	2.57	0.25	0.15	0.82	2.09	1.02	1.79	2.38	0.23	1.25	0.16	0.6	0.76	0.03	0.56	2.08	2.39	1.32	0.31	0.35	0.11	0.72	0.72	0.44	0.12	0.15	0.49	0.88	0.92	0.73
AC011933.1	68.47	30.4	0	45.14	72.85	0	18.58	0	42.28	0	77.75	36.45	45.88	0	44.42	35.12	8.12	93.62	36.11	55.6	0	26.21	6.46	6.33	1.85	69.69	1.4	60.75	0	28.23	31.68	0	0	0	20.2	0	67.32	14.3	0	65.89	70.52	44.29	67.14	10.7	28.55	22.93	82.05	0	48.56
AC012065.7	1.55	0.91	0.07	1.29	0.37	1.01	2.33	0.45	2.34	0	2.82	0.43	1.48	1.07	0.15	1.21	0.52	0.51	1.05	0.81	0.47	0.52	0.65	0.64	0.13	0.1	2.96	2.35	0	1.67	1.1	0.08	0.12	0.72	0.45	5.07	1.16	0.18	0.04	0.66	0.59	0.26	0.9	1.54	0.57	0.23	0.32	0.42	12.17
AC012066.1	0.07	0.11	0.65	0.08	0.08	0.14	0.08	0.19	0.09	3.57	0	0.16	0.2	0	0.08	0	0.16	0	0.17	0.07	1.49	0	0.73	0	0	0.08	0.3	0.28	0.32	0.31	0	3.11	2.44	0.13	0.07	0.18	0	0	0	0.07	0.08	0.23	0.44	0.34	0.09	0.25	0	0.65	0.08
AC012146.7	35.16	26.98	0.75	25.53	42.14	16.62	24.93	31.42	34.06	0.63	60.49	20.75	50.8	23.01	23.64	30.47	18.13	45.37	41.17	46.32	0.51	37.55	38.47	16.98	26.8	23	9.7	62.67	0	29.61	22.99	0.81	0.79	15.12	18.56	24.81	83.94	28.6	0.38	53.54	50.62	93.68	62.74	14.92	20.77	10.99	30.38	0.73	65.38
AC012215.1	0	0	0.02	0.01	0	0.91	0.34	0.54	0.79	0.03	0	0.01	0	0.85	0.06	0.28	0.65	0	0.06	0	0	0.01	0.66	0.19	0.22	0.13	0.18	0	0	0.08	0.7	0	0.14	0.29	0.02	0.13	0	0.08	0.03	0	0	0	0	0.59	0	0.1	0	0	0.25
AC012307.3	1.48	1.09	2.82	2.95	2.7	2.14	2.26	3.43	1.62	6.13	2.93	2.39	4.29	2.15	2.61	1.44	2.57	3.27	2.03	1.35	3.93	2.04	2.96	2.5	3.97	4.2	4.08	3.31	3.33	1.96	2.49	14.05	5.8	2.11	3.27	2.71	4.82	4.06	3.09	1.49	3.51	2.42	3.1	1.87	3.7	2.94	3.67	2.43	3.79
AC012309.5	24.43	0.72	2.27	8.06	1.42	1.66	9.23	10.8	2.14	1.44	20.52	1.72	3.73	3.75	5.63	1.32	4.37	8.98	1.95	11.67	1.57	1.17	9.78	1.17	9.69	8.78	0.44	3.86	0.89	0.85	7.27	1.82	3.08	11.12	1.76	8.04	1.47	16.82	1.55	3	2.47	8.91	2.64	0.94	9.31	6.7	9.74	0.93	19.71
AC012314.8	0.11	0.11	0.3	0.2	0.23	0.07	0.26	0.17	0.11	0.24	0.05	0.07	0.07	0.13	0.16	0.12	0.11	0.21	0.07	0.16	0.34	0.08	0.28	0.17	0.18	0.6	0.16	0.09	1.11	0.01	0.31	0.2	0.52	0.15	0.36	0.66	0.18	0.41	0.17	0.03	0.21	0.03	0.17	0.34	0.13	0.33	0.16	0.14	0.89
AC012317.1	0	0.46	0.11	0.08	0.05	0.03	0.09	0.43	0.03	1.06	0.07	0.04	0.09	0.01	0.09	0.61	0.37	0.01	0.29	0.04	0.22	0.13	0.28	0.07	0.04	0.08	0.1	0.07	0.05	0.44	0.21	0.34	0.52	0.12	0.06	0	0.01	0.06	0.21	0.01	0.08	0.2	0.09	0.19	0.01	0.2	0.12	0.11	0.11
AC012318.3	0.48	2.01	0.54	1.11	0.85	2.13	3.44	3.51	0.92	1.34	0.36	1.8	0.27	4.08	1.41	1.84	5	0.56	3.62	0.83	0.29	3.94	4.45	2.33	4.18	0.97	4.04	1	19.15	7.95	1.5	4.73	0.73	2.94	3.23	24.23	24.62	4.38	1.25	0.28	0.87	0.6	1.5	5.31	1.1	3.27	0.45	5.95	2.57
AC012354.6	0.03	0.04	0	0	0.07	0	0.01	0	0	0.02	0	0.03	0.04	0.01	0.03	0	0.03	0.01	0	0.03	0	0	0	0	0.03	0.05	0.11	0	0	0.13	0.42	0	0	0	0.07	0.06	0.04	0	0	0.04	0.03	0.01	0.08	0.06	0.02	0.1	0	0	0.01
AC012358.4	1.13	0.33	0.35	0.58	1.54	0.77	0.49	1.39	0.76	2.05	3.29	0.33	1.29	0.59	1.01	1.44	0.51	0.93	0.62	0.83	1.63	0.27	0.45	0.3	1.07	1.51	0.99	0.42	0.84	0.3	1.14	3.34	2.51	0.4	0.82	0.83	0.33	0.55	0.29	0.27	0.38	0.14	0.7	0.85	0.1	0.49	0.7	0.7	2.93
AC012358.7	0	0	0.25	0.41	0.15	0.23	0.16	0.32	0	0.29	0	0.16	0	0.56	0.17	0	0.9	0	0.06	0	0.29	0.26	0.32	0.18	0.33	0.06	0.25	0	0.14	0.4	0.26	0.81	0.2	0.72	0.1	0.41	0.05	0.16	0	0.14	0	0.1	0.13	0.62	0.06	0.44	0	0.19	0.16
AC012358.8	0.48	2.47	0.32	0.85	1.25	1.01	0.5	1	0.38	0.88	0.84	0.29	0.52	0.65	1.59	1.43	0.64	0.41	1.09	0.16	1	0.72	0.76	0.34	0.46	0.27	0.5	0.11	0.09	2.27	1.66	0.64	0.54	0.79	0.58	1.46	0.1	0.72	0.5	1.46	1	0.69	0.86	0.88	0.13	0.59	0.41	0.41	1.52
AC012360.4	0.07	0.35	0.1	0.24	0.16	0.07	0.17	0	0.19	0	0.14	0.17	0.11	0.18	0	0.2	0.17	0.24	0.26	0.22	0	0	0.09	0.14	2.77	0	0.23	0.07	0.11	0.21	0.27	0.14	0.11	0.21	0	0.28	0.09	0.08	0	0.22	0.16	0	0.07	0.36	0.38	0.09	0	0	0.09
AC012360.6	0.02	0	0	0.04	0.04	0.35	0.06	0.15	0.07	0.19	0.07	0.02	0	0.06	0	0.02	0	0.06	0.02	0.02	0	0.02	0	0.08	0.04	0.07	0.04	0.05	0.03	0	0.02	0.03	0.13	0.05	0	0.08	0	0.02	0	0	0	0	0.08	0.04	0.02	0.55	0.04	0	0.1
AC012363.7	0.5	0	0	0.17	0.33	0	0.09	0	0.67	0	0	0.51	0	0.09	0.36	0.41	0.34	0.66	0	0.3	0.09	0.17	0.26	0	0	0.36	0.8	0.46	0	0	0.35	0	0.11	0.21	0.56	0.78	0.79	0	0	0.15	0	0	0	0.18	0.77	0	0.08	0	1.72
AC012442.5	0.32	0.28	0	0	0.37	1.04	0.45	0.24	0.46	0	0	0.78	0	0	0	0	0.99	0.18	0	0.34	0	0.39	0	0.17	0.2	0	0	0	0.26	0	0.32	0.24	0	0	0	0	0	0.21	0	0.17	0.41	0	0	1.14	0.46	0	0	0.23	0
AC012442.6	0.1	0.18	0.3	0.37	0.24	0.71	0.27	0.91	1.15	0	0	1.25	1.12	0.14	0.13	0.15	0.5	0	0.27	0.11	0.55	0.5	0.92	0.11	0.26	0.52	0.59	0.45	0	0	0.21	0.43	0.16	0.54	0.36	0.3	0.66	0.38	0.15	0.34	0.86	0.12	0.31	0.55	0.14	0.27	0.24	0	1.1
AC012487.2	0.46	0.15	0	0.42	0	0.21	0.11	0.27	0.12	0.31	0.48	0.11	1.45	0.62	0	0.79	0.22	1.39	0.25	0.49	0.37	0.22	1.03	0.74	1.28	0.47	0.31	0.2	0	0.89	0.74	0.57	0.15	0	1.56	1.18	0.34	0.46	0	0.29	0.22	0	0.27	1	0.5	2.52	0	0	0.58
AC012507.3	1.47	0.94	0	2.17	5.31	1.13	0.12	0.3	2.14	1.11	1.7	0.05	1.15	3.44	2.58	1.22	0.23	4.03	1.71	2.29	0.13	0.13	2.52	0.11	3.51	0.89	0.67	0.43	0.32	0.16	10	0.82	0.88	0.42	1.04	1.04	1.51	0	0.14	0	0	0	1.1	0.13	0.88	0.7	1.66	2.95	2.11
AC012513.4	0	0.17	0.09	0.08	0.04	0	0.08	0.05	0.04	0.22	0.1	0.16	0	0	0.08	0	0.24	0	0	0	0.31	0.08	0.16	0.03	0.04	0.04	0	0.07	0	0.2	0	0.41	0.31	0.25	0	0	0	0.04	0.05	0	0	0	0	0.17	0	0	0.12	0.33	0.16
AC012593.1	0.06	0	0	0.43	0.2	0.78	0.34	1.59	0.08	0	0.24	0.15	0.2	0.74	0	0.16	0.71	0.1	1.07	0.58	0.22	0	0.07	0.51	0	0	0	0	0	0.09	0.24	0.18	0	0	0	0	0.14	0.72	0	0.45	0	0.73	0.44	0.12	0.08	0.21	0	0	0
AC012613.2	0	0	0.02	0.02	0.01	0.01	0	0.02	0	0.25	0	0.02	0	0	0	0.01	0.02	0	0	0.01	0.19	0	0.07	0.01	0	0	0.04	0	0.04	0	0	0.13	0.26	0.01	0	0.03	0	0	0.08	0	0	0	0	0.05	0	0	0	0.05	0
AC012615.1	47.14	25.52	0	21.32	51.93	0	8.12	2.32	11.47	0	44.61	18.19	112.9	0	24.05	13.71	23.05	112.88	14.7	47.32	0	9.5	0	1.39	4.75	80.85	0	61.38	0	17.33	24.94	0	0	15.07	20.34	0	55.01	7.56	0	50.82	104.75	107.47	92.8	11.8	28.73	16.15	49.81	0	31.01
AC013268.2	0	0.16	0.24	0.3	0	12.55	0.36	0.95	0.79	0.57	1.08	0	0	3.25	1.3	1.68	0.09	0.15	0.18	0.93	0	0	2.08	0.93	0.92	0.06	0.29	0.12	0.47	0.13	0.67	0	0	0	0.19	0.45	0.06	0.06	0.38	0.11	0	0.08	0.09	0	0.14	0.12	0.09	0.86	0.21
AC013268.5	16.59	1.03	0.19	0.26	9.12	15.46	2.16	1.71	20.52	0.12	14.29	0.36	3.68	6.22	8.18	12.62	0.28	0.46	0.19	5.16	0.2	0.11	1.91	0.9	0.81	0.11	0.21	1.46	0.36	1.58	1.35	0	0.03	0.08	0.13	0.71	0.59	0.03	0.48	0.41	3.01	0.21	4.96	0.03	0.35	0	0.1	0.52	0.44
AC013271.3	0.28	0.16	0	0.14	0.67	0.52	0.28	0	0.59	0.01	1.2	0.29	0.14	0.56	0.91	0.32	0.4	0.58	0.57	0.48	0	0.15	0.12	0.67	0.69	0.87	0.71	0.32	0.03	0.26	0.06	0	0.06	0.28	0.11	0.11	0.01	0	0	0.02	0.49	0.02	0.83	0.44	0.08	0.62	0.34	0	0.2
AC013275.2	0.24	0.19	0.28	0.14	0.08	0.2	1.17	0.29	0.78	0.19	0.82	0.04	0.05	0.77	0.19	0.54	0.06	0	0.02	0	0	0.54	0.41	0.1	0.06	0.17	0.28	0.07	0.05	0.12	0.23	0	0.96	0.12	0.44	0.04	0.06	0	0.02	0.17	0.58	0.06	0.12	1.31	0.04	0.14	0.02	0.02	0.14
AC013394.2	110.42	73.77	17.47	153.26	95.39	65.49	126.35	140.75	61.06	17.44	69.81	80.47	37.11	165.86	70.09	63.54	138.62	95.64	142.89	123.35	22.08	147.53	163.41	87.27	169.44	65.42	78.78	144.66	9.88	180.15	153.44	38.05	43.88	91.47	66.6	63.98	131.71	112.22	17.51	175.26	181.21	61.92	81.78	317.15	74.49	97.22	145.33	13.85	295.03
AC013402.2	12.83	35.07	1.02	4.99	14.83	6.87	48.84	12.8	9.11	0.05	4.6	6.2	3.25	6.93	47.69	10.19	9.87	6.55	10.62	6.56	1.5	22.05	2.99	0.93	5	5.26	6.45	4.29	0.31	20.48	9.37	10.56	0.07	27.28	2.23	2.2	7.53	7.98	1.34	6.41	18.29	4.21	2.15	46.02	9.1	1.97	2.92	1.82	6.81
AC013460.1	0.81	0.07	0.18	0.05	0.56	0.43	0.22	0.19	0.24	0	1	0.21	1.3	0.53	0.06	1.26	0.14	0.16	0.04	0.51	0	0.31	0.43	0.09	0.34	0.11	0.84	0.05	0.02	0.67	0.22	0.09	0	0.22	0.44	0.76	0.02	0.1	0.04	0.53	0.05	0.31	0.33	0.4	0.3	0.06	0	0	0.07
AC013472.3	0.02	0.81	0.07	0.02	0	0.05	0	0.17	0	0.23	0	0.02	0.03	0	0.04	0.46	0.08	0.02	0.02	0	0.14	0.02	0.56	0.02	0.04	0	0.06	0.04	0.05	0.1	0.03	1.2	0.32	0.1	0	0.64	0	0.02	0.03	0.02	0.02	0	0	0.24	0	0.06	0	0.57	0.08
AC015818.3	0.01	0.03	0	0.18	0.04	0	0	0.04	0	0	0.04	0.02	0.21	0	0.02	0	0	0.02	0.08	0.13	0	0.13	0	0.01	0.22	0.2	0.06	0.18	0	0.1	0.51	0	0.04	0	0	0	0.1	0	0	0.57	0.15	0.2	4.56	0.02	0.05	0	2.72	0	0.14
AC015849.16	0.01	0.03	0.02	0.01	0.01	0.03	0.01	0.1	0	0.03	0.01	0.03	0.04	0.02	0	0	0	0	0.01	0	0	0.01	0.02	0	0.06	0.28	0.03	0	0.39	0	0.01	0.06	0.02	0.01	0.06	0.01	0.02	0	0.01	0	0.01	0	0.01	0.45	0.01	0.01	0.01	0.02	1.09
AC015936.3	26.17	2.44	0	18.85	94.96	0.29	3.2	5.57	1.16	0.92	2.91	17.06	37.35	16.25	0.81	8.6	3.11	82.79	23.52	54.35	0	2.64	14.39	41.86	1.21	245.44	0.99	71.57	0	0	124.74	0	0	5.66	62.87	6.97	32.3	3.37	0.7	4.65	11.26	79.85	107.04	1.6	18.17	7.71	10.86	0.18	22.58
AC015971.2	0	0	0.27	0	0	1.22	0.21	0.63	0	0.05	0	0.1	0	0.69	0	0	0.35	0	0.18	0	0.08	0.1	0.37	0.17	0.44	0.07	0.34	0	0	0	0	0	0	0.83	0.43	0.57	0	0.22	0.1	0	0.02	0	0	0.29	0	0.22	0	0.05	0.07
AC015987.2	55.98	39.01	0	36.53	49.98	14.57	68.45	6.9	63.82	0	21.05	36.19	0	24.98	49.73	50.55	133.83	25.31	55.09	33.74	0	49.27	28.19	15.31	29.08	49.15	14.39	0	0	31.68	67.8	0	0	3.76	30.07	11.43	33.44	74.51	0	62.29	32.4	0	17.45	47.31	4.85	56	37.19	0	74.42
AC016582.2	0.04	0	0.22	0.4	0	0.06	0	0.34	0	0	0.06	0.05	0.03	0.12	0.05	0.11	0.24	0	0.15	0.02	0.05	0	0.1	0.1	0.03	0	0.14	0	0	0.03	0.02	0.12	0.06	0.51	0.26	0.59	0	0.02	0	0.02	0	0.02	0	0.25	0	0	0	0.03	0.2
AC016586.1	0.14	1.79	0.14	0.17	0.14	0.07	0.02	0.66	0.02	0.58	0.16	0.16	0	0.08	0.08	0.75	0.99	0	0.64	0.16	0.13	0.12	0.48	0.1	0.3	0.17	0.06	0.07	0.16	1.06	0.27	0.84	0.46	0.19	0.34	0.08	0.2	0.1	0.1	0.04	0.2	0.42	0.23	0.35	0.07	1.13	0.18	0.09	0.57
AC016629.3	0.1	0	0.06	0.5	0.06	0.34	0.11	0.28	0.06	0.23	0	1.18	0	0.54	0.18	0	0.12	0	0	0.17	0	0.18	0.12	0	0.93	0	0.37	0.12	0	0.15	0.24	0.09	0.08	0.41	0.11	0.13	0	0.06	0	0	0	0	0	4.1	0.13	0.06	0.11	0	0.35
AC016629.8	1.06	0.81	0.59	1	2.86	1.1	0.94	2.39	0.47	1.59	1.99	1.32	2.73	0.77	1.28	1.25	0.7	1.78	0.59	0.86	1.68	0.62	1.44	0.81	3.52	7.08	0.4	1.56	3.13	1.27	2.94	0.77	1.44	0.49	2.04	1.5	1.04	1.38	0.25	1.03	0.91	1.52	1.68	0.97	1.2	4.17	4.64	0.07	4.5
AC016683.6	4.78	0.05	0.09	2.73	3.07	6.47	3.32	1.1	6.7	13.55	2.06	2.11	2.62	13.02	34.22	7.06	2.78	1.96	2.03	5.28	0.15	0.02	4.4	34.66	1.06	2.38	2.89	1.72	0.25	0.6	17.61	0.21	0.05	0.05	1.19	19.74	0.02	1.58	0	10.66	15.17	1.23	3.8	0.57	9.35	7.52	8.95	0.12	0.01
AC016700.3	0.17	0.78	0	0.26	0.13	0	0.14	0.16	0.32	0.19	0	0.28	1.06	0.14	0.44	0.17	0.14	1.26	0.76	0.41	0	0.75	0.15	0	0.07	1	0.26	0.58	0	0.36	0	0.25	0.25	0	0.15	0.52	0.46	0	0	0.32	0.55	0.83	0.18	0.15	0.07	0.07	0.13	0	0.35
AC016700.5	6.91	6.08	0.6	10.63	14.29	2.53	18.53	12.37	7.97	0.12	4.79	9.26	20.2	7.28	5.07	1.54	25.16	7.96	12.18	9.56	0.38	10.78	7.21	2.96	27.88	9.78	0.8	7.36	0	9.57	6.48	1.46	1.64	9.65	1.75	2.55	26.01	5.64	0.1	9.55	23.98	23.59	26.83	13.55	16.31	1.72	5.89	0.2	51.21
AC016716.2	0	25.49	0	0.14	0.42	0.14	0.8	0.36	0.68	0	0.37	0	1.69	0	0.3	7.31	2.22	0.56	0.16	0	0.65	0.15	0.31	0.12	0.15	1.37	0	1.2	0	13.66	0	1.53	0.19	0.26	0	0	0	0	0.36	0.13	0.15	3.11	1.6	7.44	0.34	0.82	0.14	0.35	0.82
AC016722.1	0.1	0.12	0.1	0.06	0.06	0.05	0	0.12	0	0.08	0.1	0	0.08	0.03	0.15	0.03	0.15	0.3	0.06	0.16	0	0.06	0.03	0.18	0.06	0.13	0	0.21	0.04	0.23	0	0.38	0	0.06	0.14	0.1	0	0.12	0	0	0.02	0.03	0.05	0.31	0.07	0.33	0.06	0	0.03
AC016722.2	0.98	0.67	0	0.39	0.72	0.29	0.36	0.39	1.34	0.05	0.73	0.4	0.81	0.13	0.43	1.09	0.44	0.11	0.27	0.4	0.02	0.66	0.22	0.38	0.08	0.5	0.16	0.39	0.05	0.6	0.45	0.09	0.02	0.18	0.34	0.24	0.63	0.29	0	0.37	0.31	0.28	0.92	0.23	0.33	0.26	0.2	0	0.26
AC016722.4	0.04	0.37	0.6	0.11	0	0.45	0.13	0.23	0.02	0.31	0.02	0.1	0.03	0.43	0.07	0.43	0.49	0.07	0.23	0.08	0.22	0.09	0.27	0.36	0.38	0	0.4	0.02	0.38	0.69	0.26	0.26	0.14	0.59	0.66	0.8	0	0.41	0.3	0.04	0.02	0	0	0.6	0.07	0.75	0	0.06	0.16
AC016725.4	0.31	0.92	0.17	0.56	0.48	1.16	0.6	2.56	0.68	0.2	1.33	1.12	1.4	0.88	0.66	0.21	2.06	1.39	1.36	1.29	1.17	1.03	1.04	0.87	2.81	1.07	1.1	1.42	0.75	2.16	0.91	0.25	0.38	5.09	2.55	1.51	2.5	0.71	0.59	3.55	1.23	1.5	1.86	2.74	1.7	2.92	2.23	0.23	1.21
AC016734.2	0.07	0	0	0.17	0	0	0	0.1	0	0	0	0.17	0.22	0	0.09	0.21	0.17	0	0.19	0	0	0.17	0	0.07	0.09	0.18	0.08	0	0	0	0.07	0	0	0.14	0	0.2	0	0	0	0	0	0.09	0.07	0.09	0	0.28	0.08	0	0.09
AC016735.2	0.1	0.1	0	0.27	0.38	0.31	0.29	0.09	0.18	0	0.06	0	0.71	0.47	0	0.44	0.12	0.28	0.56	1.87	0.29	0.06	0.07	0.5	0.18	0.35	0.21	0.22	0.02	0.23	1.6	0.03	0.53	0.01	0.1	0.73	0.06	0.3	0.16	0.1	0.36	0.67	0.82	0.02	0.26	0.08	0.25	0.02	2.01
AC016738.4	0.35	0.09	0.16	0.06	0.26	0.33	0.51	0.1	0.44	0.18	0.06	0.04	0.07	0.5	0.97	0.39	0.14	0.07	0.31	0.13	0.15	0.16	0.13	0.34	0.69	0.48	0.51	0.08	0.78	0.36	0.3	0.15	0.06	0.05	0.66	0.35	0.03	0.13	0.04	0.04	0.05	0.01	0.14	0.13	0.04	0.76	0.35	0.17	0.6
AC016739.2	2.49	6.24	0	1.37	3.24	1.37	1.9	5.65	0.88	0	5.22	2.43	3.44	2.58	2.75	1.42	10.31	10.34	5.15	3.6	0	2.72	3.26	2.08	0.7	5.94	0.99	25.43	0	10.77	2.84	0	0	2.37	2.92	0.58	11.61	4.83	0	14.84	10.44	12.97	16.44	2.66	2.12	1.81	9.43	0	4.08
AC016747.3	3.49	5.49	2.12	10.55	4.57	2.89	3.3	4.17	2.99	3.33	3.42	3.49	5.99	4.22	2.9	5.89	3.7	5.97	8.12	4.09	0.94	2.85	4.69	1.45	11.28	16.81	6.27	3.9	0.81	5.44	7.12	1.92	2.18	2.44	5.57	7	4.82	1.13	1.35	3.61	3.29	6.47	9.36	5.6	2.56	4.37	6.21	1.49	7.21
AC016757.3	10.47	1.13	0	3.14	12.07	5.95	1.91	2.29	5.4	1.22	7.44	1.11	9.62	5.79	6.41	5.59	0.68	12.72	3.69	3.45	0.1	0.1	2.53	0.5	0.15	1.19	0.08	4.72	0.19	2.26	1.09	0.36	4.4	0.31	0.54	6.56	1.85	1.45	0.15	1.37	1.76	12.46	4.39	0.35	1.37	0.7	0.94	0.34	7.9
AC016773.1	0.26	0.37	0.3	1.26	0.9	0.13	0.51	0.79	0.1	0.3	0.17	1.91	0.19	0.37	0.6	0.1	0.26	1.76	0.12	0.48	0.22	0.49	0.44	0.55	0.51	1.31	0.8	0.08	0.48	0.13	0.98	0.27	0.86	0.84	1.01	1.03	0.59	0.68	0.16	0.11	0.53	0.1	0.41	0.84	0.11	0.36	0.73	0.22	2.35
AC016831.7	0.04	0.32	0.78	0.08	0.08	0.04	0.07	0.22	0.14	1	0.09	0.08	0.27	0	0.3	0.46	0.85	0	0.19	0	0.9	0.05	0.44	0.13	0.49	0.14	0.07	0.54	0.17	0.42	0.15	1.84	0.5	0.2	0.28	0.03	0.03	0.13	0.31	0.1	0.24	0.35	0.16	0.87	0.06	0.21	0.1	0.82	0.18
AC016907.3	0.07	0.12	0.04	0.04	0.02	0.04	0.09	0.11	0.02	0.09	0.16	0.07	0.35	0.06	0.01	0.05	0.07	0.14	0.1	0.04	0.08	0.19	0.1	0.05	0.03	0.16	0.09	0.15	0	0.01	0.16	0.02	0.24	0.05	0.17	0.06	0.1	0.03	0.04	0.07	0.1	0.75	0.33	0.09	0.04	0.05	0.06	0.04	0.5
AC016910.1	0.15	0	0.21	0.04	0.09	0.38	0.13	0.11	0.05	0.12	0.08	0	0	0.23	0	0	0.13	0	0	0	0.3	0	0	0.04	0	0	0.04	0	0	0	0	0.3	0.34	0.04	0	0	0	0.04	0.05	0.08	0.33	0	0	0.28	0	0.14	0	0.1	0.18
AC016995.3	0.58	0.05	0.05	0	0.18	0.03	0.15	0.11	0.46	0	1.92	0.27	0.35	0.71	0.46	0	0.42	0.13	0	0.19	0.1	0.43	0.2	0.15	0	0.38	0.73	0.27	0	0	0.07	0	0.12	0.09	0	0	1.11	0	0	0.18	1.27	0.15	0.07	0	0.04	0	0.27	0.71	2.79
AC016999.2	0.71	0	0	0.33	0	0.17	0	0	0.2	0.46	0.71	0.34	0.65	0	0	0.43	0	0.16	0	0.45	0.19	0.17	0.18	1.45	0.53	0.18	0.65	0	0	0	0.28	0	1.31	0.16	0.83	0	0	0	0.63	0.3	0	0	0	0	0	0.19	0.32	0.61	0.39
AC017002.1	0	0	0	0.61	0.07	0	0	0	0	0.09	0	0.62	0	0	0	0	0	0.07	0	0.06	0	0	0	0.59	0.44	0.73	0.2	0	0.28	0	0.11	0	0.18	0.17	0.45	0.23	0.21	0	0.08	0	0.07	0	0.06	0	0	1.17	0.33	0	0
AC017048.3	2.83	1.24	0.21	0.27	0.5	0.72	0.26	0.15	1.6	0.5	1.91	12.88	1.22	2.53	0.24	1.3	1.16	0.46	0.22	0.5	0.47	0.98	0.28	1.97	0.03	4.85	19.38	1.48	0.04	0.84	1.87	0.1	0.27	2	2.74	5.26	10.95	0.23	0.56	0.64	0.76	2.03	7.19	0.84	0.58	0.25	2.21	3.07	1.85
AC017048.4	0	0	0	0	0	0	0	0	0	0.32	0.07	0.71	0.2	0.17	0	0.09	0.08	0	0	0	0.09	0.08	0	0.21	0	0	0.96	0.21	0.1	0	0.27	0	0	0.13	0.22	0.18	0.08	0	0.48	0	0	0.08	0.38	0	0	0.08	0.38	1.72	0.17
AC017076.5	0.27	0.09	0	0	2.12	0.06	0.38	0	0.07	0.09	0.05	0.06	0	0.34	1.14	0.31	0.06	0.88	0.14	0.06	0	0.26	0.13	0.5	0	1.61	0.06	0.34	0	0.33	0.53	0	0	0	0.3	3.33	0.2	0.13	0	0.06	1.81	0.5	0.36	0.14	0	0.13	0.12	0	2.69
AC017099.3	8.11	10.61	1.49	8.98	9.06	5.02	6.56	6.56	10.72	2.49	6.22	7.96	8.74	5.3	7.99	8.39	5.22	14.71	6.02	10.61	2.09	7.17	5.96	4.73	2.2	24.91	6.91	16.07	2.22	5.49	10.64	1.5	3.41	4.2	11.92	7.56	10.4	3.42	0.87	4.54	9.5	13.22	14.7	9.45	5.11	10.5	3.13	0.49	15.74
AC017104.6	1.09	1.56	0.45	3.7	2	0.3	1.22	1.03	0.93	0.27	1.58	1.53	7.89	0.43	1.44	0.79	2.26	2.96	0.49	1.11	0.19	1.53	0.5	0.84	0.81	5.08	3.35	8.59	0.21	0.42	3.43	1.71	1.42	2.6	2.6	1.16	1.83	0.86	1.51	1.61	4.25	9.9	6.43	1.21	0.74	2.1	3.2	0.17	4.34
AC017116.11	3.87	2.11	0.57	2.74	6.22	2.74	7.63	7.27	2.68	0.39	0.74	6.25	0.87	2.35	4.46	4.15	2.16	1.63	0.55	4.85	0	0	3.17	6.31	9.07	43.39	7.01	1.05	0	5.45	15.3	0	0.56	0.35	16.71	2.54	2.08	3.58	0	0.64	4.01	3.02	2.32	0.51	8.54	5.99	24.52	0.04	8.35
AC018442.1	0	0.41	0.11	0.08	0	0	0	0	0	0.19	0.02	0.04	0.1	0	0.02	0.34	0.1	0	0.1	0	0.09	0	0.1	0	0.04	0.02	0	0	0.05	0.53	0.03	0.36	0.43	0.06	0.02	0	0	0	0.07	0.02	0.05	0	0.02	0.2	0.04	0.08	0	0.11	0
AC018462.3	0.72	0	0	2.38	0.14	0.55	0.16	1.01	0.22	0	0.26	0.94	0.1	1.66	1.15	0.29	0.46	0.03	0.19	0.43	1	0.54	0.85	1.16	1.13	1.67	0.72	0.78	0.19	0.81	0.75	0.79	0.49	2.5	0.71	1.55	0.43	0.92	0.53	1.42	0	0.14	1.09	1.55	0.57	0.24	2.18	0.48	0.3
AC018470.4	0.21	0.15	0	0.14	0.4	0.4	0.07	0.06	0.24	0.02	0.56	0.01	0.13	0.11	0.03	0.3	0.01	0.73	0.03	0.42	0	0	0.03	0.07	0.03	0.15	0.04	0.18	0	0.02	0.02	0	0	0	0.24	0.17	0.03	0.01	0	0	0.06	0.05	0.25	0.05	0.05	0.21	0.02	0	5.27
AC018647.3	43.93	10.66	0.25	17.69	6.62	14.7	3.88	26.43	25.79	0.27	13.06	4.44	6.9	42.48	3.74	18.44	10.37	48.79	58.83	55.85	0.07	13.6	12.44	4.49	4.46	4.27	2.34	5.98	0.1	11.22	7.73	0.24	0.08	6.13	1.68	9.42	22.09	5.68	0.15	11.49	11.05	14.65	15.5	5.27	19.87	1.17	5.3	0.24	1.45
AC018720.10	0.07	0.05	0.06	0.2	0.04	0.3	0.08	0.79	0.22	0.06	0.03	0.19	0.4	0.09	0.06	0.21	0.29	0.18	0.1	0.07	0.2	0.15	0.66	0.09	0.38	0.17	0.18	0.05	0.02	0.5	0.53	0.11	0.11	0.37	0.25	0.05	0.06	0.19	0.1	0.3	0.27	0.09	0.09	0.26	0.06	0.24	0.26	0.1	0.54
AC018730.1	43.69	60.06	0.26	68.57	86.77	15.32	62.83	75.58	42.25	0.41	43.91	51.47	92.39	24.84	90.52	21.62	100.44	54.18	39.46	30.74	0.41	82.62	21.62	13.76	44.23	176.41	25.19	184.62	0.11	181.36	141.31	0.89	0.19	123.38	31.32	18.78	66.64	38	0.12	87.11	185.96	96.83	76.28	145.08	45.42	23.18	99.82	0.99	100.36
AC018730.3	2.9	1.81	1.24	4.75	4.31	0.67	2.06	0.99	0.69	1.28	1.88	2.12	1.99	0.85	3.38	0.28	1.54	3.74	2.43	3.92	2.74	4.75	0.95	0.66	2	8.24	0.91	0.34	1.75	0.68	9.55	6.48	2.55	3.68	2.87	2.52	0.73	1.84	0.65	2.11	1.68	1.34	0.99	1.14	0.49	1.24	5.92	1.86	4.23
AC018737.1	6.35	10.54	0.9	10.33	7.02	4.58	7.29	8.86	7.82	0.53	4.61	4.87	5.49	9.86	6.23	8.25	9.71	5.24	10.2	7.08	1.07	10.04	9.64	5.2	11.61	6.24	7.48	4.57	0.5	12.25	8.04	1.38	2.52	6.85	6.39	5.74	7.48	5.69	0.63	7.15	5.65	5.45	8.52	5.43	12.91	6.08	3.64	0.96	8.31
AC018755.1	1.16	1.08	0.28	1.07	1.43	1.01	1.28	0.84	1.59	0.47	1.51	0.71	1.5	1.2	1.19	1.26	0.56	1.99	0.76	1.65	0.38	0.59	1.08	0.5	5.1	1.65	1.5	1.15	0	1.06	1.16	0.54	0.57	0.65	1.25	1.12	1.36	1.5	0.39	1.35	0.6	0.63	1.69	0.84	1.53	1.02	2.25	0.14	1.77
AC018755.16	31.49	13.53	2.2	24.71	22.48	7.08	14.72	6.01	13.95	7.41	54.21	13.64	120.99	13.77	19.11	12.88	9.17	48.34	13.65	22.88	2.82	20.36	10.49	8.34	8.05	22.45	12.73	119.61	2.14	12.69	9.65	6.38	10.02	9.8	9.63	15.02	35.73	24.02	3.3	32.27	32.51	137.11	83.97	14.03	33.71	10.98	16.08	1.55	15.42
AC018755.17	0	0.11	0	0.15	0.07	0.03	0.11	0.05	0.08	0	0	0.15	0.05	0	0.04	0.04	0.04	0.04	0.04	0	0	0	0	0	0	0.04	0.04	0	0.1	0.05	0.06	0.13	0	0	0.03	0.08	0.04	0.19	0	0	0.14	0	0.03	0.08	0.21	0	0.11	0	0
AC018766.4	4.57	1.32	0.14	2.74	6.44	1.65	2.1	0.99	2.68	1.28	3.47	5.74	3.16	2.4	8.5	1.15	2	4.12	0.89	3.45	0.92	3.26	0.86	4.29	1.98	16.08	2.68	4.75	1.58	1.85	9.48	0.2	1.05	0.81	4.91	5.38	1.48	4.56	0	3.42	3.9	0.84	5.49	2.72	2.95	2.43	6.87	0.97	11.79
AC018766.5	16.1	10.28	1.8	20.96	24.24	4.06	8.06	7.27	7.74	5.35	4.3	37	5.68	9.25	30.39	6.03	6.81	18.76	6.19	20.33	3.27	11.24	8	19.23	11.39	87.49	7.85	6.08	7.13	6.32	42.56	4.33	5.24	3.98	30	18.95	15.08	27.69	1.05	12.72	19	3.19	11.41	20.97	11.37	13.96	39.09	0.95	42.26
AC018804.6	1.93	0.78	0	1.07	0.78	0.22	1.12	1.34	1.07	0	0.36	0.14	0	0.24	1.06	1	0.39	1.03	0	0.39	0	0.17	0.45	0.66	0.15	0	0.55	0.5	0	1.61	0.52	0.19	0	0.52	0.98	0.14	0	0.68	0	0.24	0.18	1.02	1.85	0.88	0.62	0.29	1.18	0	1.85
AC018804.7	1.31	0.1	0	0.85	0.26	0.59	0.07	0.77	2.44	0.08	0.63	1.16	2.35	0.22	1.33	0.1	1.58	0.9	0.46	1.18	1.49	0	1.21	0.07	0.06	0	4.5	0.59	0.08	0.27	0.18	0	0	0	0.12	0.18	0.21	0.17	0	0.76	0	2.92	0.68	0.09	0.1	0.61	0.17	0.14	0.07
AC018816.3	0.84	0	0	0.58	0.83	0	0	0	0	0	0.51	0	3.9	2.54	0.24	0.32	0	1.72	0.51	4.85	0	0	0.27	1.11	1.9	6.26	0.35	1	0.25	0	3.14	0	0	0	0.73	0.71	0.9	0	0	0.95	0.74	0	1.66	0.68	0	1.07	0.95	0	0.76
AC018890.6	0.04	0.07	0.39	0.31	0.15	0.03	0.14	0.11	0.19	0.38	0.24	0	0.15	0.07	0.05	0.15	0.13	0.05	0.14	0.06	0.68	0.02	0.39	0	0.52	0.05	0.09	0.03	0.43	0.17	0.04	1.61	0.91	0.07	0.04	0.07	0.08	0.02	0.22	0.07	0.06	0.13	0.18	0.16	0.02	0.19	0.06	0.61	0.21
AC018892.9	0.3	0.37	0.47	0.24	0.37	0.38	0.26	0.19	0.07	0.25	0.27	0.37	0.65	0.14	0.19	0.69	0.23	0.06	0.28	0.12	0	0.09	0.05	0.13	0.28	0.2	0.04	0.05	0.06	0.17	1.39	0.1	0.84	0.07	0.29	0.29	0	0.29	0	0	0.11	0.46	0.21	0	0.07	0.21	0.09	0	0.96
AC019097.7	0.06	0.1	0.09	0.07	0	0.77	0.36	0.52	0.33	0	0	0.14	0	0.47	0.38	0.43	1.16	0.07	0.77	0.19	0	0.07	0.67	0.55	0.15	0	0.21	0.06	0	0.56	0.18	0.12	0.28	0.71	0.27	0.32	0	0.51	0	0.2	0.14	0	0	0.23	0.16	0.23	0.07	0	0.15
AC019171.1	4.21	0.66	0	0.84	2.52	2.59	0.97	0.63	2.9	0.25	2.51	0.79	1.06	0.98	1.66	2.16	0.31	0.3	0.35	1.44	0.15	1.4	1.91	1.14	0.04	1.41	1.21	0.58	0.04	0.05	2.27	0	0.65	0.27	0.46	0.6	1.1	0.46	0.06	0.58	0.75	0.6	0.72	0.32	0.79	0.47	0.44	0.35	0.38
AC019294.1	0.39	0.29	0	0.34	0.44	0.61	0.2	0	0.23	0.05	0.18	0.2	0	0.58	0.95	0.37	0	0.28	0.07	0.35	0	0.11	0.07	0.03	0.11	0.15	1.52	0.06	0.28	0	0.75	0	0.45	0.11	0.31	0.45	0.04	0.27	0	0.03	0	0.07	0.32	0	0.24	0.47	0.07	0.45	0.4
AC020594.5	3.84	6.72	0	0.74	2.08	0.5	1.56	3.26	3.8	1	3.8	0.74	5.97	2.26	1.47	1.54	1.52	3.23	0.47	1.28	0	2.18	0.88	0	0	3.73	0	1.83	0	3.51	0.61	0	0.48	0	1.58	3.22	2.7	0.87	0	0.63	3.93	4.94	3.21	0.48	2.28	0.98	2.34	0	2.95
AC020663.1	30.81	45.53	0	14.06	33.48	0	18.42	0	38.17	0	29.8	12.3	18.78	0	18.26	35.72	1.68	22.2	31.17	15.22	0	11.5	0	0	0.56	33.53	0	26.15	0	32.4	12.52	0	0	0	2.01	0	35.79	3.46	0	27.1	31.51	18.83	29.61	27.38	2.22	13.91	22.9	0	13.24
AC020907.1	0.36	0.05	0	0.14	0	0.29	0	0.04	0.08	0.19	0.18	0.17	0	0.14	0	0.16	0.03	0.93	0.22	0.69	0	0	0.24	0	0.15	0.07	0.13	0.03	0	0	0.46	0	0	0.05	0.22	0.19	0.1	0.14	0	0	0.03	0.03	0.11	0	0.04	0.18	0.03	0	0.11
AC020907.2	0.27	0	0	0.06	0.43	1.29	0.6	0.3	0.14	0.06	0.31	0.15	0	0.64	0.16	0.3	0.4	0.21	0	0.32	0.02	0.08	0.08	0.05	0.16	0.04	1.37	0.04	0	0	0.3	0	0	0	0.13	1.2	0.1	0.08	0.03	0	0.1	0.02	0.13	0	0.02	0.04	0	0.07	0.15
AC020910.2	0.34	0.48	1.23	1.34	0.45	1.34	0.44	2.66	0.41	0.12	0.07	0.43	0	1.89	0.33	0.27	1.88	0.23	0.44	0.41	0.16	1.06	1.24	1.14	2.21	0.57	1.19	0.1	0.19	0.71	1.71	0.34	0.37	1.64	0.86	1.65	0.66	0.64	0.14	0.58	0.21	0	0.07	1.8	0.32	1.29	0.39	0.37	1.2
AC020922.1	0.8	0.31	0.25	1.46	1.07	0.38	1.15	0.72	0.87	1.32	0.27	1.22	0.04	0.98	1.04	0.67	0.62	0.46	0.58	0.48	1.66	1.36	0.95	0.52	0.46	1.08	2.28	0.37	1.01	0.66	2.09	0.33	0.66	0.43	0.73	1.66	0.77	5.04	0.17	0.38	0.69	0.49	0.07	2.26	0.13	1.3	1.32	0.28	3.56
AC021016.6	1.15	0	0	0.19	1.27	0.45	0	0.15	0.27	0.67	0.45	0.34	0.74	0.01	0.57	0	0.23	4.24	0.17	3.8	0	0	0	1.28	0.47	4.45	0.53	0.34	0	0.2	0.91	0	0.4	0.35	1.8	0.92	2.49	0.13	0	1.07	0.65	0.78	1.58	0.72	0.56	0.84	0.98	0	0.62
AC021188.4	0.97	7.42	0.51	2.73	2.43	0.51	7.55	2.49	0.88	0.59	0.43	0.64	4.55	1.32	2.18	0.52	4.38	2.74	1.14	0.38	0.48	7.3	1.03	1.16	2.11	1.43	5.22	4.14	0.48	7.62	1.78	1.96	1.66	1.71	0.53	7.95	4.32	1.79	0.26	4.75	7.94	10.45	3.32	3.47	4.94	0.98	2.01	0.51	0.53
AC021218.2	0	0	0	0.03	0	0	0.01	0.02	0.07	0.02	0.01	0	0.02	0.02	0.02	0	0.08	0.03	0	0	0.07	0.14	0	0.08	0.61	0.03	0.01	0.01	0.08	0	0.05	0	0	0	0.53	0.03	0	0	0	0.03	0	0	0.01	0	0.03	0.47	0.02	0	0
AC021224.1	0	0.59	0.14	0.21	0	0.29	1.43	1.32	0.81	0.08	0	0.53	0	0.87	0.24	0.35	3.68	0	0.99	0.22	0	0.86	0.74	0.5	0.97	0	0.88	0	0.15	3.14	0	0.59	0	1.53	0.55	1.64	0.18	1.66	0.13	0.13	0	0	0.08	1.86	1.23	0.35	0.22	0.07	0.6
AC021593.1	4.08	22.05	0	0	2.23	0	2.22	0	1.82	0	3.73	0.84	3.59	0	0	3.42	0	1.35	2.31	1.23	0	2.23	0	0	0	2.65	0	4.23	0	9.17	1.1	0	0	0	0	0	2.92	0	0	2.12	1.97	15.8	4.59	2.95	0	0.76	0.87	0	1.08
AC021860.1	0.09	0.18	0.43	0.53	0.27	1.33	0.74	2.48	0.14	0.5	0.07	0.36	0	2.65	1.3	0.61	0.98	0.04	0.36	0.34	0.67	0.34	1.57	1.05	0.89	0.25	0.83	0.11	0.49	0.19	2.04	0.58	2.07	0.15	0.98	2.29	0.04	1.48	0.31	0.14	0.24	0.19	0.15	1.5	0.05	1.91	0.36	0.28	0.94
AC022007.5	1.26	2.83	0.12	1.88	2.57	1.01	2.13	2.07	2.44	0.53	1.74	2.26	3.91	2.04	1.52	1.21	2.21	1.89	1.12	0.99	0.77	2.73	0.54	0.84	2.02	7.78	1.04	2.16	0.91	1.64	4.8	0.63	1.03	0.99	2.56	2.29	2.96	1.28	0.4	1.36	2.78	2.28	3.83	0.7	0.84	1.51	0.8	0.31	5.27
AC022153.1	1.23	0.42	0	0.87	2.12	0.58	0.48	0.54	1.71	0	1.11	0	0.19	0.17	0	2.2	0.3	0.28	0.33	1.04	0	0	0.31	0.13	0.15	1.68	0	0.27	0	0	0.73	0	0	0	0.71	0.19	0.47	0.31	0	0.26	0.59	0	0.37	0.33	0	0	0.28	0	0.33
AC022154.7	0.12	0.2	0.16	0.13	0.33	0.2	0.29	0.65	0.15	0.29	0.12	0.41	0	0.31	0.93	0.24	0.07	0	0.3	0.12	0.23	0.14	0.07	0.41	0.58	0.36	0.14	0.06	0.46	0	0.28	0.23	0.62	0.28	0.44	0.41	0.07	0	0	0	0.13	0.13	0	0.61	0	0.68	0.07	0.16	0.29
AC022182.3	1.01	0.32	0	2.76	1.27	0.2	0.17	0.69	0.14	0.16	0.99	3.69	1.06	0.68	0.49	0.48	0.91	1.77	1.2	1.13	0	0.38	0.81	0.78	0.73	0.11	0.27	0.77	0.31	0	0.46	0.13	0.51	4.26	0.53	1.99	3.05	0.17	0	0.87	0.2	1.18	1.6	0.12	0.91	0.3	0.28	0.14	4.92
AC022400.2	0.72	0	1.54	1.07	0.6	0.21	0	0	0.72	2.89	0.3	1.29	0.89	0	0.19	0	0	0.25	0.35	0.96	6	0.41	0.62	0.62	1	1.38	0.93	1.77	7.29	0.43	0.3	5.86	4.41	0.39	0	0	1.41	0.58	1.77	0	1.85	0.91	0	1.06	0.48	0.34	1.02	3.41	0.96
AC022431.1	1.36	4.65	0	2.03	0.99	1.52	2.64	1.34	1.87	0	0.69	1.41	1.16	1.36	2.01	2.55	13.9	3.35	6.82	1.27	0.2	1.28	1.94	2.08	0.75	1.13	3.3	2.87	0	12.91	1.05	0	0	4.28	1.79	2.44	4.39	4.79	0	6.24	3.77	1.31	2.1	3.38	2.56	3.16	2.41	0	2.11
AC022498.1	0.03	0.78	0.12	0.14	0.02	0	0.07	0.04	0	0.36	0.09	0.11	0	0	0.06	0.78	0.44	0.12	0.31	0.03	0.51	0.04	0.37	0.03	0.06	0.09	0.1	0.03	0.05	0.83	0.06	0.42	0.5	0.23	0.08	0	0	0	0.09	0.1	0.13	0.3	0.12	0.2	0.04	0.96	0.21	0.12	0.07
AC022532.1	0.7	1.02	0.13	0.33	0.39	0.36	0.24	0.8	0.32	0	0.13	0.32	0.25	0.29	0.99	0.27	0.27	0.16	0.29	0.35	0.25	0.51	0.24	0.23	0.3	0.14	0.18	0.09	0	0.77	0.12	0.04	0.51	1.06	0.37	0.9	0.39	0.12	0.05	0.36	0.42	0	0.34	1.24	0.34	0.11	0.26	0	1.7
AC022596.2	0	0.37	0	0.82	0.16	0	0.09	0	0.05	0	0.08	0.27	1.41	0.23	0.36	0	0.17	0.64	0.1	0.67	0	0.53	0.1	0	0.66	0.52	0.04	0.42	0	0.65	1.08	0	1.15	0	0.03	0	0.32	0.3	0.12	2.46	0.29	0.31	15.5	0.18	0.11	0	17.23	0	1.2
AC022596.6	0.39	2.16	0	0.09	0.03	0.04	0.27	0.06	1.1	0	1.43	0	5.54	0.24	0.13	1.38	0.08	0.3	0.08	0	0	0	0.11	0.03	0	0	0.1	0.25	0	0.85	0	0	0	0	0	0	0	0.08	0	0.21	0.03	0.74	0.06	0	0.34	0	0	0	0
AC022819.3	0	0.15	0.01	0.06	0.06	0.01	0.05	0	0	0.04	0.03	0	0.1	0.01	0.02	0.03	0.11	0.04	0.02	0.07	0.04	0.01	0.09	0.07	0.04	0.18	0.03	0	0	0.08	0.03	0.05	0.13	0.06	0.03	0.09	0	0	0	0	0	0.05	0.01	0.06	0.01	0.12	0.06	0.05	0.04
AC023490.1	11.08	4.4	0	1.82	7.13	1.62	2.09	2.48	7.44	0.51	49.13	1.38	30.52	2.33	1.05	12.56	2.14	1.11	0	8.81	0.49	1.13	0.23	0.9	1.48	3.6	0.85	8.67	0	1.34	3.5	0.81	0.3	0	1.27	0.49	4.64	1.59	0	0.94	3.89	1.88	6.12	1.75	4.53	0.73	1.43	0.35	3.89
AC023490.2	2.36	0.62	0	0.53	0.98	2.17	1.39	0.42	3.35	0.29	7.47	0.67	0.08	0.95	0	3.47	1.38	0.47	0	1.29	0.59	0.41	0.11	0.61	0.08	2.47	0.17	1.51	0.69	1.19	0.65	1.29	1.24	0.09	0.53	0.23	1.02	1.29	0.21	0.21	2.78	0.95	1.99	0.83	0.73	0.16	0.2	0.41	1.8
AC024257.1	0.14	0.16	0	0.02	0.24	0.06	0.19	0.24	0.2	0.03	0.04	0.11	0.03	0.07	0.22	0.13	0.29	0.05	0.09	0.08	0	0.16	0.14	0.04	0.12	0	0.02	0.08	0	0.08	0.38	0	0	0.04	0.08	0.05	0.02	0.02	0	0.06	0.14	0.09	0.03	0.07	0.05	0.05	0.6	0	0.23
AC024560.2	1.87	0.76	0.07	0.54	1.04	0.1	0.47	0.1	0.45	0.04	0.7	1.01	0.61	0.12	1.14	0.61	0.32	1.28	0.24	0.34	0.03	0.29	0.35	0.42	0.86	3.27	0.05	1.17	0	0.61	1.64	0.1	0.19	0.16	0.77	0.19	1.97	1.1	0.04	0.19	1.33	0.36	0.88	1.03	1.81	0.65	1.87	0.03	3.46
AC024560.3	4.96	5.48	3.11	8.02	3.56	17.93	15.67	16.66	6.8	3.62	1.89	5.32	0.92	14.37	10.47	5.97	9.32	1.87	5.48	3.78	2.39	10.92	11.83	6.68	14.47	5.61	14.02	1.19	2.49	8.88	10.34	4.36	6.24	14.01	12.61	16.6	3.18	14.93	1.83	2.31	1.77	0.45	1.56	9.08	4.48	11.24	3.05	1.73	10.9
AC024580.1	0.19	0.21	0.09	0.37	0.07	0.27	0.15	1.17	0.08	0	0.26	0	0.1	0.73	0.39	0.63	0.08	0	0.24	0.2	0	0.23	1.24	0.32	0.55	0.24	1.28	0.07	0.4	0.58	0.44	0.13	0.68	0.31	0.49	2.56	0	0.6	0	0.07	0.07	0.37	0.18	0.32	0.26	0.48	0.36	0	1.35
AC024592.12	1.61	0.19	0.28	2.42	0.97	0.37	0.9	0.85	0.91	0	1.11	4.05	1.22	0.02	1.71	0.58	1.72	1.69	1.4	2.01	0.25	2.31	1.21	2.55	0.47	1.48	1.43	2.43	0	0	2.45	0.14	0.21	2.85	1.07	0.63	2.65	1.52	0	2.51	5.52	3.55	2.89	1.37	0.92	0.25	4.24	0.02	2.73
AC024937.6	0.37	3.22	0.41	0.35	0.28	0.2	2.05	0.78	0.84	0.64	0.12	0.73	0	1.11	0.76	0.33	1.13	0.64	0.66	0.64	0.4	2.68	0.6	0.65	0.26	0.95	1.07	0.09	0	2.61	0.48	1.51	1.43	1.3	0.56	1.41	0.14	0.88	0.22	0.42	1	0	0.45	0.42	1.19	0.52	0.47	0.13	5.42
AC024940.1	0.02	0.04	1.07	0.15	0.03	0.04	0.07	0.15	0	0.78	0.04	0.05	0.1	0	0	0	0.03	0.03	0.05	0.02	1.12	0.08	0.1	0.13	0.38	0.08	0.1	0	0.51	0.03	0	0.39	2.78	4.25	0.12	0.11	0.08	0.15	0.09	0.05	0.02	0	0.04	0.03	0.11	0.05	0	0.36	0.16
AC025165.8	1.71	1.32	0.71	1.41	1.54	0.5	1.79	1.28	1.79	1.02	0.24	2.85	0	1.62	0.79	1.69	0.88	0.2	0.3	0.26	1.02	2.11	0.39	0.61	0.54	0.8	1.01	0.19	1.45	0.6	1	1.23	2.36	0.26	1.2	1.33	0.32	2.5	0.16	0.18	1.19	0.11	0.09	1.26	0.08	0.65	0.11	0.46	0.48
AC025171.1	0.2	0.95	2.28	0.68	0.43	0.8	0.78	2.2	0.23	1.98	0.13	0.79	0.14	0.87	0.35	0.25	0.77	0.59	0.69	0.69	0.78	0.84	1.28	1.4	2.76	2.3	0.92	0.45	0.89	0.49	0.76	3.69	2.13	1.68	1.75	2.42	0.76	0.75	0.77	0.32	0.25	1.24	0.3	0.84	0.84	0.58	0.69	0.99	1.13
AC025335.1	2.7	2.6	0.23	2.03	2.81	3.18	3.37	2.72	3.43	0.75	1.56	2.05	0.65	2.66	3.64	2.77	2.08	1.43	4.98	1.71	0.52	3.67	2.54	1.06	2.46	3.9	1.81	1.21	0.14	2.37	4.49	0.81	1.33	1.2	2.71	3.6	1.26	4.33	0.49	2.24	1.57	0.98	1.17	1.84	1.47	1.81	1.59	0.31	6.9
AC025627.9	0.41	0.05	0	0.11	0	0.13	0	0.22	0.21	0	0.16	0.07	0	0.27	0.04	0.3	0.15	0.21	0.27	0.14	0	0	0	0.03	0	0	0.35	0	0.1	0.09	0.27	0.06	0	0	0	0.04	0.11	0.21	0	0.03	0.13	0	0.15	0.16	0	0	0.09	0.13	0.76
AC026150.5	0.01	0.1	0.05	0.03	0.03	0.01	0.01	0.54	0	0.02	0	0.05	0	0.08	0.01	0	0.01	0.02	0.02	0.01	0	0.03	0.02	0	0.05	0.06	0.1	0.08	0	0.01	0.01	0.01	0	0.22	0.01	0.01	0.13	0.02	0	0.01	0.05	0.03	0.07	0.07	0.04	0	0.07	0.02	0.19
AC026150.6	0.2	0.16	0	0	0.19	0.53	0	0.23	0.95	0.37	0.2	0.12	0.3	0	0.08	0.23	0.16	0.19	0.53	0.53	0	0	0.35	0.23	0.04	1.07	0.07	0.14	0.1	0.2	0.55	0	0.1	0.03	0.6	0.08	0.51	0.27	0	0.04	0.58	0.34	0.06	0.04	0.09	0.48	0.57	0	1.78
AC026150.8	0.13	0.11	0	0	0.08	2.63	0.08	1.59	0.18	0.85	0	0	0	1.44	0.57	1.12	0.31	0	0.41	0.48	0.35	0	1.04	0.66	0.98	0.24	0.96	0	0.31	0.4	0	0	0.1	0.39	1.16	2.04	0	0.08	0.38	0	0	0	0.06	0.92	0.18	1.32	0.15	0.18	0.41
AC026202.3	0.21	0.47	0.29	0.57	0.4	0.52	0.25	0.6	0.19	0.23	0	0.66	0.32	0.64	0	0	0.33	0.65	0.98	0.59	0	0.08	2.14	0.78	0.78	0.69	0.16	0.37	0	0.64	0.41	0.14	0.11	0.41	0.54	0.67	0.51	0.25	0	0.23	0.63	0.16	0.33	0	0.28	0.27	0.56	0.29	0.35
AC026271.5	0.03	0.18	0	0.09	0.13	0.05	0.06	0.08	0.18	0	0	0.03	0	0.07	0.07	0.15	0.96	0.1	0.67	0.14	0	0.1	0.16	0.03	0.1	0.1	0.09	0.03	0	0.2	0.05	0	0	0.41	0.12	0.48	0.13	0.13	0	0.12	0.06	0	0.15	0.3	0.07	0.26	0.06	0	0.1
AC026310.1	0.04	0.02	0.02	0.18	0.03	1.06	0.02	0.12	0.09	0.18	0.09	0.03	0.07	0.41	0.28	0.04	0.02	0	0.02	0.08	0.04	0	0.12	0.25	1.4	0	0.73	0	0.67	0	0.07	0.08	0.39	0.01	0.59	0.28	0	0.05	0.04	0	0.05	0.02	0.04	0	0.02	0.58	0.08	0.88	0.07
AC026471.6	0.9	3.15	0	2.18	1.13	0.1	0.78	0.03	0.35	0	2.88	0.85	10.54	0.12	1.33	0.52	0.11	0.72	0.8	0.47	0	2.54	0.11	0.81	0.33	1.44	0.7	6.12	0	1.54	0.44	0.18	1.23	0	1	0.76	2.66	0.43	0.13	1.53	3.82	10.35	1.13	0.47	1.09	0.12	0.31	0.13	1.73
AC026703.1	0.27	0.1	0	0.2	0.3	0.15	0.07	0.09	1.09	0	0.32	0.31	0.04	0.05	0.15	0.47	0.01	0.04	0.19	0.07	0	0.04	0.12	0.08	0.1	0.07	0.03	0.12	0.02	0.05	0.19	0	0	0.49	0.28	0.22	2.7	0.08	0.05	0.02	0.23	0.29	0.15	2.96	0.08	0.19	0.16	0	0.33
AC026740.1	0.3	0	0	0.42	0.41	0.38	0.36	0.85	0.32	0.49	0.3	0.78	1.2	0.08	0.15	0	0.28	0.84	0.15	0.57	0	0	0.22	0.06	0.07	1.27	0.27	1.07	0.09	0.64	0.18	0.12	0.37	0	0.13	0.56	1.96	0.14	0.09	0.19	1.82	0.9	1.08	0.15	0.48	0.37	1.92	0.25	1.72
AC026806.2	0.89	0.26	0	1.57	1.36	0.74	0.4	1.52	0.21	0.73	1.92	3.03	0.45	0.22	1.1	0.45	1.08	3.84	2.01	2.04	0	0.35	0.97	2.73	2.39	8.64	1.86	1.15	0	0.25	0.44	0	0	0.17	1.57	1.89	2.13	1.32	0	0.47	2.2	1.46	1.68	1.23	0.62	1.84	2.52	0	0.41
AC027228.1	0.03	0	0	0.07	0.07	0	0.07	0.08	0	0.1	0.06	0.07	0	0.07	0.29	0	0	0	0	0.03	0.04	0.03	0.11	0	0.18	0.15	0.1	0.03	0	0.09	0.17	0.12	0.04	0.11	0.22	0	0.14	0	0	0.13	0	0	0.05	0	0.08	0	0	0	0.57
AC027307.3	0.43	0.23	0.34	0.04	0.2	0.81	0.65	1.83	0.23	0.23	0.18	0.25	0.05	0.65	0.48	0.39	1.82	0.12	0.26	0.48	0.51	0.46	0.34	0.42	0.66	0.22	0.08	0.33	0.33	0.52	0.59	1.34	0.54	0.69	0.34	0.32	0.08	0.2	0.25	0.53	0.23	0.04	0.23	1.4	0.47	0.47	0.73	0.15	0.86
AC027601.1	0.72	0.36	0.25	0.6	1.9	0.2	0.34	0.82	0.34	0.83	0.23	1.11	0.09	0.52	1.11	0.39	0.42	0.74	0.69	0.9	0.29	0.71	0.4	0.72	0.3	1.56	0.4	0.12	0.81	0.28	1.18	0.32	0.64	0.12	1.47	1.36	0.85	1.4	0.11	0.24	0.71	0.32	0.36	0.61	0.91	0.41	0.93	0.49	1.53
AC027612.6	19.41	10.85	1.2	34.11	42.09	8.53	2.05	17.23	16.65	0.1	26.57	1.82	47.58	13.78	8.79	21.59	26.26	24.82	18.74	22.18	1.18	9.53	2.71	19.69	25.56	48.78	24.5	10.43	2.65	10.93	29.07	0.61	2.64	17.95	17.78	12.56	18	0.38	0.24	21.06	2.37	37.05	18.68	30.77	2.6	14.25	26.8	1.26	30.93
AC027763.2	6.06	7.98	7.07	12.86	10.1	7.5	12.06	13.53	6.36	3.64	2.67	4.06	4.26	10.12	5.43	5.79	13.43	5.9	16.85	10.61	6.88	12.82	11.51	11.26	13.72	6.11	9.03	12.54	3.12	10.77	16.19	13.18	8.09	7	12.4	12.58	8.95	15.33	2.48	11.64	13.31	10.8	8.2	12.88	10.54	6.66	7.59	2.2	11.41
AC034102.1	35.86	9.89	0	22.51	28.45	0	19.88	0	27.78	0	13.47	27.45	0	1.47	28.98	10.91	11.85	19.7	23.75	26.27	0	28.87	0	3.42	0	27.53	0	14.7	0	19	26.58	0	0	0.61	5.21	0	18.43	4.11	0	27.07	26.86	6.59	11.23	3	11.95	7.1	20.32	0	30.33
AC034193.5	0.91	5.55	0.25	0.34	1.66	0.56	1.62	1.68	1.87	0.59	0.49	0.49	1.77	0.97	1.62	2.09	1.73	0.22	2.04	0.49	0.77	1.98	2.18	0.48	4.7	2.53	1.83	3.12	0.39	6.88	1.6	0.52	1.99	4.45	1.98	0.86	0.68	2.76	0.17	1.86	2.48	1.24	0.98	2.2	0.55	1.78	1.17	0.21	7.84
AC034220.3	3.26	0.97	1.82	1.54	4.12	11.76	8.94	12.18	3.91	1.35	2.08	3.37	1.64	8.43	8.8	5.22	5.62	3.12	3.82	3.21	3.09	7.34	6.61	6.17	6.35	1.82	2.09	0.9	0.69	3.77	6.18	6.99	3.93	0.74	7.49	13.76	1.28	8.02	1.5	3.13	0.52	4.27	3.16	9.04	2.99	4.18	2.09	0.78	4.65
AC034228.3	1.56	3.13	0.49	1.69	3.05	0.86	3.29	1.75	1.34	0.22	0.63	0.68	1.29	1.27	2.04	0.37	1.57	2.85	2.36	2.96	0.29	1.47	1.65	1.11	1.05	1.65	0.49	1.94	0	3.31	3.26	0.89	1.49	1.05	0.97	0	1.59	0.67	0.25	1.82	1.56	1.98	3.02	0.33	2.53	0	1.88	0.12	1.74
AC034228.7	0.44	0.66	0	0	0	1.13	0	0	0.88	0	1.23	0.64	0.98	0.08	0.12	0.17	0	1.02	0.22	0.25	0	0.37	0	0.48	0.32	0.26	0.03	0	0	0.17	0.45	0.52	0.23	0	0	0	0.17	0.34	0.2	0.25	0.4	0.8	0.09	0	0	0.4	0	0	0.36
AC034243.1	0	0	0	0.1	1.1	0	0.11	0.12	0.24	0	0.26	0.41	0.13	0.12	0.11	0.13	0	0.5	0.45	0.37	0	0.41	0	0.26	0.43	7.34	0	0.56	0	0	1.2	0	0.13	0.09	1.76	0.12	0.43	0.11	0	0	0.1	0.1	0.84	0	0.47	0	0.5	0	0.45
AC037459.4	1.63	0.93	8.8	14.24	0.56	1.41	9.49	7.93	0.08	13.42	0	9.81	0	1.84	4.85	0	10.14	9.41	4.67	6.75	5.92	19.03	12.44	8.81	11.33	0.37	10.08	0.05	6.78	2.43	21.02	14.1	13.87	1.97	8.04	0	0	6.94	6.66	30.24	4.3	0	0	10.4	29.41	3.74	7.79	3.51	2.67
AC040173.1	59.23	16.21	0	9.65	43.8	10.47	19.46	2.43	78.79	0	71.5	12.93	22.87	7.57	13.7	60.76	4.88	16.18	17.84	21.93	0	7.16	9.68	3.43	4.53	26.48	2.22	21.61	0	17.93	8.09	0	0	0	10.21	3.34	14.69	3.77	0	7.87	10.4	7.15	25.16	9.31	2.61	10.39	19.04	0	9.35
AC046143.3	1.04	0.27	0.34	1	0.85	0.75	0.62	0.29	1.19	0.33	1.77	0.93	0.7	0.36	0.51	0.93	0.68	0.19	0.46	0.35	0.27	0.54	0.5	1.24	0.57	1.13	0.6	0.22	0.26	0.25	0.97	0.17	0.44	0.59	0.94	0.8	0.89	0.34	0.18	0.27	0.18	0	0.38	0.26	0.16	1.42	1.38	0.17	0.91
AC053503.11	0	4.21	0.46	0.13	0.99	0.12	5.12	2.19	1.34	0	0.22	0.13	3.31	0.3	0.94	0	8.59	0	0.71	0	0.43	0.39	0	0	0	0.13	0.24	1.17	0	9.3	0.32	1.79	0	0.11	0.12	0.16	4.23	12.12	0	4.86	1.92	1.17	0.11	2.45	10.69	0.14	0	0	0.43
AC053503.4	0.14	0.51	0	0.13	0.28	0.15	0.3	0.13	0.4	0.07	0	0.16	0.14	0.08	0.11	0.19	0.1	0.5	0.08	0.02	0	0.37	0.16	0.18	0.03	0.28	0.05	0.05	0	0.1	0.09	0	0	0.08	0.07	0.31	0.08	0	0	0.05	0.05	0.23	0.27	0.11	0.06	0.16	0.08	0	0.19
AC055811.5	0	0	0.07	0.11	0	0.05	0.06	0	0	0	0	0.17	0.22	0.12	0.06	0	0.11	0	0.18	0	0.06	0	0.06	0	0.18	0	0.27	0	0	0.14	0.09	0.1	0.29	0.5	0.16	0	0.06	0.11	0	0	0.16	0	0.04	0	0.06	0	0	0	0.35
AC062017.1	1.95	0.48	0	1.64	4.15	0.51	0.31	1.56	1.1	0	1.11	0.42	9.35	0	0.25	1.3	0.6	8.59	3.68	7.23	0	2.59	0.18	0.43	0.52	2.67	0.6	0.46	0	0.37	1.18	0	0	1.66	1.02	0.44	0	0.71	0	0.59	0.51	1.86	4.18	0.31	0.5	0	0.32	0	1.62
AC062021.1	0.57	48.26	0	0	2.62	0.21	36.05	8.64	4.67	0	4.89	0.45	37.92	1.42	0.35	1.39	38.7	0	1.97	0.1	3.9	1.36	1.43	0	0.36	0	0	39.27	0	48.34	0.19	0.2	0	0.1	0.11	0.14	9.63	15.77	0.28	35.13	15.3	33.46	3.63	60	34.8	0	0	0	8.29
AC062028.1	1.26	0.3	0	0.76	0.22	1.23	0.08	0.03	0.89	0	1.48	0.09	0.87	1.3	0.33	0.42	0.11	0	0	0.15	0	0	0.14	0.02	0.11	0.11	0.68	0.29	0.14	0.04	0.18	0	0.69	0	0	0.13	0	0	0.44	0	0.24	0	0.09	0	0.04	0.12	0.1	0.04	0.46
AC062029.1	0.45	0.65	0.19	0.65	0.52	0.85	0.76	0.92	0.54	0.53	0.43	0.62	0.24	1.01	0.5	0.62	0.88	0.4	1.33	0.66	0.13	0.63	0.38	0.69	4.05	1.69	2.53	0.34	0.03	0.9	0.89	0.27	1.2	1.38	1.37	1.79	0.47	0.61	0.33	0.48	0.46	0.58	0.71	0.64	0.31	0.57	0.35	0.1	1.28
AC063976.7	0	0	0.05	0.01	0.01	0.08	0	0.13	0.02	0.12	0	0	0.01	0.03	0.01	0	0.1	0	0.03	0.03	0.02	0	0.12	0.02	0.13	0.01	0.08	0	0.2	0.04	0.11	0.05	0.08	0.02	0.22	0.04	0	0	0.03	0	0.02	0.02	0	0.07	0	0.26	0.02	0.01	0.02
AC064836.3	0.59	0	0.09	0.08	0.3	0	0.23	0.09	0.35	0.74	0	0.31	0.1	0	0.4	0.37	0.46	0	0	0.55	0.17	0.69	0	0.33	0.41	0.24	0	0.34	0.21	0.1	0.77	0.13	0.5	0.19	0.29	0.09	0.4	0.15	0.19	0.14	0.37	0	0.31	0.25	0	0.25	0.15	0	0.65
AC064875.2	0.45	0.03	0.21	0.53	1.24	0.71	0.1	0.1	1.02	0.09	0.22	0.61	0.3	0.64	7.32	0.29	0.08	0.86	0.09	0.21	0.07	0.04	0.41	0.21	6.42	2.76	16.27	0.43	0.81	0.26	3.39	0	0.56	1.28	2.47	0.46	0.62	0.14	0.03	0.07	0.11	0.02	0.35	0.68	0.02	7.65	3.6	1.69	0
AC066593.1	13.11	2.86	0	3.64	4.53	12.43	2.06	2.54	17.83	0	20.04	4.17	5.59	4.75	0.23	16.08	0.73	0.72	1.09	3.07	0.16	2.27	2.56	0.93	0.23	3.22	3.87	2.99	0	4.97	3.15	0.5	0.28	4.46	0.14	1.58	10.33	1.53	0.22	3.72	3.12	1	5.73	19.14	0.83	0.46	0	0.09	0.15
AC067969.2	1.36	1.47	0	0	1.77	6.18	0.97	0.14	4.75	0	9.84	0	1.63	0	0.36	7.64	0.35	0.11	0	0.72	0	0	0	0	0	0	0	1.46	0	1.22	0	0	0.15	0	0	0	0	0.24	0	0.52	0	0	0	0	0	0.13	0	0	0.38
AC068039.4	0.73	0.5	0.04	0.5	0.35	0.17	0.22	0.25	0.97	0.26	1.1	0.4	3.75	0.16	0.41	0.56	0.36	0.79	0.43	0.53	0.13	0.15	0.67	0.1	0.36	0.47	0.16	0.48	0.1	0.33	0.11	0.52	0.64	1.19	0.52	0.1	0.4	0.2	0.07	0.23	0.84	1.59	0.67	0.58	0.41	1.21	0.49	0.13	0.31
AC068057.1	1.49	6.31	0	1.04	4.07	1.29	13.11	0.28	0.95	0.21	0.52	1.15	0	8.47	17.37	1.1	1.38	3.59	3.01	3.96	0	5.73	0.39	0.19	4.01	10.4	2.6	0.41	0.2	4.91	3.99	0.65	0.2	1.26	0.14	0.17	0.55	0	0.56	0.07	0.22	0.07	0.73	0.33	0.52	1.94	1.99	1.08	3.16
AC068057.2	1.74	2.61	0.19	2.12	4.01	1.64	1.14	1.29	1.41	0.92	1.58	1.51	2.51	2.02	3.53	1.72	2.81	1.92	1.28	1.6	0.93	1.12	0.47	0.77	3.55	23.53	0.52	2.71	0.88	2.45	6.48	2.08	0.4	2.39	1.31	0.58	1.63	0.89	0.88	0.73	2.23	0.95	1.83	4.06	1.18	0.48	3.24	1.02	2.35
AC068134.10	1.73	1.5	0	0.67	2.1	1.37	3.88	4.02	2.5	0.45	0.47	1.43	0	1.61	3.59	1.07	2.58	0.25	0.88	0.34	0.15	1.49	1.2	0.74	1.77	2.55	1.37	0.12	0	4.52	3.55	1.59	0.68	4.21	1.75	3.53	1.83	0.96	0	0.76	0.99	0	0.17	4.07	1.59	2.41	1.94	0.15	5.46
AC068282.3	0.44	2.19	0	3.71	1.29	0.29	4.82	0.69	0.72	0.2	1.19	0.1	0.76	1.5	1.2	1.67	1.01	3.7	1.05	0.2	0.05	0.53	2.31	1.18	0.11	0.4	2.31	0.68	0.02	0.41	2.53	0.15	0.23	0.37	0.25	2.03	2.25	1.25	0.02	0.29	1.29	0.6	0.48	0.39	0.37	2.18	1.21	0.12	0.98
AC068499.10	0.76	3.59	0	0.41	1.88	0	2.07	0	4.75	0	6.75	1.06	7.91	0	0	1.71	2.2	3.96	0	0.88	0.23	4.99	1.46	3.69	4.2	20.82	1.01	4.69	0	2.76	8.52	0	0	3.8	5.18	0	6.21	2.95	0	5.8	13.94	23.67	5.13	3.43	0	0	1.72	0	0
AC068533.7	0.25	0	0.34	0.5	1.33	0.26	0.65	0.54	0.93	0.14	0.48	0.37	0.86	0.31	2.3	0	0.13	0	0	0	0.57	0	0	1.06	0.36	1.17	0	0	0.35	0	1.51	0	0.39	0	2.23	0.14	0.57	0.37	0	0	0	0	0	0.47	0	2.01	0	0	1.53
AC068535.2	0.39	2.9	0.19	1.07	7.48	0.31	6.92	7.42	0.91	0	0.26	0.62	1.4	0	1.13	0	9.95	0.74	2.09	0.97	0	6.05	1.84	0.4	0.81	12.61	0.15	3.86	1.04	4.25	5.42	0.27	0	3.83	1.51	1.4	5.04	5.08	0	3.62	8.37	0.63	1.32	4.26	2.54	0.53	1.63	0.19	8.66
AC068580.6	0.49	0.44	0.86	0.92	0.49	0.6	0.67	1.34	0.64	6.14	0.14	1.93	0.47	0.57	1.02	0.87	0.6	2.44	1.01	1.28	3.02	0.5	0.74	1.44	1.62	0.82	1.99	0.59	9.49	0.4	1.21	1.58	3.29	0.12	2.91	4.09	1.04	1.76	0.61	0.15	0.42	0.56	0.34	1.02	0.29	1.51	1.2	0.98	0.33
AC068620.1	1	12.34	0.21	0.68	0.82	0.88	0.58	1.47	0.61	0	0.72	0.69	0.88	1.68	0.53	4.34	1.05	0	4.45	0	0.38	1.02	0.74	0.88	3.03	0.18	1.63	0.79	0.23	1.89	1.42	0.6	0	2.55	0	0.9	1.31	0.18	0	0.15	0.18	0.88	0.59	1.97	0.6	0.39	0.49	0.2	0.79
AC068831.10	0.46	0.54	0.03	0.18	0.78	0.13	0.74	0.61	0.31	0	0.3	0.19	0.69	0.9	0.15	0.24	0.58	0.27	0.58	0.49	0.15	0.27	0.17	0.74	0.13	0.33	0.26	0.52	0	0.73	0.3	0.17	0.03	0.02	0.09	0.49	0.58	0.44	0.06	0.8	1.57	0.38	0.46	1.15	0.41	0.27	1.26	0.06	0.31
AC068831.15	93.96	67.24	0	30.59	58.99	6.56	39.14	2.12	86.53	0	72.83	28.29	27.3	21.28	41.64	63.79	8.26	107.95	44.5	80.04	0.09	30.73	8.63	6.78	3.89	45.68	20.53	37	0	42.8	25.43	0	0	1.17	6.8	12.6	48.14	13.38	0	26.67	64.29	38.84	56.66	23.81	38.39	20.48	42.59	0	44.56
AC068831.3	0.93	0	0	1.13	0.27	2.44	1.48	1.43	0	0.78	0	0.57	0	2.81	1.15	0	0.29	1.03	0.34	0.75	0.63	0.28	1.31	1.47	0.29	1.46	0.55	0.27	0	0	3.94	0.51	0.73	0	0.88	1.34	0.33	3.55	0	0.5	0.64	0	0.26	0	7.93	0.36	1.05	0	2.16
AC068831.6	0.23	0.7	0.1	0.15	0.3	0.05	0.08	0.34	0.24	0.12	0.08	0.18	0.09	0.05	0.14	0.41	0.2	0.35	0.11	0.08	0.34	0.13	0.02	0.22	0.09	0.3	0.06	0.08	0.18	0.22	0.31	0.19	0.28	0.21	0.16	0.09	0.26	0.3	0.21	0.04	0.18	0.04	0.19	0.32	0.05	0.38	0.22	0.08	0.11
AC068987.1	17.21	7.46	0.08	2.06	9.8	3.37	9.53	1.71	17.88	0.17	32.44	8.3	6.76	5.42	9.78	12.19	2.62	2.75	0.88	4.17	0.12	8.64	2.41	2.13	1.91	4.78	0.86	7.31	0.1	6.17	3.83	0.91	1.21	0.4	2.49	0.5	4.34	3.63	0.26	3.33	7.37	4.74	5.64	7.52	0.9	2.13	4.2	0.08	5.53
AC069213.1	0.83	0.85	0	1.21	0.1	0.21	2.05	1.08	1.39	0.87	0.16	1.11	0.1	0.34	3.23	0.79	1.31	0.32	0.54	0.07	0.17	1.3	0.9	1.68	1.15	3.97	0	0.14	0	1.67	0.09	1.47	0.1	0.77	1.45	0.39	0	3.49	0.03	0.05	0.02	0	0.2	1.89	0.71	1.08	1.1	0.15	1.66
AC069278.4	3.05	2.12	0	1.35	3.01	1.22	0.62	0.25	3.1	0	2.37	2.48	2.15	1.41	3.77	2.32	0.76	3.32	1.1	1.42	0	1.17	0.78	0.47	4.57	4.77	1.37	3.49	0	2.03	2.8	0.12	0	1.58	2.31	3.19	1.76	1.51	0	1.19	1.83	2.02	4.13	0.89	1.09	2.91	11.54	0	10.17
AC069282.6	1.37	0.54	0	1.11	1.81	2.41	5.91	4.88	1.16	0.17	0.32	2.39	0	3.92	3.26	1.09	4.31	0.12	1.93	0.34	0	2.51	2.26	2.25	3.28	1.31	4.65	0	0	2.51	2.81	0	0	2.86	5.64	3.39	0	2.98	0	0.45	0.12	0	0	4.9	0.58	5.26	3	0	4.44
AC069368.3	0	0	0.92	1.11	0	5.82	0	5.01	0.21	2.39	0	0.14	0	2.25	0	0.17	0.06	0	0.56	0.1	1.92	0.64	6.98	12.67	6.3	0	12.47	0	6.09	0	0.28	0	0	0.14	2.01	6.15	0	5.02	1.37	0.32	0.08	0	0	0.02	0	0.97	0.37	1.73	0
AC069513.4	1.66	4	0.2	3.06	1.88	0.55	1.93	1.21	1.25	0.37	2.4	3.8	2.06	0.94	2.36	1.02	1.18	2.13	0.82	0.71	0.33	2.53	0.55	0.57	2.69	2.61	2.78	2.46	0.13	3.9	1.87	0.38	0.7	0.87	1.15	1.02	2.29	1.87	0.18	1.86	2.35	1.09	3.32	1.81	3.59	0.6	5.79	0.32	12.01
AC069547.1	0.21	0.15	0	0.6	0.05	0.24	0.56	0.29	0.26	0.11	0.3	0.29	0.07	0.33	0.2	0.34	0.74	0.32	0.97	0.38	0.03	0.32	0.32	0.41	0.37	0.28	0.03	0.3	0.04	0.46	0.09	0.18	0.03	0.4	0.32	0.65	0.37	0.47	0.03	0.44	0.73	0.15	0.48	0.64	0.36	0.35	0.31	0.06	0.19
AC072052.7	1.25	7.63	0	0	0.5	0.86	8.61	1.37	2.92	0	1.65	1.08	1.31	2.81	0.52	5.55	4.99	0.45	0.72	1.38	0	4.71	1.36	0.47	0.53	2.13	0	7.23	0	3.74	2.19	0	0	0	1.21	0	4.91	0	0	1.79	3.44	6.31	2.25	1.52	0.69	0	2.36	0	1.56
AC072062.1	0	0.18	0.02	0	0.16	0.14	0.1	0.3	0.02	0	0	0	0	0.48	0	0.38	0.45	0	0.35	0	0.12	0	0.31	0.37	1.02	0.22	0.12	0.15	0.03	0.16	0.02	0	0.06	0.95	0.29	0.11	0.02	0.04	0.03	0	0	0	0	0.66	0.02	0.59	0	0.03	0
AC073052.1	0	0.42	0.62	0.07	0	0.47	0	0.18	0.09	0.41	0	0	0	0.08	0	0.18	0.08	0	0.32	0	0.5	0.08	0.23	0.13	0.16	0	0.07	0	0.3	0.29	0.13	0.13	0.68	0.62	0.07	0.17	0.08	0.23	0	0	0	0	0	0.73	0	0.4	0	0.36	0
AC073063.10	0.99	2.2	0.35	1.14	0.47	0.99	1.01	0.71	0.44	0.13	0.5	1.08	1.14	0.76	1.12	0.95	3.93	0.09	1.48	0.17	0.11	1.46	1.22	0.31	0.92	1.53	0.46	0.61	0.39	1.28	3.4	0.67	0.88	1.91	1.01	1.03	1.93	1.98	0.12	2.39	2.74	1.84	1.67	1.5	0.33	1.37	1.97	0	4.32
AC073133.1	0.24	0.04	0.02	0.24	0.04	0.15	0.01	0.09	0.06	0.02	0.16	0	0.38	0.09	0	0.17	0.1	0.31	0.19	0.18	0.16	0	0.12	0.01	0.02	0	0.01	0.26	0	0	0.13	0.05	0.02	0.08	0.05	0.08	0.13	0.55	0.02	0.31	0.05	0.22	0.09	0.15	0.18	0	0.01	0.02	0.19
AC073236.3	0	0.02	0.09	0.07	0.01	0.02	0.24	0.23	0.02	0.06	0.01	0.01	0	0.14	0	0.03	0.04	0.02	0.21	0.03	0.23	0.18	0.07	0.05	0.02	0	0.1	0	0.04	0.15	0.07	0.26	1.46	0.08	0.11	0.14	0	0.13	0.07	0.04	0.05	0	0.01	0.05	0.05	0	0.17	0	0.03
AC073254.1	0.46	0.13	0.21	0.04	0.52	0.48	0.58	1.62	0.26	0.35	0.97	0.18	0.57	0.55	1.73	0.11	1.66	0.26	0.56	0.2	0.08	0.98	0.93	0.48	0.42	0.28	0.5	0.07	0.24	0.47	0.64	0.72	0.56	1.62	0.08	0.66	0.37	0.09	0.55	0.85	0.41	0.53	0	0.44	0.41	0.38	0.8	0.11	0.48
AC073283.4	0.95	1.69	0.81	4.01	1	1.04	3.53	7.71	2.17	0	0.19	1.51	1.74	3.51	2.39	0.27	5.62	4.15	3.43	2.95	1.84	3.52	3.13	0.39	1.1	1.16	1.29	3.55	0.03	5.25	1.01	0.38	0.1	11.67	2.43	0.76	2.37	1.62	0.15	8.66	4.23	3.81	2.76	4.73	3.35	0.25	0.57	0	2.1
AC073283.7	0.1	0	0	0.06	0.17	0.15	0.06	0.14	0.06	1.27	0	0.06	0	0.12	0.06	0	0	0.06	0.18	0	0.1	0	0.18	0.05	0	0.12	0	0.05	0.23	0	0.05	0.2	0.6	0.19	0.05	0.19	0	0.17	0.14	0	0.05	0	0.05	0.12	0	0	0.06	0.07	0.19
AC073333.1	0.42	2.27	0.65	0.25	0.97	2.11	1.61	0.32	0.94	0.7	1.67	0	1.3	0.7	0.52	1.02	0.53	0.7	0	0.68	0.57	0.51	0.58	0.44	1.32	0.26	4.17	0	0.69	1.13	0.42	2.3	5.95	0	0	0.39	0	0	0.32	1.35	0.84	0.55	1.16	1.56	0.62	3.15	0	1.86	0.32
AC073343.1	0	0	0.69	0	0.04	0.27	0.98	0	0.22	0	0	0.1	0	0	0.2	0.35	0.39	0	0	0.09	0	0	0.61	0	0.1	0	0.46	0	0	0.13	1.69	0.43	0.13	2.64	0.27	0.57	0	0	0	0	0	0.39	0.08	0	0.11	0.1	0.37	0.11	2.72
AC073343.13	0.59	0.33	0.86	0.35	1.02	1.68	4.12	1.24	1.97	0.17	0.1	0.37	0	1.9	3.21	0.74	1.44	0.12	0.79	0.1	0.86	0.85	0.38	0.31	1.91	0.87	1.35	0.22	0	0.62	4.03	1.56	1.02	2.46	2.69	5.29	0	0.51	0	0.63	1.52	0.91	0.51	0.26	0.14	0.95	1.18	0	6.64
AC073410.1	0	0.15	0	0	0	0.19	0.11	0.62	0	0.14	0	0.21	0.13	0.35	0	0.38	0.41	0	0.44	0	0.23	0.1	0.43	0	0.11	0.32	0.19	0.09	0.14	0.67	0	1.06	0.27	0.26	0.19	0.12	0.32	0.21	0.25	0	0.1	0	0	0.23	0.12	0.22	0	0	0.11
AC073479.1	0.95	1.31	2.98	2.51	1.05	5.71	3.89	7	1.53	0.38	1.32	1.74	0.66	5.61	8.52	0.86	3.85	4.57	2.91	2.28	1.92	1.32	3.46	0.26	2.56	0.09	1.78	1.61	0.42	1.94	0.52	1.52	2.11	22.52	0.32	2.62	0.88	2.81	0.65	1.6	0.77	2.46	0.57	9.79	1.66	0.76	0.32	1.47	2.08
AC073869.1	0.42	0.11	0	0.01	0.13	1.33	0.2	0.15	0.79	0	0.34	0.02	0	0.56	0.35	0.37	0.03	0	0.02	0.09	0	0.03	0.15	0.07	0.04	0.14	2	0.05	0	0.11	0.04	0.06	0	0.19	0.06	0.25	0.01	0.01	0.03	0.06	0.02	0.01	0.03	0.04	0.08	0.03	0	0	0.08
AC073957.15	0.31	0.86	0	0.12	0.35	0	0.39	0.3	0	0.5	0	0.37	0.47	0	0	0	0.25	0.35	0	0.22	0.41	0	0.13	0	0	3.17	0	0	0	0.49	0.81	0.84	0.94	0.21	0	0	0	0.38	0.15	0	0.72	0.98	0.6	0.27	0.14	0	0	0.72	0.94
AC074091.13	0.06	0.38	0.02	0.09	0.05	0.02	0.33	0.03	0.1	0.04	0.08	0.07	0.11	0.19	0.29	0.03	0.31	0.04	0.13	0.02	0.03	0.27	0.04	0.08	0.24	0.16	0.36	0.11	0.02	0.17	0.14	0.07	0	0.04	0.17	0.21	0.07	0.12	0.03	0.08	0.07	0.16	0.03	0	0.09	0.06	0.01	0.03	0.43
AC074117.10	3.24	8.98	0.5	5.9	6.21	1.42	4.95	3.01	2.88	1.63	2.14	6.48	6.05	1.7	4.05	2.22	4.01	5.34	3.23	2.92	1.11	5.09	1.99	2.71	3.72	13.96	2.44	4.67	0.6	5.45	5.05	1.82	1.96	6.84	5.15	6.46	8.4	8.88	0.46	5	10.11	5.73	8.31	3.35	8.53	3.07	5.62	0.45	14.89
AC074138.3	2.66	1.66	0.58	2.13	2.65	5.2	2.48	2.71	1.63	0.78	1.86	2.19	0.79	3.8	1.16	2.08	2.47	1.59	2.45	3.74	0.76	1.93	2.99	1.36	6.07	3.87	1.41	4.41	0.31	1.59	3.33	0.6	0.59	1.43	4.06	4.13	8.43	2.6	0.14	2.43	1.2	1.52	2.63	2.01	1.65	3.81	2.87	0.37	5.25
AC074212.5	6	4.71	0.62	6.94	9.34	0.23	1.69	0.9	3.13	2.55	7.42	9	8.24	1.71	3.24	4.66	1.06	19.54	4.19	6.35	3.97	2.88	1.64	7.16	3.38	61.98	1.76	14.68	8.37	2.47	20.77	0.52	1.39	1.36	8.83	10.31	16.64	5.52	0.22	14.16	20.93	15.71	31.82	1.72	3.38	9.96	43.27	0.24	37.02
AC074212.6	0.75	0.21	0	0.6	1.06	0.93	0.18	0.29	0.75	1.85	0.16	0.8	0	0.93	0.45	0.07	0.12	1.47	0.13	0.47	0.62	0.81	0.57	0.47	0.91	2.42	0.06	0.65	0.98	0.16	1.28	0	0.16	0.28	2.1	1.65	0.69	0.31	0.15	1.18	0.58	0.18	1.56	0.26	0.49	1.48	2.04	0	2.7
AC074286.1	1.07	2.95	0.47	1.89	1.26	1.28	1.97	3.53	1.92	0.39	0.93	1.16	1.76	0.96	0.98	1.69	1.23	1.71	1.43	0.59	1.2	1.8	1.7	0.9	1.1	2.32	1.13	1.69	0.08	2.18	1.2	1.67	1.01	1.35	1.57	1.17	2	2.34	0.19	1.37	2.43	2.13	1.89	2.82	1.55	1.22	0.63	0.56	1.4
AC074289.1	9.85	16.92	2.49	7.67	14.99	3.41	23.48	6.26	6.71	1.33	4.6	6.54	12.78	6.16	6.56	7.87	6.81	16.35	6.08	6.83	2.11	12.19	4.01	4.97	2.06	14.91	9.24	14.07	1.94	14.92	9.53	2.44	0.98	4.96	6.2	9.4	14.54	8.89	1.2	10.45	11.93	12.91	7.13	8.4	12.45	2.4	7.42	3.9	8.4
AC074389.9	0.08	0.64	0	0.09	0	0	0	0.22	0	0	0.23	0.18	0	0	0	0.22	0.09	0	0	0	0.6	0	0.09	0	0	0	1.46	0.24	0	0.12	0	0	0.35	0	0	0.84	0.19	0.09	0	0	0	0	0.07	0.2	0	0.19	0	0	0
AC074391.1	0.21	0.05	0.45	0.03	0.37	0.29	0.34	0	0.24	0.29	0.46	0.07	0.09	0.14	0.46	0.16	0	0.14	0.04	0.32	0.27	0.07	0.37	0.18	0.47	0.51	0.1	0.58	0.19	0.39	0.4	0.59	0.4	0	0.2	0.26	0.03	0	0.34	0	0.51	0.27	0.11	0	0.04	0.29	0.21	0.45	0.14
AC078842.3	0.19	0.16	0	0.45	0.33	0.22	0.73	0.14	0.26	0	0	0	0	0.52	0.36	0.99	2.43	0	0.25	0.2	0	0.69	0.12	0.1	0.48	0	1.42	0	0	0.91	0.1	0	0	0.89	0.55	0.41	0	1.29	0	0	0.22	0	0	1.4	0.13	0.63	0	0.14	1.26
AC078883.3	0	0.19	0	1.11	0.25	0.06	0.14	0.16	0.31	0.28	0.33	0.73	0.6	0.08	0	0.66	0.13	0.13	0.07	0.77	0.08	0	0.14	1.13	0.28	0.28	0	0	0	0	0	0	0.09	0.17	2.28	0.08	0.28	0.27	0.17	0	0.13	0.27	0.77	0	0.15	0.88	0.38	0	0.29
AC079145.4	0.2	0.51	0	0.94	0.23	0.57	0.13	0.29	0.14	0.33	0.3	0.24	0	1.37	0.37	0.15	0.36	0	0.78	0	0.13	0.12	1.13	0.2	0.87	0.87	0.23	0.32	0	0.32	0.69	0	0.15	4.88	0.23	0	1.01	1.23	0	0.21	2	0	0.3	0.27	0	0.26	0.11	0	1.05
AC079210.1	0.05	0.03	0.06	0.11	0.07	0.09	0.04	0.28	0.06	0.9	0.07	0.04	0.03	0.04	0.17	0.02	0.12	0.06	0.12	0.15	0.12	0.06	0.18	0.21	0.21	0.07	0.35	0	0.32	0.05	0.07	0.43	0.15	0.18	0.24	0.27	0.06	0.09	0.06	0.01	0.01	0.04	0.02	0.29	0	0.37	0.11	0.21	0.1
AC079305.10	0	0.2	1.84	0.41	0.27	0	0	0.37	0	14.04	0	0.7	0.36	0.16	0.14	0.35	0.28	0	0.46	0.37	2.31	0.14	1.2	0.36	0.59	0	0.26	0	7.81	0	0.11	5.79	9.84	0.12	0.55	0.35	0.89	0.62	2.39	0	0.69	0.42	0	0.47	0.48	0.77	0.13	3.3	0
AC079341.1	0.17	0	0	0.06	0	1.31	0.02	0.18	0.14	0	0.36	0	0.02	0.75	0	0.02	0	0	0	0.03	0	0	0.1	0.05	0.02	0	0	0.02	0	0.02	0.03	0	0.02	0	0.02	0.04	0	0.02	0.04	0.02	0	0	0.06	0	0.02	0	0.02	0	0
AC079354.1	0.44	0.14	0	0.04	0.49	0.52	0.12	0.07	0.74	0.04	0.15	0.04	0.07	0.11	0.11	0.84	0.05	0.14	0.03	0.14	0.09	0.04	0.2	0.05	0.05	4.2	0.12	0.08	0.03	0.13	1.45	0.04	0.06	0.05	0.24	0.03	0.02	0.05	0.03	0	0.01	0.01	0.2	0.01	0.14	0.07	0	0.31	0.13
AC079354.3	0.01	0.05	0	0	0.02	0	0	0.01	0.03	0.05	0	0.02	0	0.01	0.05	0.01	0.01	0	0	0.01	0.01	0	0	0.02	0.12	0.04	0	0	0.02	0	0.08	0	0	0.07	0.08	0	0.01	0	0	0	0	0	0.05	0.05	0	0.11	0.01	0	0.01
AC079610.2	0.1	0.1	0.03	0.19	0.02	0.04	0.07	0.09	0.16	0	0.08	0.22	0	0.17	0.2	0.06	0.1	0.19	0.07	0.02	0.03	0.07	0.14	0	0.03	0.25	0.02	0.04	0	0.06	0.08	0	0.15	0.11	0.04	0.08	0	0.09	0.06	0	0.18	0	0.06	0	0.11	0	0.02	0	0.2
AC079776.2	8.04	0.33	0.56	15.51	0.99	5.52	0.27	1.68	6.66	0	26.8	2.27	50.19	5.06	0	4.53	0.46	40.41	6.95	42.07	0	0.22	7.36	0.39	0	0.7	0.65	2.81	0	1.08	0.19	0.4	0	0	0.69	2.62	3.3	5.48	0	0.8	0.48	26.15	5.8	0	2.71	0	0	0.54	0
AC079776.7	1.29	0.51	0	0.58	0.24	1.1	0.11	0.33	2.58	0	1.02	0.19	0.48	0.57	0.31	1.36	0.53	2.14	1.68	1.87	0.04	1.36	0.64	0.42	0.03	0.03	0.99	0.17	0	0.62	0.07	0.03	0.33	0.04	0	0.74	0.16	0.64	0.06	0.03	0.04	0.57	0.41	0	0.25	0	0.02	0.04	0.15
AC079781.8	0	18.68	0	1.24	0.59	0	0.42	1.96	0	0	0.5	1.26	0	0.9	0	6.36	2.25	1.11	2.68	0	0	0.62	2.54	0.27	0.32	0.64	1.5	0.91	0.42	8.11	0.26	0	0	0.34	2.93	0.51	0.37	3.23	0	0.81	0	0	0	5.12	0	1.2	0.29	0	1.2
AC079807.2	2.2	2.42	0.1	2.95	2.5	1.12	2.38	2.63	4.12	0.12	1.1	1.72	1.23	1.8	1.98	1.25	3.11	0.92	2.49	0.62	0.19	2.36	0.89	0.66	2.89	2.62	1.8	0.65	0	4.22	3.1	0	0.33	2.07	2.21	2.92	1.74	2.12	0.11	0.78	1.8	1.61	1.74	2.85	1.86	0.64	2.89	0.27	6.18
AC079922.3	2.17	1.08	0.14	2.4	2.56	1.57	1.92	1.67	3.03	0.08	4.48	1.92	2.88	1.53	1.97	1.9	1.04	2.83	2.12	2.25	0.09	1.71	0.92	1.07	3.62	4.65	2.89	1.64	0.13	1.29	1.63	0.27	0.13	0.45	1.62	1.63	3.5	2.04	0.1	1.49	1.48	4.21	3.11	1.85	0.69	1.44	1.86	0.21	6.18
AC083799.1	2.06	2.02	0.13	2.46	1.67	0.56	2.43	0.64	1.2	0	0.79	1.34	1.33	1.93	2.32	0.96	2.26	3.61	3.78	3.27	0.24	1.72	2.08	2.78	3.45	5.47	2.49	1.33	0	2.18	1.34	0.18	0.42	3.77	3.67	0.95	2.93	1.11	0	1.72	2.81	0.52	3.01	2.57	1.27	2.85	2.34	0.19	4.52
AC083843.1	0.28	0.75	0.07	0.58	0.47	0.73	1.03	1.31	0.75	0.18	0.1	1.11	0.05	0.99	0.67	0.4	1.27	0.41	0.53	0.23	0.13	0.7	0.38	0.76	0.29	0.58	2.47	0.26	0.06	0.37	0.63	0.34	0.27	2.09	1.14	2.09	0.44	0.93	0.2	0.38	1.77	0.22	0.22	0.62	0.26	0.99	0.43	0.13	0.69
AC083843.2	0	0.08	0.14	0.17	0	0.36	0.06	0.35	0	0.08	0	0	0	0.25	0	0	0.12	0	0.06	0.11	0.07	0.06	0.12	0	1.24	0	0.28	0	0	0	0	0	0.61	0.05	0.05	0.13	0	0	0	0	0.11	0	0	0	0	0	0.11	0.21	0
AC083862.6	0	0.2	0	0.03	0.03	0.03	0	0.17	0.12	0.24	0	0.04	0	0.07	0	0.42	0.14	0.07	0.04	0	0.04	0.11	0.07	0.09	0.19	0.3	0.07	0.03	0	0.04	0.06	0	0	0.39	0.16	0	0	0.21	0.04	0.1	0.07	0.03	0.11	0.26	0	0.26	0.03	0	0.18
AC083873.4	0	0.15	0	0.12	0	0.05	0.05	0.05	0.09	0	0	0	0	0.05	0	0.19	0.14	0	0.04	0	0	0.04	0.04	0.04	0.04	0.09	0	0	0	0.08	0.07	0	0	0.2	0.07	0.11	0	0.04	0	0.11	0.15	0	0.07	0.06	0	0	0	0	0
AC083884.8	0	0.59	0.91	0.21	0.35	0.54	0.11	1.29	0	0.34	0.03	0.11	0.26	0.08	0.15	0.09	1.49	0.08	0.15	0.19	1.02	0.32	0.49	0.12	0.48	0.15	0.43	0.12	0.44	0.5	0.18	1.7	0.96	1.32	0.51	0.32	0.08	0.1	0.31	0.2	0.1	0	0	0.52	0	0.15	0.04	0.37	0.46
AC083899.3	0.49	0.48	0.08	1.32	0.68	0.41	1.35	0.57	0.69	0.05	0.08	1.51	0	0.57	0.6	0.31	1.01	0.25	0.66	0.68	0.06	1.31	0.57	0.58	0.7	0.86	0.76	0.11	0.02	0.72	1.4	0.34	0.05	1.31	0.95	0.32	1	0.96	0.05	0.88	1.02	0.05	0.34	0.99	0.46	0.97	0.57	0.05	2.16
AC084018.1	52.86	52.84	23.79	58.1	42.85	18.85	82.98	39.67	30.92	14.6	41.55	42.5	79.97	50.92	74.26	18.7	46.26	57.17	28.99	34.03	24.03	87.11	19.04	17.69	16.56	45.7	44.93	86.59	9.01	57.34	55.81	42.93	33.46	24.03	27.08	24.35	92.24	83.4	10.27	67.62	112.69	95.56	55.44	55.27	41.46	11.94	81.5	28.93	134.4
AC084125.4	0.89	0.44	0	0.52	1.14	0	0.22	0.93	0.62	0	0.96	2.11	2.2	0	0.12	0.39	0.7	2.01	0	0.88	0	0.11	0	0.66	0.6	1.55	0	0.67	0	0.54	2.15	0	0	0.1	0.81	0.14	0.6	0.32	0	0.21	4.47	0.23	1.92	0.45	0.58	0.47	2.24	0	2.52
AC084219.3	0	0.26	0.31	0.12	0	0.97	0.26	0.66	0.17	0.89	0	0.23	0	0.35	0.28	0.41	0.12	0	0.31	0	0.59	0	0.48	0.39	0.32	0.04	0.19	0	0.38	0.13	0.24	0.38	0.49	1.01	0.56	2.28	0	0.34	0.33	0	0	0	0.03	0.31	0.07	0.65	0.04	0.27	0.33
AC084219.4	1.87	3.39	0.64	2.7	0.96	1.89	4.26	2.32	1.86	0.12	0.15	4.95	0.75	3	2.95	0.36	1.77	1.02	1.32	0.63	0.56	1.57	1.93	0.8	2.77	0.37	6.44	5.11	0.38	1.02	1.64	0	0.19	14.47	2.57	7.51	0.91	1.23	0	1.71	0.9	0.57	1.24	2.54	0.77	1.51	1.99	0	4.88
AC087163.2	0.05	0.16	0.82	0.11	0	0.35	0.17	2.72	0.07	0.08	0	0	0	0.5	0	0	0.53	0	0.06	0	0.65	0.29	0.48	0.25	0.68	0	0.33	0.1	0	0.07	0.29	1.39	0.98	0.52	0.22	0.97	0	0.58	0.14	0.11	0.22	0.06	0.23	0.37	0.2	0.12	0.17	0.21	0.43
AC087294.2	0.07	0	0.05	0.19	0.04	0.36	0.3	0.23	0.04	0.16	0	0.23	0	0.45	0.12	0	0.7	0.12	0.04	0	0.04	0.31	0.04	0.17	0.51	0.12	0.07	0	0.21	0.05	0.2	0.98	0.15	0.53	0.11	0.59	0.24	0.27	0	0.67	0.18	0.45	0	0.08	0.18	0.2	0.23	0	0.77
AC087392.1	0	0.09	0	0.09	0	0.06	0	0.11	0.26	0	0.02	0.05	0.03	0.14	0	0	0	0.09	0.02	0.08	0.02	0.19	0.21	0.06	0.12	0.29	0.07	0.04	0	0	0.15	0	0	0.14	0	0.24	0.02	0.02	0	0.02	0	0.09	0.05	0.17	0.02	0	0	0	0.23
AC087393.1	4.96	11.49	0.5	9.46	6.46	3.97	11.12	5.14	5.75	0.77	3.37	3.58	10.73	1.74	7.74	3.62	8.02	4.76	3.28	5.09	0.47	10.39	1.73	3.52	5.61	3.97	8.3	9.97	0.37	2.07	9.61	7.56	1.54	4.67	5.29	0.4	13.2	9.32	1.63	6	5.31	7.01	5.77	2.57	4.13	6.37	1.63	0.74	20.43
AC087491.2	0.32	0.13	0	0.56	0.09	0.35	0	0.12	0.54	0	0.65	0.19	0	0.11	0.5	0.35	0.29	0	0.92	0.26	0	0	0.1	0.08	0.3	0.3	0.27	0.68	0	0.25	0.08	0	0	0	0.27	0	0.3	0.19	0.23	0.09	0.64	0	0.7	0.83	0.11	0.1	0.09	0	0.1
AC090044.1	0.14	0.05	0	0.06	0.1	0.14	0.02	0.12	0.04	0	0.01	0	0.03	0.01	0.46	0.03	0.05	0.06	0.15	0.03	0	0	0.02	0	0.03	0.2	1.67	0.02	0	0.02	0.09	0	0.09	0.01	0.01	0.01	0.02	0	0	0	0	0.21	0.01	0.11	0	0.01	0	0	0.13
AC090186.1	32.07	64.65	0	26.18	37.02	7.54	19.2	6.74	40.47	0.17	23.1	17.98	11.95	11.13	28.29	33.56	19.87	35.08	38.1	21.32	0	23.03	9.28	8.99	4.62	37.18	6.59	38.17	0	27.66	19.31	0	0.18	7	10.5	9.88	32.79	18.46	0	24.99	37.91	22.27	32.2	24.08	29.16	10.84	22.44	0.11	20.49
AC090425.1	13	2.2	0	0	2.34	1.56	0	0.15	9.35	0.26	22.74	0	5.19	1.15	4.79	10.45	0	0	0	0.77	0.11	0	0	0.03	0	0.26	0	3.44	0	1.54	0	0.1	0.04	0	0	0	0	0	0.05	0	0.22	2.46	2.33	0	0.39	0	5.52	0.14	0.18
AC090587.2	0.11	1.4	0.13	0.16	0.2	0.64	1.06	1.66	0.18	0.32	0.1	0.23	0.2	0.9	0.39	1.1	1.46	0.03	0.25	0.14	0.28	0.48	0.49	0.23	0.64	0.22	0.62	0.1	0.4	1.28	0.56	1.34	1.04	0.5	0.58	1.16	0.04	1.35	0.22	0.04	0.07	0.24	0.15	1.18	0	0.84	0.16	0.24	0.33
AC090587.4	0	0	0	0	0.12	0.12	0.27	0.61	0	0.68	0	0	1.61	0.14	0.65	0	0.13	0	0.27	0.67	1.53	0.12	0	0.11	0.78	0	0.12	0	1.17	0	0.31	0.87	0.48	0	0	0.31	0	0.39	0.15	0	0	0	0	0	0	0.14	0	0.89	0.14
AC090587.5	0.36	0	0.34	0	1.09	0	0	0	0	0	0.36	0.14	0.18	0	0.15	0	0	0.27	0.31	0.5	0	0	0	0.36	1.03	1.18	0	0.13	0	0	0.12	0	0	0	0.14	0.36	1.06	0	0	0	0.14	0.86	0.36	0	0.33	0	0	0	0.48
AC090616.2	0.38	0.18	0.24	0.1	0.31	0.18	0.25	0	0.49	0.15	1.03	0.05	0.07	0.25	0.31	0.4	0	0.26	0.25	0.5	0	0.19	0.21	0.18	0.54	0.39	0.18	0.12	0.17	0.26	0.35	0.17	0	0.04	0.26	0.17	0.31	0.29	0.13	0.22	0.2	0.13	0.64	0	0.21	0.03	0.13	0.08	0.24
AC090945.1	0.43	2.19	0.32	0.78	0.27	0.23	2.29	0.46	0.37	0.34	0	0.75	0	0.31	0.79	0.1	0.64	0.06	0.29	0.12	1.42	0.86	0.22	0.16	0.35	0.32	1.29	0.1	0	0.86	0.9	3.01	2.15	1.81	0.3	0.53	0.39	1.76	0.61	0.41	0.69	0.05	0.26	0.67	0.47	0.48	0.33	0.39	1.02
AC091171.1	20.56	20.51	0	12.83	22.91	0	0.97	0	7.44	0	30.58	15.59	63.49	1.03	8.61	7.65	1.37	25.25	3.54	10.83	0	7.72	0.68	3.16	2.43	32.39	2.68	67.08	0	11.33	6.77	0	0	0	0	0	26.83	3.4	0	19.83	33.8	85.76	46.95	4.21	12.94	4.27	15.76	0	9.49
AC091633.3	0.16	0.18	0	0.06	0.35	0.05	0	0.08	0.21	0	0.11	0	0	0	0.19	0.08	0.18	0	0	0.48	0	0	0.2	0.05	0.42	0	0	0	0	0	0.6	0	0	0.05	0.17	0.07	0.06	0	0	0	0.06	0	0.05	0.13	0.07	0	0.06	0	0.07
AC091729.9	4.96	2.48	0.39	1.75	5.39	2.77	5.87	6.98	4.21	0.3	3.13	3.77	4.99	4.42	1.17	2.29	4.7	6.63	3.28	5.14	0.57	4.12	4.48	4.5	7.94	8.25	2.74	1.13	0.33	2.45	6.06	0.45	0.73	3.45	10.3	4.91	1.32	4.01	0.32	2.94	7.76	3.49	3.83	4.82	3.5	8.26	3.57	0.23	8.93
AC091814.2	0.17	0.67	0	0.28	0.23	2.94	0	0.46	0.86	0.27	0	0.24	0.13	2.39	0.36	0.86	0	2.01	0.56	0.13	0	1.55	0	0	0.05	0	0.5	0.09	0.06	0.06	0.12	0.58	0.37	0.35	0.27	1.91	0.59	0.38	0	0.49	0.18	0	0.23	4	0	0.05	0	0	0.1
AC091814.3	0	0.03	0	0.04	0.02	0	0.01	0.06	0	0.03	0.01	0.02	0.4	0	0.01	0.01	0	0.02	0.02	0	0.01	0.02	0.03	0.02	0	0.01	0.04	0.01	0.06	0	0.02	0.02	0	0.07	0.04	0.02	0.02	0.01	0	0.01	0	0	0.01	0.04	0	0.04	0.01	0.02	0.04
AC091878.1	0.43	0.49	0.08	0.04	0.18	1.75	0.29	1.03	0.48	0	0.46	0.01	0.03	1.1	0.17	0.29	1.05	0	0.03	0.12	0.04	0.41	0.45	0.13	0.1	0	0.1	0.11	0	0.26	0	0.09	0.02	0.17	0.02	0.11	0.16	0.17	0.06	0.27	0.05	0.04	0.06	0.74	0.12	0.01	0	0.08	0.12
AC092143.1	4.21	1.95	0	1.36	2.1	0.06	0	0	0	0	3.95	4.27	9.16	0	1.19	0.65	0	3.73	0	1.78	0	0	0.05	0	0	10.8	0.39	22.38	0	2.6	2.76	0	0	0	0	0	10.75	0	0	1.58	4.36	11.1	12.12	0.42	5.12	0	2.82	0	0
AC092159.2	0.04	0.12	0.07	0	0.02	0	0	0.07	0.05	0.14	0	0	0	0.06	0	0.05	0	0	0	0.06	0.14	0.02	0.02	0	0.07	0.4	0.06	0	0.08	0	0.03	0.04	0.16	0.02	0.04	0.09	0	0.04	0.05	0	0	0.2	0.02	0.07	0	0.02	0	0.07	0.08
AC092162.1	0	0.24	0.21	0.03	0	0.04	0.42	0.94	0.04	0.02	0	0.03	0	0	0.03	0.03	0.14	0	0.02	0	0.54	0.05	0.01	0.09	0	0	0.05	0.03	0	0.06	0	0.11	0	0.13	0	0.02	0.02	0.12	0.05	0.03	0	0	0	0.51	0	0.01	0	0.01	0.03
AC092171.2	0.47	0.78	2.14	0.34	1.08	0.18	0.63	3.35	0.16	1.53	0.06	0.91	1.27	0.38	0.59	0.17	0.42	1.1	0.67	0.25	3.42	1.05	0.5	0.59	1.47	0.51	0.92	0.62	2.61	0.72	1.04	2.03	5.04	0.29	0.45	0.24	0.5	1.25	0.17	2.67	1.98	1.09	0	1.27	0.55	0.44	0.4	1.89	1.77
AC092171.4	13.11	4.16	0.94	3.74	13.19	11.99	8.05	9.44	11.75	2	21.3	7.26	12.64	6.14	8.01	10.99	4.6	7.8	4.3	7.63	2.01	6.28	6.16	2.39	8.08	14.47	3.74	13.35	1.4	6.15	12.22	2.03	4.74	3.45	9.66	5	10.2	3.77	1.16	7.07	7.26	10.09	12.31	6.66	3.79	8.79	15.62	0.84	11.87
AC092198.1	0.13	0.04	0	0.03	0.09	0.08	0.05	0.02	0.05	0.04	0.04	0	0.02	0.19	0	0.02	0.04	0.03	0.01	0.13	0.08	0	0.03	0.09	0.17	0.8	0.08	0.03	0	0	0.13	0.02	0.04	1.06	0.25	0.99	0.03	0	0.04	0	0.12	0.03	0.18	0.68	0	0.06	0.03	0	2.57
AC092295.7	2.5	2.29	1.36	3.97	2.75	0.99	2.41	2.3	2.97	1.47	3.64	1.56	3.43	2.44	1.61	5.54	3.53	2.64	3.72	4.15	0.74	1.11	1.78	2.06	5.39	5.47	3.13	9.78	1.16	1.65	3.37	1.03	0.68	1.87	4.79	3.56	4.38	1.71	0.23	2.89	4.41	2.59	3.45	5.07	3	4.66	5.58	0.81	6.15
AC092299.7	41.08	14.37	4.54	45.72	52.98	20.81	7.61	5.78	33.18	10.98	18	37.4	1.24	35.78	21.48	73.42	15.55	58.69	17.78	145.08	7.45	165.48	24.78	133.29	15.6	226.08	44.32	45.93	6.44	7.83	48.1	20.84	17.59	8.45	108.04	17.14	85.77	115.3	3.12	24.33	113.9	70.7	319.69	56.05	13.98	25.27	250.06	5.39	84.59
AC092299.8	15.63	3.98	0.35	4.54	7.4	3.93	2.63	3.51	8.17	1.42	3.09	3.09	2.56	3.87	1.96	10.44	1.88	3.7	2.99	11.72	0.3	4.23	7.36	6.66	3.36	13.39	2.04	4.31	0.2	2.44	4.6	1.06	1.08	0.73	17.54	3.1	9.96	12.65	0.11	2.54	13.13	3.71	18.82	6.49	5	6.25	11.2	0.28	9.05
AC092301.3	0.17	0.1	0.16	0	0.26	0	0.27	0	0	0.56	0.12	0.14	0	0.07	0.22	0.16	0.34	0.13	0.07	0.12	0.15	0.14	0	0.17	0.14	0.36	0.39	0.24	0.27	0.17	0.34	0	0.26	0.39	0.38	0.23	0	0.48	0.17	0.06	0.13	0.13	0.22	0.73	0.46	0.72	0.13	0	0.29
AC092594.1	0.18	0.06	0	0.57	0.12	0.27	0.31	0.05	0.18	0	0	0.1	0	0.38	0.15	0.1	0.46	0.06	0.22	0.21	0.13	0.24	0.26	0.27	0.11	2.14	0.27	0	0	0.16	0.28	0.16	0.03	1.91	0.28	0.29	0.21	0.04	0	0.12	0.23	0.16	0.37	0.46	0.31	0.38	0.16	0	0.42
AC092619.1	0	0.03	0.02	0.02	0	0.07	0.04	0.17	0	0.08	0	0	0.13	0	0.11	0.12	0	0	0	0	0.09	0.02	0.06	0	0.09	0	0.1	0.02	0.05	0.03	0.07	0.66	0.96	0.05	0.09	0.09	0	0	0.07	0	0	0	0	0.02	0	0.1	0.02	0	0.12
AC092653.5	0	0.11	0.29	0.08	0.32	0	0.17	0	0	0.89	0	0.33	0	0	0	0	0.16	0.64	0.17	0.22	0.27	0	0.08	0.56	0.34	0.34	0	0.22	0	0	0.07	0.98	0.84	0	0	0.19	0.42	0	0.4	0.07	0.16	0	0	0	0.09	0.09	0	0.29	0.26
AC092667.2	0.45	0.94	0.23	0.1	0.13	0.42	1.03	0.54	0.55	0.09	0.25	0.15	0.08	0.48	0.31	0.39	0.29	0.03	0.39	0.19	0.34	0.81	0.33	0.04	0.66	0.08	0.26	0.11	0.02	0.28	0.08	0.23	0.22	0.15	0.12	0.24	0.15	0.13	0.07	0.27	0.26	0.1	0.39	0.39	0.2	0.37	0	0.12	0.46
AC092675.3	0.09	0.3	0	0.46	0.33	0	0.35	1.48	0	0.79	0	0	0	0.47	0.46	0	0.49	0.66	1.04	0.49	0.48	0	1.44	1.32	2.83	0.97	0.2	0.09	0	0	2.73	0	1.12	1.35	1.04	0	0.25	1.14	0	0.22	0.21	0	0.5	0.38	0.24	0.36	0.51	0.26	3.96
AC092811.1	0	0	0.59	0.32	0.15	0.38	0.27	0.52	0.11	0.21	0.07	0.05	0	1.1	0.16	0.03	0.46	0	0.21	0.05	0.2	0.03	1.15	0.61	1.13	0.03	0.68	0	0.17	0	0.02	0.43	0.03	0.62	0.58	1.77	0	0.62	0.31	0.05	0.05	0	0	0.75	0.09	0.49	0	0.09	0.31
AC092835.2	0.07	0.24	1.16	0.21	0	2.17	0.52	2.7	0.24	0.41	0.07	0.09	0	1.35	0.18	0.2	1.05	0.13	0.04	0.11	1.35	0.21	1.05	0.88	0.95	0.09	1.47	0.04	0.58	0.39	0.35	1.38	1.58	6.17	0.71	2.81	0	0.69	0.46	0.36	0	0	0	1.23	0.25	0.26	0.08	0.62	0.18
AC092839.1	0.14	21.26	0.6	0	0.32	0.17	0	0.4	0	1.12	1.92	0	0.21	0	0	7.67	2.34	0.62	4.43	0.15	2.01	0.33	0.71	0	0	0	0	1.67	0.22	5.87	0	1.15	1.7	0.3	0.32	0	0.71	0	0.61	0.29	0.34	2.02	1.4	4.33	1.15	1.12	0	0.59	0.19
AC093106.7	0.63	0.46	0	0.73	0.73	0	0.08	0.3	0.71	0	1.13	0.83	0.21	0.09	0.95	0.24	1.16	0.97	0.52	0.73	0	0.68	0.17	0.46	0.35	0.63	0.55	1.85	0	0.64	0.41	0	0	0.28	0.27	0.19	1.11	0.17	0	2.11	1.82	2.2	1.67	0.36	0.38	0	0.64	0	0.62
AC093157.1	0.35	0.41	0.26	0.75	0.65	0.15	0.47	0.69	0.42	0.1	0.02	0.73	0	0.28	0.35	0.27	0.87	0.29	0.72	0.34	0.16	0.21	0.35	0.04	0.1	0.94	0.43	0.06	0	0.14	0.69	0.42	0.33	0.72	0.58	0.79	0.7	0.98	0.14	0.32	0.81	0.24	0.18	0.92	0.16	0.33	0.49	0.11	0.82
AC093323.3	14.08	9.74	1.26	18.6	14.22	16.02	14.08	6.53	16.12	3.16	17.08	15.44	17.71	12.64	12.57	12.68	5.25	8.84	13.76	8.65	2.48	11.75	12.27	7.41	13.54	11.76	8.42	16.38	1.04	9.85	16.76	2.56	2.39	11.55	8.85	9.96	9.06	6.68	1.17	14.37	17.1	14.2	11.65	15.17	8.29	10.16	7.22	1.7	15.74
AC093388.3	0.73	0	0	0.22	0.21	0.49	0	1.09	0	0	0.91	1.99	0.84	0.86	1.57	0	0	2.65	0.26	1.36	0	0.22	0.25	0.19	2.04	2.95	1.47	0.41	0	0	1.27	0	0.57	0.22	0.66	0.63	1.98	0	0	0.19	0.94	2.31	3.11	0	0.52	0.79	1.86	0	2.9
AC093390.1	0.02	0.02	0.13	0.23	0	0.2	0.01	0.03	0.01	0.03	0.03	0	0.03	0.07	0.02	0.01	0	0	0.02	0.01	0.13	0.03	0	0	0.02	0	0.02	0	0	0.03	0	2.51	0	0.09	0	0.02	0	0.04	0.16	0	0	0.02	0	0.02	0	0	0	0.03	0.08
AC093391.2	0.53	0.92	0.04	0.37	0.63	0.29	0.81	0.05	0.53	1.54	1.08	0.54	0.62	0.23	0.37	0.89	1.08	0.28	0.53	0.97	0.39	0.3	0.19	0.79	2.23	1.03	0.4	0.47	0.66	0.66	1.53	0.29	0.26	0.36	0.9	0.23	1.72	0.49	0.58	0.61	1.92	0.19	0.45	0.61	0.41	2.29	1.68	0.2	1.07
AC093415.2	7.54	3.41	0.65	6.46	8.08	13.7	3.56	10.67	10.06	1.02	10.45	9.26	3.28	12.14	7.2	7.81	4.03	4.06	5.88	7.24	2.01	2.09	7.57	6.27	5.61	6.33	2.33	5.42	0.97	4.68	18.03	0.9	5.37	4.01	4.9	11.56	4.08	9.11	0.64	5.03	2.61	2.85	5.5	3.22	4.68	5.92	7.05	1.47	13.82
AC093495.4	0.55	0.45	0	0.66	0.1	0.05	0.06	0.33	0.74	0.15	0.19	0.6	0.14	0.13	0.27	0.09	0.14	0.55	0.07	0.1	0.36	0.11	0.29	0.33	0.3	0.43	0.31	0	0.57	0.34	0.34	0.74	0.98	0.31	0.06	0.57	0	0.28	0.26	0.39	0.42	0	0.15	0.18	0.19	0.28	0.1	0	0.19
AC093590.1	1.39	0.16	0	1.89	0.11	0.43	0.02	0.81	0.49	0	0.68	0.34	1.65	1.46	0	0.96	0.07	2.62	1.62	4.03	0	0	0.48	0.1	0	0	0	0.6	0	1.03	0	0	0	0	0	0.73	1	1.14	0.06	0.4	0.33	3.35	0.84	0	0.43	0	0	0	0
AC093609.1	0	0.14	0	0.29	0.24	0.09	0.2	0	0	0.48	0.09	0.2	0.07	0.16	0.11	0.06	0.15	0.25	0.11	0.32	0.17	0.15	0.15	0.09	0.21	0.21	0.19	0.04	0	0.06	2.38	0.09	0.71	0.04	0	0	0.25	0.15	0.12	0.14	0.09	0.1	0.99	0.11	0.34	0	0.54	0.12	0.63
AC093616.4	3.67	2.03	0.07	5.13	5.33	0.4	1.96	0.13	1.24	0.09	6.49	1.25	10.7	2.6	2.85	2.25	3.82	5.19	2.26	3.1	0.13	2.58	0.4	3.1	3.58	9.82	5.18	6.16	0.04	3.48	1.74	0.39	0	1.46	5.79	1.62	5.72	3.21	0.11	4.04	6.67	4.96	6.97	1.2	1.92	6.12	4.21	0.15	4.03
AC093620.5	1.32	2.36	1.5	1.02	4.85	0	7.09	8.09	1.55	3.01	0.44	1.15	1.75	1.53	1.75	0.26	4.53	1.42	1.25	1.03	6.51	3.86	0.55	1.25	3.94	2.08	1.59	4.42	2.38	1.37	3.21	4.69	9.44	2.5	1.78	2.98	3.49	3.3	0.9	18.05	13.53	7.18	2.82	1.04	5.26	0.68	3.21	1.86	9.88
AC093627.10	0.09	0.15	0.11	0.82	0.18	0.63	1.69	0.84	0.57	2.1	0.18	0.92	0.03	1.2	0.13	0.08	0.43	0.7	0.33	0.51	0.24	0.06	1.31	1.13	1.29	0.55	0.5	0.09	1.54	0.09	0.49	0.01	0.41	0.83	0.14	1.63	0.17	0.02	0.69	0	0.47	0.18	0.08	0.22	0.28	0.03	0.88	0.67	0.68
AC093627.9	0.11	1.57	0	0.8	0.92	0.55	3.09	1.81	0.31	0.19	0.34	0.36	2.9	1.05	1.35	0.59	1.06	1.74	1.18	0.46	0	0.57	0.91	0.81	4.59	2.31	4.68	3.96	0.18	1.53	1.31	0.49	0	2.15	2.25	1.53	1.41	0.15	0.17	1.68	3.15	3.57	0.97	2.41	0.88	2.82	1.39	0	1.55
AC093642.3	0.92	3.33	0.4	0.02	8.93	0.8	1.8	3.43	1.08	0.31	0.76	0.57	3.98	2.02	2.53	3.28	0.73	0.75	0.24	0.47	1.53	0.49	0.09	0.67	0.37	3.64	1.09	0.53	0.29	3.96	7.35	0.17	0.52	4.02	1.01	4.14	1.7	0.96	0.4	0.21	2.93	2.12	2.61	7.58	1.35	0.71	0.74	0.14	1.62
AC093642.5	0.66	2.04	0.36	0.64	0.03	4.21	2.09	5.03	1.58	0.55	0.1	0.28	0.84	2.23	0.83	1.37	0.93	0.33	1.18	0.84	0.81	1.61	5.89	2.28	3.19	0.21	3.82	1.49	0.29	2.12	0.83	0.06	0.05	2.27	3.87	3.34	0.49	1.18	0.13	0.2	0.34	1.85	0.35	2.14	1.69	3	0.65	0.26	1.2
AC093668.2	2.8	7	0.62	5.11	6.37	1.46	7.96	10.5	2	0.15	2.05	2.7	1.51	1.9	7.46	2.33	10.96	2.77	6.5	2.61	1	9.49	2.96	2.07	1	5.11	0.1	12.27	0.21	3.15	4.32	0.27	0.48	0.17	3.56	0.93	8.03	18.9	0.13	10.77	2.37	3.44	2.67	5.96	2.8	0.88	3.7	0.06	2.69
AC093673.5	7.82	5.56	0	10.31	17.07	2.62	5.12	3.81	7.56	1.56	14.92	9.23	13.85	3	7.99	6.71	8.12	12.07	7.34	9.96	0.1	4.65	7.1	7.17	23.31	21.69	1.83	9.42	0.94	2.05	7.65	0.15	0.68	2.28	14.83	5.6	14.79	7.27	0.43	5.57	15.43	16.38	11.71	5.44	2.1	21.99	37.06	0.62	17.01
AC093677.1	0.06	0.29	0.49	0.61	0.2	0.12	0.41	0.43	0	0	0	0	0	0.23	0.22	0	0.41	0	0.07	0.25	2.15	0.28	0.28	0.29	2.61	0.07	0.07	0	0	0.18	0.11	0.35	0.18	0.57	0.38	0.16	0.14	0.28	0.42	0.06	0.2	0	0	0.3	0.16	0	0.13	0	0.15
AC093690.1	0.13	0.16	0.07	0.22	0.07	0.31	0.36	0.07	0.23	0.6	0.03	0.1	0.1	0.37	0.16	0.11	0.33	0.11	0.32	0.21	0.64	0.23	0.37	0.1	0.15	0.1	0.18	0	0.05	0.26	0.1	0.75	0.89	0.24	0.28	0.29	0.04	0.18	0.18	0.16	0.06	0.04	0.06	0.71	0.04	0.23	0.09	0.16	0.4
AC093724.2	0.39	0.63	12.46	4.74	0.79	0.43	3.63	16.16	0.25	1.68	0.43	0.45	0.47	0.48	0.19	0.38	1.32	0.23	1.9	0.29	28.59	1	0.78	1.04	2.11	0.1	4.25	0.32	1.33	1.43	0.38	14.65	8.73	5.62	1.13	0.99	1.69	2.28	6.13	0.66	1.22	0.09	0.32	3.84	1.63	1.64	0.4	4.64	0.05
AC093734.1	0	0	1.69	2.47	0	4	0	3.33	0	2.42	0	3.37	0	2.16	4.92	0	0	0	1.19	1.45	1.98	1.79	9.3	12.43	6.21	0	11.37	0	6.99	0	7.11	2.52	3.06	0	2.99	2.5	0	3.35	1.25	0	0	0	0	0	1.9	2.08	0.3	2.98	2.68
AC093802.1	0.03	0.03	0	0.01	0.02	0.03	0.37	0.01	0.05	0	0.05	0	0	0.02	0.03	0.08	0.08	0.02	0.02	0.01	0	0.02	0.02	0	0	0	0	0.01	0	0.1	0.01	0.6	0	0.05	0	0	0.01	0	0	0	0	0.05	0	0.09	0.05	0.06	0	0	0
AC093818.1	0.71	0.23	0.26	0.81	0.47	0.61	0.36	0.73	0.33	1.07	0.46	0.56	0.08	0.68	0.5	0.29	0.96	0.55	0.76	2.05	0.14	0.22	1.06	2.22	0.76	1.12	0.45	0.13	0.08	0.23	0.48	1.3	0.09	0.77	2.2	0.74	0.44	0.54	0.69	0.75	0.27	0.88	0.14	0.35	0.11	1.74	0.45	0.13	0.64
AC093838.4	18.92	30.45	2.09	12.96	31.48	6.35	24.48	12.05	18.91	2.07	27.9	20.42	17.72	8.16	31.06	13.48	9.39	18.65	18.93	9.67	5.57	12.46	6	5.88	5.95	44.87	13.17	21.63	0.72	16.29	14.92	4.13	4.68	10.25	10.47	11.68	36.01	22.36	0.98	21.17	37.07	27.08	43.87	26.41	12.68	8.09	16.47	1.33	32.86
AC093901.1	0.18	0.89	0.25	0.1	1.43	0.2	0.22	0.61	0.48	0	0.36	0.42	0.54	0.12	0.17	0	1.28	0.31	0	0.29	0	0.21	0	0.18	0	1.87	0.16	0.15	0	0.14	0.7	0	0	0.9	0.2	0.13	0.22	0.11	0	0.67	1.03	0.52	0.34	0.64	0.72	0.38	0.48	0	2.75
AC095067.1	0.13	0.04	0	0.1	0.26	0.22	0	0	0	0	0.02	0.04	0.04	0.06	0.02	0.1	0.08	0.09	0.03	0.01	0	0.01	0	0.02	0.03	0	0.61	0.01	0	0	0.16	0.45	0	0	0	0	0.59	0.01	2.14	0.05	0.03	0.08	0.09	0	0.05	0	0	0.02	0.07
AC096559.1	0	0	0	0.07	1.78	0.14	0	0	0	0	0.27	0.11	0.44	0.13	0.27	0.3	0.13	0.29	0	0.1	0	0	0	0.1	2.96	2	1.85	0	0	0.14	0.31	0	0	0.18	24.04	0.19	0.24	0.16	0	0.1	0.11	0.34	0.13	0.37	0	4.27	0.43	0.7	0.1
AC096574.4	0.01	0.02	0.02	0.02	0.13	0.05	0.25	0.3	0.02	0.04	0.13	0.03	0	0.06	0	0.03	0.25	0	0.05	0.11	0.14	0.06	0.02	0	0.07	0.02	0.01	0.08	0.04	0.35	0.14	0.18	0.53	0.41	0.03	0.78	0.02	0.21	0.09	0.32	0.07	0.07	0.1	0.07	0.03	0.03	0.05	0.02	1.12
AC096574.5	0.05	0.03	0.05	0.08	0.02	0.21	0.13	0.14	0.11	0.24	0	0.02	0	0.2	0.25	0.11	0.08	0	0	0.11	0.07	0.16	0.12	0.07	0.31	0.08	0.28	0.02	0.05	0.12	0.1	0.36	0.76	0.2	0.09	0.27	0	0.06	0.14	0.02	0.02	0.02	0.02	0.12	0	0.1	0.04	0.02	0.14
AC096579.7	2.16	0.14	0.17	0.1	0.29	1.48	0.08	0.45	0.69	2.83	0.08	3.09	0.12	1.96	0.95	1.16	0.94	115.59	2.51	74.28	0.04	0.05	1.86	54.16	0.73	62.61	4.21	0.25	0.21	0.24	0.34	0	0	0.28	2.29	37.93	0.09	0.26	0	0.64	1.7	0.18	0.75	0.54	1.36	1.94	0.75	1.39	0.67
AC096670.3	0.01	0.07	0.01	0.01	0.11	0.07	0.08	0.12	0.21	0	0.04	0.01	0.08	0.01	0.24	0.04	0.55	0	0.09	0.15	0	0	0.21	0	0.03	0.24	0.16	0	0.02	0.06	0	0	0.02	0.01	0.34	0.25	0.01	0.01	0	0.36	0.39	0.04	0.01	0.07	0.03	0	0.05	0	1.19
AC096677.1	0.13	1.12	3.1	0.92	0.21	1.99	0.52	6.05	0.3	3.89	0	0.44	0.29	1.84	0.43	0.53	0.82	0.43	0.63	0.79	6.3	0.66	3.61	2.13	5.23	0	7.69	0	3.08	0.85	1.04	3.47	2.93	5.68	0.95	4.84	0.98	0.37	2.55	0.47	0.42	0.07	0.18	3.85	0.12	1.25	0.57	2.48	0.39
AC096772.6	14.35	12.98	0.33	5	9.18	10.31	8.76	4.5	21.31	0.53	15.44	4.85	3.41	6.38	11.63	16.33	5.61	4.67	6.5	6.06	0.39	6.3	6.1	1.48	2.95	3.02	4.16	4.23	0.19	8.04	3.4	1.6	0.77	4.47	2.84	3.2	4.79	4.24	0.51	4.55	5.6	2.19	4.01	5.95	4.46	4.45	4.39	0.66	3.8
AC097359.2	0.13	2.55	0	0.95	1.39	0.49	0.18	2.76	0.38	0	0.27	0.32	0.41	0.78	0.33	0	0.66	0	0.18	0.72	0	0.96	0.7	0	0.17	1.67	0	1.49	0	1.33	0.27	0	0	0.15	0.31	0	1.22	0.51	0	0.72	1.31	1.98	0.27	0.18	0.38	1.47	0.77	0	0.37
AC097381.1	0.06	0.75	1.51	0.96	0.07	0.09	0.42	0.65	0	1.13	0.03	0.24	1.01	0	0.14	0.08	0.07	0	0.07	0	2.41	0.64	0.03	0.4	0.57	0.29	0.26	0.12	0.36	0.21	0.39	4	3.54	0.16	0.53	0.33	0.32	0.17	1.01	0.16	1.34	0.16	0.18	0.36	0.64	0.14	0.4	0.52	0.46
AC097500.2	1.09	0.77	0.12	1.09	0.45	0.53	0.91	0.66	0.73	0.42	0.71	0.81	0.53	0.7	0.53	0.25	0.41	0.8	0.89	0.17	1.47	0.42	1.29	0.89	1.22	1.98	0.4	1.05	0.61	1.22	0.66	1	0.23	1.21	0.57	1.11	0.8	0.17	0.13	0.82	0.62	0.7	0.29	1.58	0.14	0.91	0.74	0.22	1.39
AC097658.1	0.12	0.4	1.84	0.98	0.08	0.37	0.46	2.44	0.14	2.31	0.33	0.44	0.27	1.06	0.34	0.25	0.37	0.27	0.37	0.38	2.86	1.1	1.6	1.44	2.06	0.17	1.88	0.09	1.29	0.23	0.83	4.05	8.45	1.1	0.47	2.59	0.17	0.76	1.52	0.25	0.23	0.31	0.06	1.1	0.83	0.57	0.36	3.21	0.21
AC097662.2	0.78	2.59	0.19	1.88	3.38	0.9	0.94	1.75	1.47	0.05	1.47	0.7	0.89	1.7	3.07	0.04	2.26	0.37	0.74	0.32	0.54	4.6	0.5	1.58	1.06	1.46	1.9	2.6	0	1.97	0.65	0.06	0.42	2.03	1.07	7.34	0.3	2.22	0.3	1.76	1.92	2.94	1.03	3	1.94	1.04	1.54	0.1	1.26
AC097721.2	0.05	0.16	0.33	0.11	0	0.13	0.2	0.14	0	0.94	0	0.1	0	0.12	0.18	0.14	0.17	0	0.06	0.05	0.13	0.06	0.23	0.29	1.09	0.12	0.22	0	0.35	0.39	0.17	0.87	2.21	0.17	0.29	0.19	0	0.11	0.07	0.05	0.05	0	0	0.28	0.13	0.24	0	0	0.3
AC097724.3	1.7	6.23	0.17	2.1	2.08	0.72	3.21	1.33	2.75	0.1	1.08	1.48	1.24	4.1	1.09	1.34	4.31	2.39	8.9	1.39	1.56	6.73	2.44	0.63	0.7	3.57	0.42	2.82	0.2	5.62	1.96	0	0.19	3.25	0.9	2.03	2.5	1.04	0.18	3.9	2.95	2.17	3.49	2.55	3.61	0.47	2.86	0.09	2.43
AC098614.2	0.15	0	0.1	1.18	0.42	1.09	0.36	0.62	0.16	0	0.22	0.14	0	0.57	1.97	0.42	1.12	1.43	0.37	0.77	0.08	0.26	1.51	1.83	8.08	0.54	0.9	0.08	0.34	0.22	1	0	0.18	1.22	5.15	1.88	0.8	0.44	0	0.16	0.08	0.25	0.28	1.3	0.29	2.21	0.58	0.1	0.3
AC098820.3	0.11	0.2	0	0.24	0.64	0.25	0.36	0.17	0.32	0.24	0.17	0.59	0.55	1.63	0.14	0.08	0.35	0.68	0.15	0.78	0	1.01	0.57	0.66	0.77	0.29	0.63	0.37	0	0.27	0.81	0.72	0.81	1.62	0.38	1.07	0.72	0.11	0	0.06	0.44	0.55	0.96	0.19	0.6	0.29	1.34	0.08	0.37
AC098820.4	0.33	0.47	0	0.09	0.52	0.12	0.1	0	0.11	0.13	0.08	0.15	0.19	0.61	0.15	0.17	0.15	0.19	0.25	0.22	0.05	0.1	0.49	0.45	0.31	0.51	0.41	0.56	0.06	0.18	0.24	0.17	0.13	0.58	0.54	0.43	0.44	0.19	0	0.31	0.41	0.24	0.42	0.05	0.49	0.1	0.28	0	0.45
AC098823.3	0.06	0.02	0.02	0.06	0.07	0.07	0.06	0.09	0	0.1	0.07	0	0.06	0.12	0.13	0.02	0.09	0.03	0.22	0.12	0.03	0.05	0.11	0.05	0.03	0.08	0.07	0	0.04	0.02	0.06	0	0	0.12	0.07	0.06	0.03	0.06	0.02	0.1	0.01	0.09	0.07	0.05	0.08	0.05	0.01	0.02	0.05
AC099522.1	2.6	2.07	3.01	11.1	3.62	0.93	0.77	10.6	1.52	0	0.85	18.85	0.37	2.44	0.28	1.41	13.26	1.48	3.75	1.98	1.27	0.86	15.82	14.37	5.45	1.26	8.82	1.93	0	3.37	19.3	0.4	0.4	6.19	10.61	7.44	14.67	0.69	1.07	2.14	18.67	0.62	6.85	2.92	1.47	4.6	17.82	1.79	24.61
AC099668.5	1.5	2.9	0	0	2.75	0	1.88	0.9	1.65	0	1.25	1.76	0.78	1.01	1.14	1.3	0.11	0.42	1.59	1.12	0.22	2.33	0.01	0	0.5	1.58	0.46	0.53	0	2.06	0.02	0	1.17	0	1.68	0.11	2.95	2.37	0	2	5.33	1.5	1.02	0.58	0.62	0.01	0.77	0	1.08
AC099684.1	0.34	0.04	0	0.05	0.23	0.53	0.09	0	0.56	0	0.84	0.02	0.08	0.47	0	0.55	0.02	0	0.13	0.08	0.03	0	0.09	0.02	0.08	0	0	0.04	0	0.07	0.1	0.89	0	0.06	0	0.13	0.02	0	0	0	0.15	0.02	0.18	0	0	0	0	0	0.12
AC099754.1	0.28	0	0	0.33	0.81	1.03	0	0	0.4	0	0.98	0	1.72	1.44	0.35	0.85	0.17	0	0.76	0.89	0	0	0	0.29	0.17	0	0.32	0.16	0	0.23	0.14	0	0	0	0	0.22	0.18	0	0	1.2	0.34	0	0.14	0.19	0.39	0	0	0	0
AC099850.1	0.47	0.38	0.37	0.21	0.28	0.73	0.57	1.46	0.13	0.77	0.45	1.17	0.34	0.67	0.41	0.57	0.91	0.55	0.66	0.67	0.56	0.96	0.76	0.36	0.57	0.17	0.82	0.43	0.13	1.18	0.66	0.82	2.2	0.95	0.78	1.23	0.62	0.88	0.54	0.72	0.66	0.06	0.35	0.81	0.16	0.45	0.48	0.41	0.57
AC100830.3	0.13	0.5	0.06	0.08	0.2	0.04	0.2	0.25	0.03	0.07	0.02	0.05	0.03	0.08	0.44	0.21	0.36	0.03	0.05	0.09	0.12	0.13	0.1	0.04	0.11	0.19	0.02	0.05	0.03	0.29	0.28	0.31	0.13	0.08	0.12	0.14	0.1	0.1	0	0.05	0.14	0.2	0.06	0.25	0.09	0.29	0.15	0.06	0.61
AC100830.4	1.07	3.54	0	0.11	2.38	0	0.79	0.84	1.18	0	1.94	0.64	2.07	2.41	1.64	0.93	1.36	2	0.71	0	0	2.5	0.51	0	0.03	1.57	0.05	2.69	0	0.25	2.35	0.36	0	0.56	1.19	0.99	1.3	0.27	0	2.2	3.08	1.54	3.92	2.08	0.6	0	1.24	0	2.83
AC103801.2	0	0	3.26	2.23	0	3.22	1.49	10.76	0	2.72	0	1.39	0	0.86	0	0	2.95	0	0.9	0	3.8	1.61	4.53	2.87	8.89	0	5.69	0	5.58	0	0.82	7.52	18.19	0.83	4.07	7.34	0	5.83	2.15	0	0.12	0	0	3.27	0.9	4.26	0.61	0.63	0.9
AC103965.1	9.54	15.05	8.27	12.31	13.12	13.04	21.18	18.98	8.7	3.54	11.74	13.8	30.05	18.32	18.7	5.31	17.03	6.51	16.23	9.38	18.45	36.99	10.77	9.67	9.85	17.87	18.89	19.74	6.39	23.51	53.95	27.59	40.27	58.42	21.1	12.7	14.03	29.32	7.89	38.35	22.14	49.07	22.71	17.2	12.72	15.86	37.15	3.22	43.65
AC104057.1	0.23	0.15	0.63	0.05	0.26	0.46	0.11	0.96	0.66	0.37	0.14	0.27	0.14	0.34	1.02	0.45	0.16	0	0.28	0.05	0.48	0.32	0.05	0.09	0.45	0.23	0.36	0.38	0.57	0.27	0.18	0	0.14	0.13	0.1	0.18	0.33	0.16	0.33	0	0.3	0.05	0.04	0.34	0.06	0.45	0.05	0.44	2.74
AC104135.2	0.12	0	0	0.53	0.66	0.12	0.68	0	0.38	0.09	0	0.14	0.09	0	0	0	0.48	0.4	1.16	0.06	0.08	0.21	0.21	0.17	0	0	0.06	0	0	0.88	0	0	0	0.9	1.46	0	0.56	1.02	0	0.19	0.65	0.27	0.38	0.51	0.54	0	0.79	0	0.43
AC104135.3	0.27	0	0.55	0.49	0.19	0.25	0.24	0	0.49	0.01	0	0.28	0.01	0	0	0	0.76	1.12	0.9	0.2	0.12	0.49	0.29	0.55	0.15	0	0.47	0.03	0	0.6	0.32	0	0.31	3.83	1.65	0.02	0.35	0.48	0.01	0.61	0.97	0.12	0.42	0.79	0.27	0.05	0.38	0	0.63
AC104532.2	0	0	0	0	0.24	0.37	0.12	0	0.14	0	0	0.15	0	0.15	0	0	0	0	0	0.2	0	0.51	0.13	0	0	0	0.13	0.19	6.26	0.33	0.25	0.27	0	0.2	0	0.16	0	0	0	0	0.25	0	0	0.31	0	0	0	0	0
AC104600.1	0	0	0.04	0.06	0	0.05	0.03	0.07	0.03	0.08	0	0	0	0.09	0	0	0.06	0.06	0.06	0	0.34	0	0.06	0	0.1	0.03	0.03	0.08	0.04	0.04	0.05	0	0.82	0.26	0.11	0.03	0.09	0.09	0	0.06	0.03	0.06	0.05	0	0	0.03	0.06	0	0.06
AC104653.1	0.4	2.79	0.76	0.94	0.1	0.59	0.3	0.13	0.12	0	0	0.43	0	0	0.11	0.13	0.53	0.1	1.5	0.76	0.97	0.32	1.22	0.54	1	0.25	0.97	0.19	0.28	0.98	0.79	0.18	0	0.21	0.4	0.61	0	0.11	0	0.42	0.31	0	0	0.23	0.12	0.58	0.1	0.13	0
AC104654.2	0	0	0	0.13	0.34	0	0	0.16	0.1	0.37	0	0.95	0.09	0.15	1.21	0.08	0	0.73	0.07	0.61	0	0	0	0.63	0.21	0.43	1.46	0.12	0.09	0	0.34	0	0	0.06	0.63	0.76	0.48	0	0	0.12	0	0.13	0	0	0.08	0.46	0.2	0	0.64
AC104655.3	0.45	3.37	0.23	2.7	0.75	0.39	5.44	3.62	0.91	0	0.31	0.65	0.42	1.31	1.31	0.31	5.28	0.13	0.52	0.17	0.56	3.6	0.27	0.22	2.02	0	5.71	2.5	0	3.26	1.05	2.03	0.33	1.68	0.3	1.6	2.01	4.15	0.08	4.41	1.98	0.94	1.33	3.82	1.84	0.68	0.12	0.3	1.75
AC104695.3	0.02	0	0	0.04	0.03	0	0.06	0.02	0	0	0.02	0.04	0	0	0.01	0.03	0.01	0.01	0	0	0	0.01	0.01	0	0	0.01	0	0.01	0.04	0.02	0.01	0	0	0.02	0.11	0.04	0	0	0	0.01	0.01	0.04	0	0	0	0.01	0	0	0.01
AC104809.4	0.02	0	0	0	0.12	0.01	0	0	0	0	0.08	0	0.09	0.23	0.07	0	0	1.01	0.15	0.08	0	0.04	0.06	0.03	0.13	0.56	0.12	0.03	0.14	0	0.1	0	0	0.01	0	0.39	0.02	0.02	0	0.02	0.06	0.07	0.22	0.02	0.18	0.02	0.02	0	0.09
AC105020.1	0.49	0.86	0.11	0.65	0.8	0.29	0.79	1.13	0.32	0.27	0.51	0.47	0.98	1.08	0.92	0.46	1.89	0.57	0.3	0.34	0.2	0.75	0.41	0.61	0.45	0.79	0.74	1.25	0.72	1.76	1.59	2.32	0.49	0.47	1.75	1.05	0.76	1.03	0.49	1.28	1.37	1.67	0.68	0.95	0.35	0.81	1.82	1.01	2.08
AC105053.3	0.02	0.4	0.42	0.02	0	0.04	0.32	0.38	0.08	0.13	0	0	0.06	0.17	0.03	0	0.65	0	0.03	0	0.38	0.49	0.07	0	0.23	0.05	0	0.02	0	0.39	0.24	3.89	0.03	0.51	0	0.23	0.02	0.05	0.09	0.13	0	0.09	0	0.53	0.14	0.05	0	0	0.42
AC105053.4	0.22	0.09	1.78	0.06	0	1.16	0.39	2.05	0.59	0.63	0.06	0.13	0	1.06	0	0.24	0.66	0.13	0.35	1	0.59	0.33	0.41	0.34	0.14	0	0.37	0	0	0.42	0.11	2.93	0.94	1.02	0.18	0.37	0.07	0.07	0.64	0.12	0	0.13	0.1	0.71	0.15	0	0.06	0.23	0.07
AC105339.1	0.64	0.4	0.04	0.06	0.19	0.06	0.3	0.51	0.36	0.04	0.22	0.11	1.17	0.04	0.45	0.12	0.34	0.52	0.3	0.34	0.39	0.37	0.23	0.14	0.15	0.98	0.28	2.16	0	0.13	0.42	0.54	0.2	0.1	0.42	0.19	0.32	0.29	0.07	0.29	0.96	1	0.32	0.63	0.11	0.06	0.47	0.09	1.2
AC105344.2	0.03	0.24	0.06	0.19	0.12	0.13	0.36	0.54	0.07	0.1	0.16	0.04	0.14	0.25	0.12	0.05	0.29	0.14	0.04	0.09	0	0.2	0.39	0.01	0.38	0.12	0.33	0.14	0	0.28	0.11	0.09	0.96	0.19	0.02	0.08	0.02	0.08	0.04	0.13	0.29	0.2	0.16	0.19	0.1	0.11	0.2	0	0.63
AC105402.4	0	0	0.23	0.06	0.02	0.03	0.02	0.07	0.08	0.58	0.02	0.04	0	0.07	0.06	0	0.08	0	0.08	0.05	0.31	0	0.14	0.06	0.28	0.19	0.26	0	0	0.12	0.02	0.9	1.19	0.38	0.02	0	0	0	0.07	0	0	0	0	0.13	0	0	0.02	0.51	0.2
AC105760.2	0.19	0.09	0.02	0.18	0.1	0.29	0.36	0.63	0.19	0.03	0.25	0.12	0.22	0.55	0.28	0.18	0.55	0.16	0.28	0.2	0.06	0.45	0.31	0.37	0.73	0.36	0.93	0.37	0.02	0.34	0.29	0.2	0.34	0.58	0.27	0.3	0.2	0.09	0.08	0.14	0.31	0.37	0.45	0.28	0.04	0.27	0.1	0.02	0.21
AC107081.5	0.45	1.08	0.16	0.39	0.67	0	0.15	0.25	0.29	0.09	0.39	0.3	0.39	0.08	0.18	0.31	0.35	0.54	0.62	0.21	0.36	0.47	0.24	0	0.24	0.38	0.33	1.08	0.53	0.41	0.06	0.22	0	0.17	0.14	0	0.25	1.07	0	0.24	1.02	0.51	0.38	0.9	0.39	0.33	0.09	0	0.64
AC107983.4	2.25	0.41	0	3.25	2.35	1	4.29	0.69	3.76	0	5.48	1.72	31.71	0.39	1.99	0.74	3.12	7.94	0.66	0.73	0	1.1	0.95	1.23	1.41	3.35	1.37	29.29	0	3.47	1.38	1	0	0.29	3.41	1.28	3.84	0.94	0	6.78	21.01	25.9	10.71	3.07	3.33	1.03	4.42	0	2.08
AC108004.2	0.1	0.05	0	0.11	0.15	0.1	0.33	0.23	0.13	0	0.16	0	0.54	0.12	0.04	0	0.08	0.04	0.08	0.17	0	0.08	0.08	0.03	0	0.08	0	0.6	0	0.14	0.25	0	0	0	0.03	0.04	0.57	0	0	0.52	0.35	0.29	0.27	0.04	0.17	0	0	0	0.12
AC108142.1	0.05	0.48	0	0.14	0.22	0.34	0.13	0.45	0.27	0.45	0	0.63	0.26	0.05	0	0.58	0	0.23	0.13	0.06	0.02	0	0.12	0.09	10.23	1.99	2.04	0.21	0.58	0.15	0.04	0	4.44	0.01	3.04	1.65	0.26	0	0.31	0.22	0.03	0.02	0.07	0.19	0.25	2.18	0.2	0.14	0.51
AC108448.2	0.31	0.1	0	0	0.14	0.13	0.07	0.09	0.16	0	0	0.29	0	0	0.23	0.09	0	0.07	0.08	0	0	0	0.08	0	0	0.15	0	0	0	0.09	0.3	0	0	0	0.95	0	0.07	0	0	0	0.07	0	0.23	0.08	0	0.23	0.28	0	0.23
AC108479.2	0.16	0.56	0.24	2.47	1.11	0.21	0.45	0.71	0	0	0.6	0.39	0	0	0.59	0.27	0.79	0.18	1.76	0.68	0	0.19	0.42	1.49	0.8	1.2	0.51	0.72	0.26	0.53	0.96	0	0	0	0.95	0	0.43	0.83	0.48	0.58	1.41	0.6	1.17	0.45	0.68	0.9	1.27	0.23	1.81
AC108488.3	4.34	7.31	1.19	5.9	3.97	8.99	9.48	10.01	9.64	2.5	1.66	9.55	1.76	3.86	13.89	2.06	6.04	3.61	4.26	12.97	1.44	15.25	13.42	4.35	29.57	4.82	22.71	7.8	0.81	11.55	8.38	5.65	4.37	15.6	12.73	7.46	3.31	3.55	2.03	16.97	11.32	19.33	6.74	6.67	13.59	5.23	5.6	1.05	13.31
AC108488.4	5.11	7.91	0.06	8.6	6.27	1.26	6.58	2.18	5.72	0.36	6.35	3.1	30.85	2.61	3.67	5.38	3.58	11.13	3.39	4.7	0.3	5.02	2.67	1.16	4.9	9.35	11.75	18.16	0.49	12.26	8.7	0.36	0.82	1.24	10.55	6.57	10.79	6.71	0.22	4.52	17.52	33.53	20.58	8.08	4.3	6.22	9.59	0.77	15.86
AC108676.1	0.11	0.07	0	0.13	0.2	0.21	0.04	0.21	0.01	0.14	0.03	0.12	0.02	0.3	0.07	0.12	0.27	0.01	0.13	0.08	0.03	0.03	0.19	0.04	0.17	0.14	0.12	0.06	0.03	0.07	0.21	0.02	0.2	0.13	0.21	0.11	0.06	0.05	0.03	0.04	0.02	0.06	0.05	0.06	0.01	0.12	0.15	0.02	0.3
AC109333.10	0.53	1.18	0	0.41	2.42	0.19	0.76	0.25	0.84	0	0.62	0.21	0.13	0.24	1.53	0.26	0.53	1.32	0.34	1.21	0	1.67	0.66	0.71	0.77	2.51	0.1	1.41	0.14	0.82	1.04	0.54	0.4	0.18	0.69	1.37	1.86	0.43	0	0.76	1.73	2.39	1.28	0.92	0.24	0.11	0.8	0	1.25
AC109642.1	0.06	0.02	0.02	0.1	0.1	0.04	0	0	0.01	0.05	0.07	0.04	0	0.03	0.21	0	0	0.08	0	0.05	0	0.04	0.04	0.08	0.18	0.12	0.11	0	0.03	0.05	0.13	0	0	0.09	0.07	0.03	0.13	0.03	0	0	0.01	0.03	0.06	0.01	0.01	0.16	0.05	0	0.19
AC109826.1	0.52	0.17	0	0.44	0.29	0.23	0.06	0.18	0.2	0.12	0.78	0.39	0.16	0.06	0.22	0.5	0.18	1.96	0.53	1.17	0	0.06	0.42	0.87	0.35	1.88	0.88	0.42	0.28	0.15	0.48	0.05	0.08	0.19	0.8	0.45	0.66	0.15	0.04	0.22	0.22	1.04	0.77	0.09	0.13	0.28	0.74	0.11	0.31
AC109828.1	0.07	0.12	0.66	0.47	0	0.35	0.61	0.47	0	1.42	0	0.53	0.11	0.23	0.23	0.1	0.94	0.16	0.4	0.22	0.59	0.96	0.21	0.34	0.67	0.13	0.35	0.11	1.2	0.41	0.66	2.66	1.77	0.46	0.31	1.19	0	0.25	0.91	0	0	0	0.3	0.49	0	0.24	0.42	0.26	0.7
AC109829.1	0	1.11	0.07	0.12	0	0	0.55	0.22	0.07	0	0.37	0.06	0.56	0.33	0.19	0.15	0.37	0.36	0.77	0	0	0.92	0.5	0.05	0.26	0.06	0.06	0.76	0.08	0.7	0.15	0	0.08	0.2	0.34	0.27	0.25	0.06	0	0.72	0.92	1.61	0.53	1.5	0.35	0.19	0.59	0	0.38
AC110299.5	0.14	0.57	0	0	0.16	0	0	0.39	0.09	0	0.28	0	0.21	0.09	0.34	0	0.16	0	0.09	0	0	0	0	0	0	0.09	0.15	0.07	0	0	0.14	0.7	0.32	0.27	0.08	0.09	0	0	0.1	0.22	0.7	0.4	0.33	0	0	0.09	0.24	0.1	0.35
AC110619.1	0.1	0.15	0.06	0.12	0.11	0.57	0.2	0.14	0.16	0.24	0.09	0.14	0	0.41	0.21	0.06	0.02	0	0.12	0.19	0.67	0.17	0.2	0.09	0.29	0.04	0.3	0.02	1.75	0.17	0.2	0.96	2.34	0.09	0.5	0.04	0.04	0	0.08	0	0.3	0.14	0.09	0	0.24	0.26	0.23	0.59	0.1
AC110619.2	1.68	0.29	0.15	0	0.81	0.96	0.58	0.56	1.8	0.19	0.81	0.07	0.67	0.57	1.2	1.12	0.26	0.02	0.12	0.64	0.31	0.36	0.39	0.13	0.48	0.74	0.35	0.28	2.44	0.53	0.21	1.81	1.72	0.39	0.52	0.32	0.25	0.24	0.13	0.11	0.64	0.18	0.5	0.31	0.44	0.29	0.25	0.87	0.92
AC110771.1	0.71	1.38	0	0.37	0.8	0.34	0.76	0.09	1.45	0.31	0.58	0.6	0	0.49	1.11	0.36	0.3	0	0.96	0.61	0.17	0.3	0.54	0.51	3.41	0.48	1.43	0.07	0	0.78	0.69	0.26	0.49	0.44	0.49	0.52	0.31	0	0.46	0.55	0.86	0.52	0.3	0.33	1.11	0.56	0.22	0.27	0.8
AC110781.3	0.08	0.07	0.03	0.02	0.04	0.14	0.02	0.11	0.07	0.22	0.19	0.02	0.46	0.03	0.01	0.12	0.03	0	0.03	0.07	0.1	0	0.08	0.04	0.06	0.07	0.02	0.09	0.05	0.01	0.09	0.33	0.5	0.02	0.04	0.07	0	0	0.06	0.05	0.01	0.01	0.24	0.01	0.01	0	0.01	0.12	0.01
AC112229.4	1.05	0.2	0	0.49	0.81	0.32	0.36	0	0.61	0.21	0.25	0.56	0	0.05	1.24	0.66	0.05	0.49	0.28	0.3	0.03	0	0.14	1.38	0.57	1.01	1.5	0.34	0.34	0.2	0.26	0.09	1.37	0.33	0.44	0.2	1.02	0.1	0	0.14	0.37	0	0.22	0.21	0	0.31	0.59	0.05	0.08
AC112229.7	14.16	2.13	0.2	0.16	8.03	13.98	2.45	1.67	31.43	0.25	15.81	0.12	7.78	6.38	5.58	20.69	0.13	0	0.19	3.12	0.24	0.2	2.64	0.49	0.95	0.11	0.07	2.38	0.69	2.54	1.33	0.09	0.84	0	0.05	0.26	0.05	0.14	0.22	0.24	0.77	0.18	3.91	0.09	0.13	0.09	0.21	1.4	0.64
AC113189.5	32.5	29.74	14.67	30.93	52.49	12.26	35.57	32.71	21.14	5.02	30.28	62.21	73.7	24.12	30.4	20.77	21.34	29.25	29.09	27.07	9.08	45.35	15.62	18.59	18.54	37.46	22.9	37.05	1.52	34.41	26.42	11.11	23.79	6.45	16.68	12.19	38.14	30.92	7.39	53.08	45.29	43.67	67.26	25.86	66.13	5.17	43.37	2.98	81.28
AC114546.1	33.42	37.71	0	17.77	26.01	6.71	26.16	8.97	33.67	0	25.71	6.44	11.17	11.31	22.3	24.66	18.6	14.87	35.02	12.71	0	29.61	7.94	7.34	10.08	25.51	4.85	21.98	0	28.94	27.88	0	0	3.86	6.77	4.9	25.96	16.04	0	40.73	22.68	12.13	16.23	19.71	9.88	15.37	34.79	0	23.5
AC114730.11	0.7	0.59	0.25	0.41	1.61	0.48	2.61	0.76	0.6	0.29	0.62	2.51	0.4	1.52	1.31	0.13	1.05	0.5	0.9	0.37	1.28	3.33	1.42	0.44	0.44	4.11	1.85	0.38	0.56	0.55	2.25	2.88	0.81	1.07	0.89	1.86	0.65	0.64	0.77	0.47	2.33	0.41	0.51	1.72	0.95	1.47	0.81	0	2.15
AC114730.3	1.32	5.34	0.63	0.98	3.34	0.92	13.71	8.2	3.36	0.3	2.09	0.56	11.59	7.53	3.82	2.95	24.1	0.83	4.63	1.09	0.97	8.07	1.09	1.91	2.28	4.04	6.69	5.13	0.03	21.84	5.12	9.82	0.21	0.8	0.98	4.39	24.56	2.44	1.05	4.04	5.73	5.2	2.57	35.24	3.13	0.62	1.6	0.59	0.91
AC114730.5	0.18	0.2	0.25	0.07	0.07	0.06	0.29	0	0.16	0.2	0	0	0.09	0.16	0.15	0.26	0.14	0	0.08	0	0.16	0.14	0	0	0.15	0.08	0.14	0	0	0.18	0.12	0.12	0	0	0.2	0.41	0.51	0.07	0	0	0	0.14	0	0.54	0	0.23	0.07	0	0
AC114730.8	0	1.14	0.35	0.87	0	0.21	0.51	0.9	0	0.53	0	1.68	0	0.63	2.52	0	0.27	0.34	0	0.67	1.41	1.95	0.23	0.5	0	0.87	0	0	0	1.81	3.33	2.46	1.51	0.51	0.45	0.75	0	0.38	1.09	0	1.37	0	0	1.07	0.93	0.21	0.42	0.84	0
AC115115.2	0.66	0.28	0	0.31	0.03	0.26	1.3	0.39	0	0	2.69	1.03	5.27	0.26	1.03	0	0.56	2.29	1.17	0.87	0	0	0	0	0	1.87	0	4.54	0	0	0	0	0.25	0	0	0.74	0.9	0.97	0	2	3.42	6.23	1.75	0.32	0.32	0.57	0.13	0	0.97
AC115617.2	0.62	0.74	0.06	0.19	1.22	0.37	1.56	0.52	0.97	0	0.38	0.53	0.38	0.56	0.77	0.58	1.5	0.72	0.41	0.56	0.05	2.72	0.15	0.25	0.05	0.97	0.64	0.3	0	0.79	0.4	0	0	0.19	0.85	0.21	1.03	0.62	0	0.31	1.53	0.8	0.61	0.82	0.76	0.1	0.09	0	2.36
AC115618.1	0.14	0.38	0.37	0.16	0.22	0.34	0.2	0.49	0.05	0.91	0.06	0.32	0.09	0.05	0.22	0.19	0.34	0.05	0.14	0.17	0.72	0.21	0.28	0.45	0.78	0.07	0.43	0.16	0.61	0.37	0.19	1.98	1.72	0.41	1.34	0.17	0	0.13	0.53	0.04	0.15	0	0.07	0.34	0.08	0.63	0.34	0.59	1.12
AC116366.6	0.11	0.86	0.15	0.52	0.36	0.32	0.59	1.27	0.16	0.51	0.04	0.44	0.01	1.11	1.64	0.31	1.38	0.11	0.38	0.21	0.66	0.72	1.24	0.88	0.57	0.37	1.19	0.03	0.21	0.55	1.23	1.81	0.56	0.46	1.61	1.3	0.19	0.45	0.12	0.13	0.2	0.04	0.03	0.97	0.08	0.94	0.63	0.35	1.08
AC116614.1	1.14	0.17	0.15	0	0.24	0.23	0.92	0	0.71	0	0.21	0.12	0	0	4.98	1.06	0.25	0.59	0	0.33	0	0.25	0	0.31	0	45.63	0.58	0.11	0	0	0	0	3.17	0.43	0	0	0	0.13	0	0	0.24	0	0.1	0.14	0.14	0	0.12	0	0
AC117395.1	1.17	3.21	0.3	3.96	1.95	1.91	3.89	7.67	1.63	0.4	0.45	3.19	0.23	4.51	1.66	0.85	9.43	0.23	3.55	1.17	0.71	5.99	1.75	2.78	8.59	3.03	13.95	0.56	0.46	5.57	3.11	1.18	0.75	11.91	3.6	6.91	7.64	6.45	0.81	4.26	5.14	0.17	0.74	3.37	3.31	2.52	3.03	0.14	8.08
AC117834.1	9.41	4.91	0.33	4.32	5.88	0	2.68	0.86	8.85	0.13	3.21	5.19	0.36	0	2.18	5.52	4.63	4.41	4.31	3.02	0.06	4.2	0.27	1.02	0	3.53	0.71	1.28	0.05	3.01	1.37	0	0.14	2.75	0	0	3.74	0.31	0.07	3.68	5.22	0	1.94	0.96	2.33	0	2.39	0	4.07
AC119673.1	42.97	0	0	72.14	29.26	33.32	86.79	35.07	45.19	2.43	13.57	73.5	0	54.55	69.92	7.78	47.96	23.02	68.9	69.8	1.73	84.1	61.04	43.4	46.88	14.17	52.76	0	0	44.17	92.68	0	0	2.85	54.65	40.33	32.33	54.61	0.01	63.29	32.99	0	16.37	58	8.79	45.46	66.6	0.36	90.85
AC120194.1	28.11	26.04	0	22.52	43.53	0	16.06	0	19.25	0	14.05	32.38	11.75	0.25	22.44	17.49	11.12	44.61	45.74	26.98	0	11.66	3.05	0	0	76.34	0	27.67	0	24.67	27.99	0	0	0	12.38	0	41.81	3.18	0	26.49	28.55	19.48	32.05	7.7	13.6	8.44	52.41	0	41.77
AC122129.1	0.13	8.44	0.45	0.52	0.07	0.81	1.15	1.46	0.17	0.42	0.13	0.15	0	1.49	0.56	2.39	1.68	0.6	1.05	0.27	0.68	1.14	0.63	0.52	1.04	0.32	1.59	0.68	0.3	3.73	0.51	0.78	0.1	0.63	0.21	2	0.16	1.91	0.09	0.55	0.07	0.75	0.06	3.37	0.09	1.45	0.22	0.09	0.81
AC123768.3	0	0	0.45	0.12	0.24	0.24	0.27	0	0	0.69	0.43	0	0.49	0.29	0.13	0.31	0.13	0.12	0.14	0.56	1.63	0	0.13	0.11	0.53	0.26	0.36	0	0.51	0.17	0	0	2.28	0	0	0.46	0	0.52	0.15	0	0	0	0	0.96	0.29	0.28	0	0.3	0.28
AC123768.4	0.88	0.86	0.28	1.2	0.91	1.32	1.1	2.16	1	0.08	0.26	0.44	0.24	1.72	1.89	0.61	1.14	1.2	1.78	1.41	0.4	1.11	1.61	1.47	1.85	1.83	4.47	0.26	0	1.44	1.61	0.17	0.43	1.03	0.8	1.79	1.91	1.31	0.06	0.59	1.14	0.42	1.16	1.34	0.57	0.85	1.07	0.61	0.56
AC123886.2	1.62	0.2	0	0.07	0.89	3.55	0.57	0.34	2.14	0	4.06	0.28	0.18	1.83	0.82	1.1	0.21	0	0.07	0.57	0	0.14	0.29	0.06	0	0	0	0.38	0	0.72	0.41	0	0	0	0.13	0.4	0	0.07	0	0.26	0.4	0.07	0.56	0	0.4	0.22	0	0	0.6
AC124789.1	0.66	0.11	0.27	0.35	0.68	0	0.16	0.28	0	0.12	0.42	1.11	0.87	0	1.29	0.28	0.23	0.15	0.48	0.86	0	0.2	0	1.38	1.69	1.6	0.27	0.21	1.12	0	0	0	0.11	0	0.57	0.09	2.24	0.16	0.11	0.75	0	0.44	1.11	0.08	0.09	0.81	1.02	0.74	0.48
AC124890.1	1.71	1.79	0.03	0.76	1.02	0.3	0.14	0.55	0.81	0.13	0.58	6.75	0.21	0.32	0.47	0.72	0.39	0.58	0.59	0.55	0.07	0.45	0.34	0.11	0.03	0.66	0.27	0.61	0	0.43	0.84	0.05	0.13	0.51	0.5	0.36	1.11	0.65	0.03	0.45	1.09	0.32	0.62	1.92	0.43	0.37	41.24	0.06	1.24
AC124944.3	1.89	1.57	0.11	0.91	1.44	0.42	1.25	0.45	1.27	0	0.32	3.45	0.48	0.31	1.75	0.79	1.16	0.82	0.6	0.17	0.1	0.31	0.48	0	0.1	0.49	0.18	0.25	0	0.61	0.15	0	0	0.39	0.35	0.22	2.12	2.54	0	1.6	2.24	0.46	0.23	2.03	1.38	0.9	1.08	0	2.5
AC125232.1	1.7	0.72	1.99	2.09	0.17	2.99	2.43	8.46	0.9	2.17	0.9	1.33	0.36	2.94	1.74	1.29	4.01	2.7	0.9	1.08	2.11	3.74	3.04	1.74	3.28	0.68	5.33	1.1	1.25	4.04	2.63	3.91	2.84	12.93	3.98	10.09	1.78	2.06	0.92	0.59	2.7	0.09	1.57	5.75	2.45	2.81	2.1	0.69	4.68
AC125634.1	0.11	0.38	0.04	0	0	0.03	0.03	0.22	0.03	0	0	0	0	0.03	0.16	0.07	0.12	0.06	0.06	0.03	0.1	0.27	0.09	0	0	0.06	0.06	0	0	0.31	0	0.05	0.08	0.07	0.08	0.1	0.12	0	0.04	0.03	0	0	0	0.19	0	0.06	0	0	0.19
AC127496.1	0.37	0.51	0.19	0.56	0.38	0.97	0.68	1.06	0.3	0.19	0.64	0.94	0.39	0.4	0.29	0.35	0.36	0.28	0.35	0.41	0.26	0.64	0.85	0.56	1.09	0.29	0.65	0.6	0.46	0.54	1.24	0.77	0.68	0.52	0.85	1.84	0.93	1.47	0.25	0.29	1.02	0.61	0.41	1.72	0.66	1.03	1.28	0.35	2.16
AC127904.2	0.21	4.45	0.58	0.08	0	0.21	0.04	0.59	0	0.39	0	0.04	0	0.13	0	2.82	0.99	0	0.6	0.04	0	0	0.58	0.03	0.48	0	0.08	0.36	0.16	2.12	0.07	0.98	0.48	0.56	0.23	0.22	0.04	0.16	0.2	0	0.08	0	0.16	1.3	0.05	0.51	0.08	0.1	0.34
AC128709.1	0	0.4	0.08	0.05	1.72	0	0	0.75	1.41	0.03	0.31	0.22	2.56	0	1.77	3.18	0.19	0.9	0.22	0.63	0.08	0	0.05	0.02	0.13	0.2	0.05	0.53	0	0.3	0.54	0	0.03	0.09	0.13	0.13	0.14	0.02	0	0.36	0.57	0.3	1.29	0.2	0.57	0.17	0	0.08	0.54
AC129492.6	0.06	0.28	0	0.18	0.11	0.09	0.81	0.11	0.08	0.03	0.06	0.11	0.09	0.33	0.22	0.03	0.02	0.02	0.12	0	0.03	0.02	0.05	0.14	0	0.07	0.29	0	0	0.11	0.11	0.22	1.19	0	0	0.1	0	0.4	0.19	0.02	0.27	0.04	0	0.02	0.08	0.02	0	0.03	0.09
AC129929.5	0.36	1.06	0.18	0.2	0.69	0.12	1.55	0.35	0.63	1	0.46	0.38	1.55	0.24	0.49	0.36	0.89	0.44	0.19	0.52	0.64	1.57	0.71	0.26	0.8	0.68	0.54	0.64	0.31	1.9	0.92	2.08	1.74	0.18	0.7	0.66	0.76	0.45	0.47	0.11	0.08	2.78	1.38	0.26	0.9	0.36	0.87	0.22	1.42
AC130710.1	0.18	0.29	0	0.36	0.04	0	0.63	0	0.14	0	0	0.04	0.2	0	0	0.05	0.04	0.04	0.09	1.16	0	0.04	0	0	0	0	0.12	0.04	0	0	0	0	0	0.21	0	0.09	0.04	0.12	0	0.04	0.04	0	0.13	0	0	0.04	0	0	0.78
AC131025.8	0.04	0.06	0.07	0.06	0.04	0.09	0.01	0.02	0.01	0.32	0.01	0.04	0	0.01	0	0.14	0.03	0.08	0.08	0.01	0.11	0.01	0.15	0.02	0.15	0.02	0.03	0	0.75	0.12	0	0.29	0.5	0.15	0.01	0.02	0.01	0.02	0.07	0.01	0	0	0.07	0.05	0.01	0.15	0.03	0.16	0
AC131056.3	19.29	1.31	0.55	0.43	6.19	1.64	3.54	0.55	5.73	1.56	38.48	0.52	7.38	4.47	1.15	1.75	0.4	3.49	0.44	4.94	0.29	1.62	1.75	1.91	0	2.39	1	3.05	0.58	0.64	0.47	2.3	0.17	0.03	1.51	2.07	0.44	0.04	0.16	1.29	0.93	6.94	1.3	0.3	1.11	0.05	2.37	0.1	8.72
AC131097.3	0	0.15	0	0	0.06	0.89	0.59	2.79	0.07	0.59	0.23	0	0	1.13	0.54	0.13	0.89	0	0.36	0.19	1.74	0.06	0.34	0.25	1	0.06	1.3	0.19	0.3	0.14	1.62	0	0.43	1.72	0.89	3.61	0.06	0.22	0.93	0	0.74	0.52	0	1.83	0.24	0.57	0	0.07	0.64
AC131097.4	4.78	1.07	0	0.63	5.58	4.01	0.69	0.33	3.25	0.18	10.71	0.13	15.7	3.8	1.18	6.94	0.26	1.33	0.83	2.65	0.15	0.1	0.43	0	0.84	1.05	0	9.73	0.18	1.52	4.16	0	0	0.09	0.13	0.17	0.29	0.31	0	1.29	3.61	5.28	8.74	0.44	1.81	0.14	9.75	0.16	1.66
AC131571.2	0.04	0.31	0.18	0.11	0.11	0	0.02	0.11	0.05	0.24	0.02	0	0.12	0.09	0	0.1	0.09	0.02	0.09	0.04	0.42	0.18	0.16	0.02	0	0	0	0.04	0.15	0.06	0.3	0.75	0.29	0.05	0	0.02	0	0.09	0.11	0.04	0.06	0.73	0.12	0.02	0.02	0.02	0.13	0.03	0.09
AC131971.1	0.02	0	0.1	0.06	0	0.15	0.08	0.31	0	0.12	0	0	0	0.09	0.03	0.1	0.14	0	0.06	0	0.49	0.15	0.23	0.02	0.21	0.06	0.47	0	0.27	0.11	0.07	0.59	0.11	0.09	0.32	0.09	0	0.03	0.14	0.05	0	0	0	0.46	0	0.21	0	0.17	0.03
AC132192.1	2.43	0	0	5.74	6.01	4.77	4.5	1.43	0	0	3.18	7.93	0	0	6.19	0	1.14	5.02	0	5.63	0	8.49	1.57	9.85	4.1	3.16	8.63	1.26	0	0	5.38	0	0	4.16	0	3.15	6.63	0	0	1.76	9.87	0	0	3.71	1.52	0	15.45	0	3.77
AC132217.4	19.21	37.53	0	12.98	88.96	1.39	8.78	0	5.67	0	20.36	8.66	96.46	10.34	0.49	11.15	0.91	79.18	45.92	16.94	0	3.87	2.61	9.9	2.79	50.79	2.67	89.62	0	23.81	7.57	0	0	3.24	9.25	127.55	103.14	14.73	0	8.73	16.8	129.71	195.63	5.58	25.3	10.52	5	0	20.14
AC132872.1	0.55	0.57	1.41	1.76	0.58	0.51	0.82	2.04	0.33	1.62	0.15	1.53	0.04	1.15	1.63	0.37	0.36	0.2	0.31	0.62	1.91	1.9	0.88	2.7	0.98	1.33	1.79	0.3	2.94	0.6	1.88	3.17	4.02	0.56	3.6	2.11	0.41	3.54	0.92	0.66	0.47	0.33	0.49	1.45	0.32	2.17	0.74	0.51	2.16
AC132872.2	0.18	0.26	0.39	0.04	0.02	0.48	0.16	0.45	0.07	0.95	0.05	0.23	0	0.21	0.42	0.02	0.19	0	0.06	0.11	0.47	0.21	0.63	0.58	0.22	0.13	0.37	0.02	0.58	0.21	0.14	1.02	1.13	0.37	0.64	0.4	0	0.3	0.25	0.13	0	0.18	0.05	0.3	0	0.4	0.08	0.27	0.36
AC133528.2	16.54	21.88	0.77	6.31	22.24	4.48	8.52	5.6	9.89	1.69	22.15	12.43	8.39	6.33	8.23	5.05	7.16	19.35	7.84	14.38	3.66	18.66	7.75	3.71	13.64	25.96	9.44	21.83	2.22	11.1	17.39	4.01	1.06	6.4	8.61	5.16	22.7	7.38	0.51	18.61	30.92	17	21.83	9.73	9.26	12.65	18.4	0.49	19.29
AC133785.1	0.29	0.08	0.13	0.23	1.08	0.36	0.15	0.72	0.18	0.14	0.25	0.18	0.98	2.39	0.07	0.36	1.13	0.38	1.02	0.87	0.57	0.03	0.23	0.23	2.06	0.61	0.03	0.49	0.02	0.02	0.88	0.02	0.06	0.12	0.57	0.25	0.01	0.26	0	0.1	0.12	0.21	1.08	0.1	0.83	0.36	0.19	0.15	0.29
AC135048.1	2.09	1.24	0.17	1.69	2.35	0.71	1.8	1.33	1.05	0.23	0.13	3.02	0.1	0.82	0.88	0.59	0.86	0.38	0.28	0.91	0.81	0.85	1.42	0.73	0.72	1.67	1.06	0.63	0.34	0.82	3.56	1.64	1.8	0.18	2.04	1.38	3.69	5.1	0.36	2.53	2	0.43	0.68	2.2	0.75	2.35	2.53	0.35	7.09
AC135048.13	2.42	2.05	0.49	3.41	2.01	1.55	2.36	2.69	1.7	0.45	1.1	2.3	4.13	2.89	2.49	0.74	2.42	3.25	4.6	2.24	0.81	5.02	3.89	3.09	3.82	6.98	1.1	2.63	0.11	0.82	5.83	0.71	5.23	1.74	4.55	3.67	6.72	5.27	0.08	2.24	4.08	1.56	3.78	2.64	1.94	3.95	3.03	0.3	5.03
AC135050.5	0	1.36	0	0.4	0.13	0.13	0.59	0.5	0	0	0	0.27	0	0.48	0.28	0.34	0.14	0	0.15	0	0	0	0	0.23	0.57	0	0.13	0	0	1.65	0.11	0.47	0.35	0.73	0.39	0.17	0	0	0	0	0.27	0.27	0	0.31	0.31	0	0.26	0	1.06
AC135178.1	3.78	7.1	0.26	3.46	5.76	1.45	8.77	4.33	3.8	0.09	0.81	1.34	2.02	3.35	4.61	2.08	6.8	2.65	4.06	2.25	0.53	6.27	2.71	0.96	2.29	3.96	1.87	2.56	0.15	7.31	4.75	1.04	0.94	4.59	1.92	2.53	4.71	3.96	0.08	2.47	7	3.49	3.53	9.8	3.1	1.46	4.87	0.27	7.02
AC135983.2	0.11	0.03	0.01	0.03	0.02	0.04	0.01	0	0.05	0.1	0.02	0.05	0.12	0	0.01	0.01	0.01	0.14	0.01	0.18	0	0	0.01	0.02	0.03	0.26	0	0.02	0.06	0	0.06	0	0.03	0.01	0.07	0.02	0.03	0.01	0	0	0.09	0.08	0.01	0.01	0.05	0.06	0.07	0.02	0.15
AC136289.1	0.07	0	0.27	0.22	0.07	0.75	0.06	0.09	0.52	0.42	0.07	0.08	0	0.5	0.34	0.28	0.1	0	0.1	0.02	0.34	0.15	0.08	0.13	0.02	0.02	0.29	0	0.1	0.1	0.06	2.36	1.09	0.21	0.29	0.11	0	0	0.47	0.54	0.04	0	0.38	0.05	0	0.24	0.14	0.37	0.16
AC136297.1	262.43	226.8	0	0	59.69	24.86	49.2	33.1	202.32	0	321.28	0	359.87	0	56.42	193.77	25.16	84.2	74.82	60.96	0	9.35	43.1	20.28	40.89	61.2	0.3	71.54	0	62.52	63.17	7.62	0	21.13	58.62	0	60.93	93.4	0	35.88	84.92	2.46	137.17	23.69	227.48	54.45	83.66	0	39.15
AC137723.5	0.13	0	0.56	0	0	0.57	0.08	0.38	0	0	0	0.08	0.31	0.69	0	0	0.08	0	0.17	0	0	0	0.33	0.14	0	0	0	0	0	0	0	0.27	0.2	0	0.07	0.27	0	0.32	0	0	0.23	0	0.06	0	0	0	0	0.09	0.08
AC137932.1	0.54	0.37	0.5	0.4	1.24	0.23	0.46	0.63	0.75	0.42	0.33	0.81	0	0.63	1.99	0.76	0.39	0.16	0.47	0.36	0.31	0.75	0.69	0.47	0.41	0.77	0.68	0.24	0.61	0.43	0.51	0.63	0.62	0.44	0.82	0.61	0.6	0.54	0.17	0.36	0.51	0.18	0.38	0.65	0.09	0.66	0.37	0.19	0.7
AC137932.6	0.09	0	0	0.43	0.04	0	0.07	0.04	0.25	1.12	0.89	0.15	0.34	0.12	0.89	0.35	0	0.29	0.08	0.3	0.21	0.15	0.11	0.31	0.12	0.51	0.28	0.1	0.15	0.05	0.31	0.63	0.24	0.15	0.17	0	0.56	0	0.09	0.07	0.1	0.18	0.49	0.04	0	0.08	0.32	0.13	0.12
AC137934.1	2.87	1.47	0.09	1.08	2.42	1.25	1.94	1.23	1.41	0.39	0.49	0.51	1.04	0.62	2.67	0.73	1.29	1.48	1.54	1.45	0.09	2.65	1.68	0.99	1.88	1.29	0.97	1.3	0.1	1.35	1.62	0.3	0	1.81	1.93	1.57	1.42	0.86	0.02	0.02	2.8	1.55	2.11	3.13	2.53	2.21	1.3	0	3.11
AC138035.2	6.21	3.58	0.42	1.19	2.26	5.4	6.99	7.73	5.98	2.94	4.82	4.14	3.68	12.08	3.51	6.42	13.3	3.11	4.45	5.06	0.64	7.97	4.48	5.84	3.06	17.23	5.04	4.99	0.82	2.73	7.4	2.22	3.09	23.16	17.94	11.29	6.17	16.37	0.49	5.24	8.4	8.68	13.67	12.23	4.86	5.37	8.49	0.23	10.66
AC138430.4	0	0	0.09	0.19	0	0.23	0.36	0.66	0.04	0	0.1	0.22	0	0.38	0.3	0.06	0.34	0	0.04	0	0	1.47	0.07	0.13	0.22	0.5	1.09	0.03	0.06	0	0.43	0.44	0.22	0	0	0.58	0	0.1	0	0.04	0.25	0	0	0.17	0	0.42	0.13	0	0.16
AC138647.1	12.66	3.09	0	0	2.04	4.45	1.17	0.32	9.65	0	41.08	1.05	45.87	2.13	1.38	9.05	0	0	0	1.49	0	0.26	0.46	0	0	0	0.08	3.14	0	1.94	0.15	0	0	0.15	0	0.71	0	0	0.11	0.24	1.43	0.95	2.63	0.1	1.2	0	0	0	0.56
AC138655.1	0	0.05	0.02	0.05	0.02	0.04	0.03	0	0.02	0	0.03	0.05	0.17	0.05	0	0.29	0.08	0	0.05	0.01	0.06	0.03	0.17	0	0	0	0	0.19	0	0.37	0.01	0.67	0.13	0.19	0	0	0.08	0	0.02	0	0.09	0.16	0.05	0.33	0	0.02	0.02	0	0.02
AC138655.6	0.26	0.14	0.09	0.14	0.33	0.25	0.25	0.14	0.29	0.06	0.3	0.1	0.24	0.08	0.24	0.45	0.08	0.12	0.35	0.05	0.05	0.14	0.06	0.03	0.06	0.02	0.04	0.18	0	0.12	0.08	0.2	0.05	0.17	0.06	0.21	0.3	0.04	0.02	0.09	0.06	0.08	0.19	0.19	0.09	0.04	0.22	0	0.25
AC138783.12	1.77	0.87	2.59	2.29	1.19	0.68	2.65	1.69	1.01	0.17	0.87	1.18	0.42	0.57	1.23	0.51	2.35	0.27	0.45	1.74	2.43	1.9	1.42	1.03	2	4.95	1.29	0	1.14	1.54	2.97	1.58	1.19	2.22	3.65	1.72	0.28	0.57	1.05	2.74	0.84	0.26	0.13	0.82	1.46	1.66	2.92	1.73	3.69
AC138969.4	45.8	168.09	13.51	22.52	59.94	52.53	146.35	51.73	160.32	15.68	11.15	28.07	3.94	71.15	65.4	87.09	77.66	14.68	35.1	18.55	41.61	64.76	29.11	17.64	18.54	61.61	26.13	6.51	40.7	186.89	56.65	64.48	50.75	68.29	89.36	136.25	30.19	71.46	13.66	15.6	15.03	4.77	15.63	113.12	116.63	84.97	20.4	13.66	44.65
AC139099.3	3.23	0.12	0.06	0.1	2.22	0.01	1.39	0.09	0	0	0	0.07	0	0.06	0.22	0.04	0.04	2.92	0	0.09	0.04	0.05	0.04	0.29	0.08	0.04	0.3	0.03	0.05	0.07	0.17	0	0.03	0.04	0	0.16	0.73	0	0.04	0.09	1.06	0	0.14	0.2	0	0.8	0.2	0.02	0.07
AC139099.5	3.15	3.65	0.04	1.69	0	0	1.35	0.23	0	0	0	0.59	4.05	0.24	3.05	0.76	0.4	0.1	0.32	1	0.06	1.18	0.05	1.65	0.31	2.73	0.16	6.72	0.27	0.25	1.95	0.33	0.02	1.11	0	0.27	0.05	0.05	0	1.06	0.6	1.19	0.95	0.32	0.21	0.1	0.5	0	0
AC139100.2	2.12	1.3	0.85	1.54	1.99	1.83	1.41	1.63	1.05	1.01	2.89	2.8	2.71	1.9	3.12	1.01	1.37	1.14	2.1	1.44	2.1	2.32	1.2	1.19	1.87	4.68	3.93	3.09	0.26	2	1.09	4.11	7.59	3.32	2.55	3.04	2.75	4.66	0.55	0.34	1.75	1.9	3.85	1.18	0.93	3.09	1.24	0.58	1.9
AC139100.3	0.92	1.32	0.16	1.07	2.53	0.34	0.77	0.86	0.99	0.05	0.76	0.38	1.17	0.34	6.07	0.7	0.64	0.4	0.8	0.8	0.29	1.82	0.26	0.39	0.13	2.79	0.34	1.17	0.05	0.64	1	0.74	1.67	0.71	0.98	0.44	0.85	1.08	0.14	0.22	1.1	0.8	0.94	0.31	0.45	0.51	1.11	0.07	2.6
AC139426.2	0.11	0.17	0.07	0.15	0	0.1	0.06	0.19	0	0.17	0.03	0.03	0.04	0.26	0.07	0	0.06	0.06	0	0.17	0.92	0.03	0.13	0.26	0.13	0	0.12	0	0	0.12	0.05	0.21	0.76	0.1	0.2	0.13	0.06	0.06	0.11	0.11	0.09	0.12	0.02	0.14	0	0.03	0.03	0.04	0
AC140481.1	16.81	1.44	0	2.01	19.03	17.48	3.35	24.82	16.27	0.71	15.72	3.34	22.81	9.74	26.66	10.37	1.22	16.47	7.36	5.75	0.03	6.93	5.08	0.92	11.86	11.75	1.89	3.92	0.52	3.63	23.14	1.31	5.09	0.31	19.02	11.88	1.61	0.74	0.14	0.85	0.94	5.08	5.75	0.55	3.32	11.6	9.31	0.53	21.25
AC140481.7	0.68	0.25	0	0.22	0.8	8.58	2.3	1.6	2.18	0.91	0.46	0.25	0.44	4.06	4.32	0.83	0.29	0	0	1.66	0	0	1.04	0.5	0.24	0.18	5.06	0	0	0.15	0.33	0	3.86	0	1.38	4.24	0	0.22	0.27	0	0.11	0.11	0.09	0	0.13	1.56	0	0.13	21.3
AC140542.2	0.54	0.09	0	0.03	0.32	1.63	0.29	0.31	0.84	0	4.79	0	0.21	0.68	0	1.2	0.07	0	0.03	0	0	0	0.3	0	0	0	0	0.81	0	0.08	0.03	0	0	0.05	0	0.11	0	0	0.04	0	0.21	0	0.1	0	0	0	0.06	0	0.4
AC140912.1	0.45	1.77	0.15	0.09	0.47	0.64	1.33	1.26	0.44	0	0.38	0	0.34	1.01	0.42	1.56	1.67	0.04	0.87	0.24	0.24	0.75	0.31	0.15	0.46	0.05	0.41	0.42	0.06	0.22	0.47	0.07	0.06	0.74	0.24	0.57	0.84	1.17	0.37	0.56	1.1	0.42	0.03	0.79	0.25	0.14	0.21	0	0
AC141586.5	1.62	5.92	1.85	1.84	2.22	5.17	2.9	7.74	1.95	3.73	1.45	1.71	0.85	2.92	2.87	3.47	2.83	1.11	2.63	1.54	5.07	2.49	7.46	2.24	4.22	2.31	4.02	1.55	2.92	4.8	2.01	24.39	23.35	5.42	2.9	6.51	1.82	2.63	1.92	1.14	2.05	1.45	1.41	4.33	1.49	3.29	2.7	3.28	3.35
AC141928.1	1.54	0.34	0.03	0.02	0.91	1.67	0.53	0.91	0.89	0.02	2.11	0.06	1.74	0.71	0.06	0.84	0.2	0.19	0.23	0.57	0.15	0.06	0.46	0.1	0.07	0	0.11	0.95	0	0.27	0.12	0.03	0	0.03	0.09	1.29	0.25	0.4	0.05	0.33	0.28	0.43	1.03	0.09	0.71	0.01	0.02	0.05	0.03
AC142528.1	0.17	0.89	0.4	0.81	0.19	0.13	0.43	0.18	0.22	0.76	0.04	0.05	0.44	0.46	0.15	0.29	0.15	0.1	0.26	0.17	0.35	0.1	0.55	0.17	1.66	0.51	0.46	0.13	0.26	0.68	0.82	1.2	1.96	0.48	0.68	0.76	0.2	0.34	0.31	0.13	0.23	0.09	0	0.57	0.44	1.03	0.38	0.4	1.08
AC144449.1	0.51	0.57	1.52	0.68	0.8	0.75	1.14	0.68	0.66	1.24	0.2	0.4	0	0.39	0.88	0.22	0.55	0.95	1.13	1.05	1.63	1.05	0.78	0.56	0.85	0.25	2.78	0.4	2.25	1.38	0.76	2.64	1	0.44	0.47	0.46	0.78	0.43	1.06	0.59	0.21	0.49	0.4	0.44	0.24	0.24	0.23	1.14	0.1
AC144521.1	3.09	0.73	1.22	2.72	1.07	5.46	0.33	9.75	4.46	0.21	0.9	1.89	0.15	4.22	7.38	1.33	4.84	0.07	0.9	0.89	3.34	6.46	2.45	1.2	0.23	0.13	0.82	0.43	0.1	1.02	1.82	2.48	4.68	7.62	0.09	3.28	0.31	1.91	0.55	1.56	4.59	0.31	1.19	7.59	1.45	0.15	0.07	1.35	2.55
AC144652.1	2.72	3.17	0.27	0.78	5.83	2.89	5	7.02	2.92	0.35	2.62	0.9	1.38	5.85	1.12	2.09	3.31	1.11	1.95	2.16	0.23	1.94	2.12	0.96	8.29	2.77	1.49	1.13	0.03	3.01	3.81	2.05	0.47	2.9	1.39	1.34	1.67	2.66	0.31	3.41	0.85	1.11	1.14	1.94	3.63	0.74	0.65	0.3	12.38
AC144831.1	1.22	1.55	0.03	0.7	1.76	0.63	0.78	0.35	0.47	0.18	1.4	1.02	0.48	0.3	2.47	0.88	0.23	1.2	0.91	2.51	0.1	0.49	0.47	3.88	0.75	2.39	0.86	1.39	0.29	0.4	1.06	0.12	0.15	0.08	1.77	0.62	0.53	0.33	0.11	0.77	1.13	0.24	1.14	0.44	0.46	2.99	1.04	0.05	0.24
AC144835.1	0	0.11	0	0	0.78	0	0.08	0.1	0	0	0	0	0	0.35	2.02	0.39	1.13	0.94	0.43	0.57	0	0.16	0.17	0.27	0.51	0.5	0.91	0	0	0.1	0.13	0	0	0	0	0	0.17	0	0	0	0.61	0	0.32	0	0	0	0.54	0	0
AC145343.2	0.5	2.26	0	0	3.07	0.4	1.28	0.21	0.93	0	1.09	1.15	1.91	1	0.39	0.95	0.19	0.86	1.48	0.39	0	0	0.21	0.32	0.28	5.82	0.18	0.7	0	0	2.19	0	0.24	0.32	0.92	0.76	0.59	0.88	0	0.36	0.95	2.35	1.63	0	0.24	0.57	1.53	0	4.31
AC145676.2	0.1	0.11	0.16	0.02	0.26	0.07	0	0.29	0.02	1.53	0.11	0.87	0	0.04	0.15	0	0.14	0.18	0.02	0.35	0.25	0.04	1.38	0.41	3.47	0.85	0.57	0.05	1.4	0.03	0.3	0.55	0.73	0.08	2.15	0.6	0.14	0.04	0.07	0.04	0.31	0.1	0.08	0.11	0	0.55	0.28	0.4	0.06
AC147651.3	0.71	0.44	0.16	0.59	1.07	0.4	1.91	0.47	1	0.72	0.45	0.13	0.7	0.54	1.39	0.7	0.27	0.55	0.27	1.05	0.3	0.8	0.51	0.25	0.68	2.75	0.89	0.97	0.39	0.35	2.66	0.77	0.08	0.18	1.53	2.79	0.37	0.35	0.16	0.14	0.33	0.54	0.52	0.14	0.47	0.83	0.43	0.27	1.19
AC147651.4	0.87	0.61	0	2.71	2.33	0	0.29	0.18	0.82	0.5	1.19	1.75	1.42	0.79	1.84	0.88	1.02	6.87	1.24	4.11	0.16	0.07	1.2	3.97	1.99	4.51	4.42	0.84	0.39	0.47	0.91	0	0.19	0.84	4.48	7.94	2.54	0.73	0.36	1.19	0.62	2.93	2.68	0.24	1.16	3.24	2.61	0.09	0.46
AC156455.1	2.59	1.14	0.38	2.77	1.39	0.59	0.89	0.29	0.77	1	0.31	4.18	0.25	0.68	0.74	0.23	0.8	3.26	0.9	2.1	0.33	0.53	0.62	0.9	1.02	3.03	2.27	3.63	0.75	0.15	1.26	0.85	2.78	0.22	3.59	1.34	1.88	0.42	1.42	2.63	2.93	4.67	5.16	0.06	0.65	0.86	1.5	0.06	0.97
AC159540.1	77.68	58.03	2.92	30.43	77.62	26.36	38.57	10.66	76.4	2.9	56.65	25.61	26.04	11.87	115.18	102.47	9.51	48.4	7.19	27.79	1.37	22.05	21.02	14.07	16.46	118.37	37.51	45.93	1.36	26.46	27.57	14.89	1.6	37.88	58.85	32.8	43.63	16.84	1.95	22.28	20.54	9.7	65.28	75.91	30.94	27.1	32.33	1.7	66.13
AC174470.1	0.28	1.08	0.46	1.25	1.27	0.48	1.07	1.59	0.44	0.26	0.37	1.79	0.41	0.78	0.81	1.64	0.55	0.52	0.84	0.9	0.55	1.01	1.55	0.74	0.55	2.76	1.49	1.05	1.93	0.93	2.17	0	3.48	0.6	2.55	2.34	0.8	1.61	0.22	0.23	1.33	1.12	0.42	1.57	0.08	2.05	2.32	0.4	3.87
AC195454.1	0.09	0	0	0.1	0.1	0.09	0.1	0.18	0.06	0	0.43	0.05	0.19	0.05	0.05	0.06	0	0.1	0.1	0	0	0.05	0.05	0.04	0.42	0.21	0	0.31	0	0	0.08	0	0	0	0	0	0.05	0	0	0.05	0.09	0.24	0.04	0.05	0.06	0.16	0.24	0	0.1
AC226118.1	0.03	0	0	0.02	0	0.09	0.02	0.02	0.02	0.21	0	0	0	0.08	0	0	0.02	0	0.06	0	0.06	0	0.02	0.05	0.22	0.04	0	0	0	0	0	0.03	0.12	0.1	0.53	0.34	0	0.04	0	0	0	0.02	0	0	0	0.02	0.02	0.04	0.04
AC226150.4	5.05	6.58	0.45	3.32	3.86	2.16	3.48	4.1	3.75	0.17	3.91	2.76	3.54	2.02	3.25	3.4	2.65	5.77	3.43	2.78	0.42	3.75	3.18	1.39	2.09	3.39	1.78	3.18	0.33	4.34	2.8	0.65	0.32	1.86	1.32	1.99	4.76	2.32	0	2.81	6.56	4.52	7.46	2.37	2.74	1.79	4.66	0.15	6.64
ACAA1	84.67	57.19	7.77	76.72	105	44.69	56.47	55.4	77.89	23.06	68.28	72.38	51.9	70.34	63.39	63.01	76.27	95.14	74.51	97.91	27.33	63.93	60.19	63.98	64.01	95.41	49.05	66.5	20.95	70.02	95.04	27.4	23.42	28.41	67.62	58.97	101.56	86.69	24.62	76.03	72.18	66.48	128.2	29.65	59.82	58.35	89.17	16.03	81.12
ACAA2	20.67	2.82	1.17	19.27	16.4	19.15	6.22	16.35	11.29	1.5	15.75	31.24	11.57	21.53	21.24	13.75	12.68	35.01	21.26	37.71	0.73	4.87	14.79	14.86	15.87	29.3	12.89	10.07	1.37	6.65	35.82	0.27	2.9	8.66	26.39	41.76	16.21	6.85	0.42	12.54	8.96	5.63	23.65	15.34	11.3	24.25	26.25	1.05	53.71
ACACA	14.15	17.98	9.74	18.07	16.83	24.8	32.07	33.42	20.29	7.46	13.53	11.23	6.1	23.28	22.66	11.76	27.6	9.37	12.81	12.51	12.95	29.61	15.89	11.03	18.02	12.7	16.1	9.79	3.45	22.6	23.23	36.49	8.85	28.12	15.22	16.27	13.25	19.55	7.68	15.77	15.69	8.06	11.43	29.55	9.79	5.79	11.22	4.73	26.87
ACACB	4.07	1.81	0.56	5.81	4.81	13.19	1.72	7.07	6.18	12.69	3.82	2.33	5.16	10.53	3.98	6.82	1.72	5.5	7.96	6.1	3.88	0.82	3.58	1.11	7.35	7.04	5.35	1.87	6.96	2.09	13.1	1.02	23.69	2.34	8.1	8.9	3.12	1.64	3.54	1.77	1.23	4.12	8.08	1.33	2.02	3	5.93	2.92	6.05
ACAD10	9.7	21.01	11.53	10.44	16.5	7.45	17.71	19.67	7.45	11.84	7.88	12.72	16.32	10.26	12.29	7.61	16.12	12.37	8.46	9.19	13.77	22.68	11.21	7.52	11.24	21.41	10.87	17.14	8.91	20.27	16.96	19.72	28.69	13.36	12.02	12.83	17.66	12.34	6.6	12.25	18.67	21.35	14.96	22.27	9.62	13.57	19.39	6.4	22.78
ACAD11	13.25	17.23	1.15	33.26	10.58	8.22	16.31	13.6	14.28	6.1	7.97	11.31	7.96	12.78	16.44	11.98	13.21	15.07	21.69	13.05	5.07	14.77	10.69	14.56	14.43	28.67	13.36	15.66	6.52	13.68	15.49	2.3	2.93	10.73	16.3	11.97	12.07	22.9	1.56	16.21	17.5	12.9	12.79	12.06	8.19	35.47	12.48	2.91	9.81
ACAD8	18	22.05	3.16	38.13	31.57	22.75	26.6	33.7	23.67	2.35	17.29	24.69	9.26	24.86	29.56	15.03	27.24	16.77	23.72	15.83	3.41	30.67	19.98	17.81	23.18	26.76	18.45	17.48	5.3	18.11	33.61	6.43	7.29	19.39	26.65	28.95	25.61	31.25	3.03	37.3	40.59	10.83	15.97	30.32	14.36	22.43	36.88	3.13	29.15
ACAD9	18.23	14.92	9.16	29.82	15.98	17.94	34.58	20.01	14.28	13.25	20.25	31.34	13.17	19.26	22.17	12.32	26.26	21.39	13.38	23.06	12.89	25.88	20.76	18.79	22.94	25.5	28.96	20.52	12.23	28.48	26.76	19.08	17.91	30.29	33.75	22.05	27.03	17.7	5.68	21.36	27.99	19.82	26.89	20.15	18.58	18.99	23.19	6.93	24.28
ACADL	1.18	0.11	0.11	0.08	0.96	1.5	0.22	0.38	0.39	0.11	0.31	0.36	0.24	1.47	0.15	0.92	0.09	0.97	0.25	0.48	0	0	1.17	0.44	1.7	0.49	0.06	0.12	0	0.25	0.58	0	0.43	0.32	0.63	5.76	0.15	0.22	0.04	0.14	0.51	0.22	1.16	0.05	0.74	0.73	1.3	0	2.18
ACADM	17.79	13.56	2.82	27.18	20.42	33.09	17.6	33.77	29.69	1.62	9.09	12.21	2.68	42.15	19.14	24.19	38.57	9.62	32.98	13.43	6.21	13.16	31.15	35.52	35.62	24.14	19.74	9.62	2.5	21.73	28.46	1.29	1.74	37.88	24.54	34.72	18.93	21.67	1.59	12.94	17.11	3.82	9.77	44.77	21.07	26.08	19.37	2.87	32.66
ACADS	11.35	3.77	0.54	5.45	11.98	7.36	1.77	6.61	6.46	3.92	11.97	17.9	29.04	13.28	9.48	6.74	4.51	22.16	11.92	23.69	4.98	16.28	12.7	5.98	6.17	15.74	11.77	9.78	5.35	2.95	17.98	0.65	3.69	1.24	11.97	10.78	6.44	3.38	2.82	2.91	5.05	18.41	25.08	1.54	5.91	6.32	14.82	2.34	16.55
ACADSB	3.95	3.19	1	2.74	2.8	12.51	9.58	7.48	5.9	3.4	2.96	2.85	0.87	9.15	7.15	5.06	9.59	2.47	8.06	3.33	1.64	5.92	5.24	4.83	4.61	1.28	5.06	1.79	1.06	5.83	3	5.03	2.48	5.8	3.68	10.98	1.63	9.5	1.73	2.66	1.46	1.73	2.04	8.09	2.44	3.51	1.47	0.83	3.21
ACADVL	819.69	613.35	36.99	596.88	1163.49	151.39	404.93	277.28	613	64.3	675.61	418.47	1245.84	338.42	729.92	501.48	175.4	951.08	247.27	630.45	47	514.64	210.43	649.94	204.07	1509.13	334.42	1049.04	84.3	384.3	676.07	72.99	113.55	77.71	502.2	487.03	959.83	525.1	27.46	561.41	979.09	1174.09	1667.99	450.77	665.59	450.5	669.05	28.37	592.57
ACAN	1.51	48.63	0.16	4.04	4.72	0.83	2.91	0.44	0.8	0.12	0.38	36.04	4.34	1.58	1.43	1.44	4.88	5.17	0.35	0.78	0.01	7.81	0.24	2.98	0.83	1.15	41.3	0.58	0.7	16.5	0.09	0.63	0.14	3.16	3.9	2.25	9.74	0.15	9.55	0.31	0.72	4.95	4.06	0.79	1.84	3.48	0.63	0.23	0.16
ACAP1	7.57	11.52	0.54	1.07	13.46	4.15	1.86	2.56	5.2	3.67	28.38	8.57	60.78	3.34	5.47	7.14	2.83	35.61	8.76	36.75	1.07	4.47	6.08	10.13	8.05	28.34	5.21	21.52	2.48	6.66	11.87	0.95	3.56	1.95	11.08	10.85	5.94	1.21	0.3	0.82	2.18	15.86	42.35	0.65	5.03	13.24	9.14	0.55	6.86
ACAP2	3.42	8.06	7.6	6.23	5.58	19.37	10.54	16.75	6.37	2.99	1.6	5.52	1.3	11.78	9	4.95	10.51	3.2	12.43	4.03	9.89	7.15	8.45	8.18	8.66	4.02	8.91	1.2	4.17	9.85	8.38	4.16	3.5	12.66	6.84	13.11	3.76	8.86	3	3.1	2.63	1.65	3.89	8.19	2.85	6.52	3.23	5.88	5.11
ACAP2-IT1	0.54	0	0	0.08	0.15	3.35	0.48	1.34	0.72	0.11	0.34	0	0.31	0.78	1.75	0.19	0.56	0	0.25	0	0.18	0.4	1.31	0.34	0.5	0.08	0.53	0	0	0.21	0.59	0.14	0.31	0.79	0.15	0.91	0	0.4	0.19	0	0	0.08	0.32	0.34	0.09	0.08	0.08	0.19	0.34
ACAP3	230.09	169.83	72.58	116.84	514.23	66.4	224.37	237.5	202.78	18.18	148.07	215.27	324.21	237.49	170.4	164.76	140.14	125.69	73.84	99.65	93.4	230.39	56.85	70.95	60.7	221.07	107.89	234.71	67.05	300.03	121.6	149.32	58.28	61.14	103.6	286.91	204.01	384.1	25.71	170.88	211.33	149.39	147.19	447.13	426.92	31.07	97.05	23.22	173.03
ACAT1	51.38	65.89	4.95	70.15	58.28	36.22	66.15	35.77	58.16	3.74	59.98	40.17	79.26	42.96	60.23	41.58	65.9	60.6	93	61.17	6.26	83.12	44.28	34	38.32	64.8	24.78	112.16	2.81	85.52	70.61	13.09	4.74	48.01	38.17	29.54	58.58	44.32	3.99	106.26	82.61	161.35	98.24	64.03	28.79	33.54	83.46	1.41	53.22
ACAT2	21.74	26.39	2.19	16.97	43.18	18.07	23.27	18.82	24.69	0.97	19.87	11.66	23.34	24.45	18.16	17.27	10.45	10.14	13.8	13.98	1.74	20.24	39.65	7.85	35.36	9.85	10.69	8.22	0.84	33.17	20.61	17.28	1.28	15.17	10.6	14.16	25.58	8.12	2.56	13.29	10.42	10	16.17	31.26	11.87	7.53	17.47	1.12	37.33
ACBD3	3.7	6.76	3.58	8.84	4.78	12.4	13.17	11.35	5.56	3.22	2.35	10.31	1.16	12.38	9.93	5.19	11.12	3.6	10.2	4.46	1.73	9.91	11.83	19.62	23.22	4.43	17.91	1.77	4.3	10.12	7.59	3.46	2.72	15.56	17.91	21.35	5.14	12.04	4.36	4.24	5.41	1.42	3.96	12.7	3.39	20.9	6.86	1.14	6.88
ACBD4	20.44	32.72	2.12	13.2	23.58	10.58	22.09	13.65	19.23	3.44	28.99	14.72	52.16	13.6	25.17	16	9.21	17.64	12.2	18.98	3.99	22.25	12	12.72	11.01	31.76	11.51	32.5	4.25	11.22	26.66	5.07	6.91	1.79	10.83	17.64	17.35	22.04	1.54	22.46	30.17	76.97	28.92	7.81	15.5	7.58	6.97	1.78	25.02
ACBD5	9.96	19.86	3.12	17.66	9.85	27.03	23.07	38.95	13.27	2.13	6.66	7.17	5.84	27.44	15.21	9.08	24.43	8.64	29.11	9	4.54	24.46	26.87	23.04	18.67	5.89	23.81	7.79	1.83	15.81	5.76	7.08	5.7	13.04	11.07	29.87	10.21	24.07	2.12	11.87	8.98	5.8	7.88	18.11	20.14	10.62	6.52	3.98	11.06
ACBD6	41.58	37.68	4.08	40.44	47.63	16.68	40.91	23.31	27.75	2.4	47.88	49.84	33.76	20.1	29.19	24.73	24.5	42.28	40.22	27.87	4.62	46.45	27.74	23.6	30.82	43.91	38.72	56.48	2.89	60.08	31.32	8.14	5.77	20.95	30.92	14.46	79.73	30.83	4.11	62.86	46.24	57.93	88.83	43.85	19.05	31.64	32.52	2.01	41.5
ACBD7	1.27	1.83	2.38	0.23	0.26	50.78	3.18	11.13	3.1	0.14	0.6	0.33	1.12	20.62	0.48	7.74	4.05	0.1	2.33	1.54	7.91	2.05	3.16	1.79	1.01	0.1	0.72	1.36	0.41	5.07	4.99	1.01	10.91	4.81	0.51	13.57	0.3	2.39	2.88	1.6	0.36	2.67	1.05	6.86	6.57	0.34	0.97	0.73	9.93
ACCS	4.68	0.96	3	5.34	15.25	5.45	1.51	6.11	4.65	7.86	4.81	13.3	9.07	11.47	10.93	7.32	4.57	20.1	8.46	20.38	3.91	6.72	5.43	4.12	3.9	24	16.4	5.34	6.28	0.72	20.09	12.8	9.77	1.26	30.52	19.32	13.32	8.22	1.59	6.17	7.31	12.38	11.67	7.45	8.31	14.07	10.24	2.21	9.56
ACD	32.19	17.36	4.16	29.26	29.6	13.4	32.6	20.85	27.25	5.53	42.06	44.83	46.74	14.77	31.12	14.83	20.3	26.34	13.58	28.67	5.84	43.1	18.45	25.06	17.22	29.77	21.63	47.12	5.92	21.14	37.06	9.24	10.49	19.46	32.11	19.09	26.31	45.54	2.92	36.6	49.8	63.61	31.67	26.46	23.79	23.93	51.14	4.2	41.05
ACE2	0.1	0.08	0	0.05	0.09	0.08	0.09	0.05	0.1	0	0.04	0.09	0.25	0.06	0.25	0.08	0.19	0.05	0.22	0.02	0	0.05	0.05	0.06	0.31	0.05	0.13	0.07	0.02	0.03	0.23	0	0	0.16	0.06	0.13	0.02	0.07	0	0.1	0.21	0.05	0.03	0.4	0.07	0.01	0.03	0	0.22
ACER2	0.06	0.05	0.61	0.21	0.02	1.27	0.41	1.18	0.02	0.37	0.02	0.49	0	0.83	0.51	0.09	0.37	0	0.19	0.06	0.26	0.22	0.48	0.84	0.73	0.13	1.12	0.02	0.14	0.04	0.12	0.13	0.75	1.19	0.65	1.37	0.04	0.25	0.47	0	0	0	0	0.58	0	0.57	0.02	0.69	0.04
ACER3	4	10.04	0.96	3.09	2.76	11.18	5.6	18.27	4.61	0.87	2.46	5.49	2.74	8	6.73	5.97	9.1	6.57	11.76	7.32	4	5.97	9.47	6.85	9.24	3.25	7.01	3.09	2.5	8.67	2.47	2.52	1.41	21.74	9	16.16	3.66	4.64	1.31	3.55	3.16	3.96	2.49	13.26	2.43	5.5	3.26	1.41	2.6
ACHE	22.06	22.2	4.69	8.71	19.82	15.19	22.41	12.76	20.2	1.71	44.27	24.54	18.52	14.42	189.28	14.67	7.13	5.41	9.86	14.91	2.27	12.91	16.01	16.45	14.04	89.66	94.51	12.82	0.52	3.9	37.63	4.84	0.54	0.99	29.76	10.37	11.93	31.31	5.74	3.05	8.94	16.5	12.32	2.15	12.33	27.9	8.3	19.66	10.3
ACIN1	75.08	140.56	36.12	74.86	121.2	47.44	134.1	120.42	100.41	43.72	32.48	99.81	36.23	97.09	108.28	66.97	107.12	72.82	84.59	53.42	32.78	78.75	67.7	76.2	76.07	141.77	111.44	60.38	35.59	129.49	49.81	49.5	44.47	145.51	137.93	128.04	136.41	132.3	15.22	81.08	130.65	33.49	66.25	197.88	96.62	142.87	89.64	16.09	150.78
ACKR2	0.63	0.58	0.26	0.18	0.32	0.93	0.77	0.47	0.45	0.35	0.75	0.39	0.93	0.44	0.49	0.49	0.33	0.57	0.83	1.29	0.49	0.56	0.68	0.32	0.3	1.79	0.21	0.87	0.04	0.32	0.32	0.05	0.29	0.46	0.68	0.47	0.27	0.45	0.02	0.34	0.43	2.41	1.48	0.15	0.42	0.47	0.38	0.13	0.19
ACKR3	4.22	3.48	0.45	9.23	8.02	4.2	5.99	17.89	5.04	0.57	1.91	15.99	2.49	12.72	10.6	4.25	16.26	6.18	9.45	9.03	2.67	11.37	6.01	22.05	25.71	42.32	18.7	3.2	0.72	10.99	45.17	0.37	2.16	20.79	20.56	4.86	14.12	2.5	0.81	16.33	9.23	3.65	9.01	3.44	1.98	10.86	18.01	1.45	7.18
ACKR4	0.02	0.26	0.07	0.21	0.31	0.23	0.06	0.28	0.05	0	0.09	0.04	0.22	0.39	0.41	0.11	0.66	0.09	0.24	0.19	0.21	0.13	0.13	0.81	0.05	0.55	0.32	0.07	0.06	0.5	2.88	0.04	0.17	0.33	0.37	0.09	0.15	0.08	0.05	0.2	0.21	0.1	0.38	0.15	0.14	0.28	0.12	0.02	0.23
ACLY	15.87	29.87	15.33	35.6	23.29	26.83	34.44	47.8	20.65	15.05	10.08	30.48	21.41	32.99	46.65	15.89	41.13	9.42	31.5	14.14	16.68	36.71	50.56	51.96	75.93	23.87	56.6	10.62	14.44	35.72	23.22	62.39	20.17	54.18	53.49	54.1	22.42	54.1	22	16.82	14.77	7.75	15.22	43.92	17.34	30.19	17.62	15.96	31.63
ACMSD	0	0	0	0.04	0.11	0.05	0.08	0.25	0	0.09	0	0	0	0.06	0	0	0.08	0.56	0.04	0.09	0.14	0.02	0.31	0.02	0.16	0.31	0	0	0	0.13	0.05	0.14	0.35	0.42	0.29	0.29	0.07	0.04	0.1	0.24	0.09	0	0	0.18	0	0.13	0.04	0	0.36
ACN9	8.69	3.75	0.2	13.24	12.56	4.83	10.34	6.98	6.32	0.38	5.64	21.4	0.61	9.64	10	5.05	32.3	7.15	10.92	11.26	0.22	11.37	8.39	10.53	14.77	21.15	18.55	4.29	0.18	2.51	26.04	0.11	0.28	9.2	10.75	11.22	5.75	9.41	0.16	16.87	3.21	1.9	5.91	15.76	2.63	10.76	11.36	0.37	36.66
ACO1	8.04	7.1	1.3	10.97	8.61	8.38	11.75	8.71	9.62	1.45	4.81	9.44	3.07	11.09	10.21	6.54	12.29	6.66	9.69	6.15	1.58	9.9	9.38	13.31	7.78	8.28	9.96	5.73	0.99	7.52	13.28	1.57	1.52	10.07	13.81	13.58	9.56	12.17	1.35	10.05	13.18	4.76	5.87	11.05	4.41	9.93	6.1	0.79	5.35
ACO2	103.27	70.21	8.65	97.63	116.22	136.82	75.61	90.91	83	15.75	127.18	49.51	86.6	135.08	47.26	64.85	84.41	45.26	79.72	106.88	15.55	277.94	119.8	68.96	68.45	30.57	62.77	67.56	9.3	68.1	98.36	28.5	15.66	68.17	25.91	59.67	60.73	75.45	14.59	62.37	53.42	64.7	79.1	49.61	94.21	47.2	54.71	10.6	35.69
ACOT1	3.93	0.63	0.06	3.09	4.23	6.85	3	5.33	3.42	1.15	3.2	3.84	0.62	3.1	7	4.85	4.57	5.66	4.89	7.66	0.93	2.9	4.14	2.69	4.98	3.03	1.04	0.87	0.34	2.76	1.82	0.04	0.19	1.71	3.24	3.83	2.65	2.32	0.79	4.16	2.91	0.93	4.35	3.76	2.02	3.09	4.84	0.39	2.48
ACOT11	1.48	1	0.91	1.24	3.76	2.57	0.32	2.74	1.69	4.49	1.59	1.92	2.21	2.51	0.97	2.55	0.96	1.85	2.91	1.63	1.59	0.09	1.05	1.77	1.15	10.69	1.62	2.25	1.13	0.92	4.38	0.39	11.72	0.85	2.41	1.91	1.95	0.25	0.67	1.43	1.58	1.77	4.79	2.65	0.8	1.85	0.61	0.64	1.97
ACOT12	0.08	0	0	0.15	0.81	0.18	0.04	0	0.31	0	0.07	0.04	0	0	0.13	0.37	0.02	0.08	0	0	0	0	0	0.05	0.97	1.29	0.49	0	0.13	0	0.13	0	0	0.08	0.92	0.19	0	0.02	0.12	0.04	0	0.02	0.03	0.18	0	1.38	0.06	0.32	0.17
ACOT13	23.43	32.5	0.28	27.31	37.51	10.31	13.4	10.18	30.67	1.76	27.71	24.26	21.23	9.38	24.5	21.72	10.88	30.5	36.62	21.25	0.67	13.96	17.75	14.1	13.55	31.41	12.97	23.1	0.21	19.5	19.24	0.69	0.87	14.71	14.6	12.4	24.43	8.92	0.33	17.32	14.22	21.29	24.7	3.66	15.78	18.82	14.8	0.75	25.33
ACOT2	18.48	6.23	0.19	14.43	22.26	17.66	11.8	23.24	14.43	4.85	16.25	20.52	11.01	18.41	29.72	12.72	16.18	27.06	28.86	20.59	5.91	15.59	18.95	19.21	21.46	16.94	6.14	8.91	3.03	12.43	9.74	8.11	2.48	10.93	16.26	18.11	17.23	14.76	4.66	22.62	17.29	16.09	20.64	21.14	17.47	13.08	17.36	2.23	19.57
ACOT4	2.29	0.39	0	0.33	0.97	1.56	0.14	0.32	1.71	0.21	2.62	1.16	0.92	1.09	1.85	1.67	0.17	1.1	0.26	1.01	0	0.07	0.37	0.34	0.34	0.85	0.27	0.37	0.07	0.33	0.32	0	0.11	0.08	0.4	3.16	0.28	0.16	0.06	0.2	0.24	0.37	1.04	0.14	0.11	0.49	0.58	0.04	1.63
ACOT6	0.21	0.16	0	0	0.14	0.09	0.14	0.11	0.06	0.31	0.09	0.1	0.24	0	0.06	0.6	0	0.16	0.06	0.15	0	0.06	0	0.16	0	0.27	0.04	0.12	0.23	0.18	0.06	0	0.12	0	0	0.11	0.12	0	0	0.18	0.16	0.3	0.12	0	0.07	0.05	0.19	0	0.27
ACOT7	135.01	23.28	3.87	39.15	69.35	100.2	44.95	20.79	141.42	7.99	231.85	66.55	73.48	58.21	56.5	80.02	29.13	39.55	19.29	70.75	2.82	30.26	34.34	25.52	26.24	41.44	26.82	74.17	3.52	23.08	19.51	9	4.89	23.43	28.68	31.34	47.95	39.66	3.83	33.45	37.96	29.47	63.52	43.35	21.2	22.13	18.15	5.58	50.84
ACOT8	49.07	15.19	5.33	29.92	44.48	28.51	26.11	22.33	41.95	6.48	94.28	26.22	99.7	23.45	27.06	25.32	21.22	36.65	22.85	41.55	7.79	33.49	30.64	17.37	23.11	30.37	17.92	73.12	5.84	20.8	33.3	8.77	14.63	16.09	36.24	23.84	38.36	23.15	6.54	28.13	45.83	76.3	52.8	17.7	21.3	25.05	42.68	4.84	38.99
ACOT9	8.46	9.2	0.48	13.03	13.1	11.26	2.64	12.86	6.88	4.15	8.4	21.95	11.06	12.82	13.01	6.83	19.85	24.5	11.14	13.36	1.68	10.84	6.81	26.48	20.78	35.38	21.26	6.27	3.62	4.64	14.96	0.25	3.37	13.39	48.92	25.94	10.04	8.96	1.47	10.92	4.43	8.46	15.65	10.42	6.52	28.99	20.83	2.21	38.74
ACOX1	12.24	19.01	4.41	13.29	12.65	8.59	11	18.25	10.66	5.01	16.83	11.6	53.57	12.72	18.35	8.89	18.89	17.59	16.1	14.46	5.29	15.21	16.41	16.22	19.07	22.64	12.27	36.86	3.51	11.74	16.65	6	6.62	10.12	8.86	13.79	13.39	16.59	3.03	29.38	16.73	46.99	30.24	11.33	13.89	9.81	32.17	2.22	11.37
ACOX2	6.76	2.06	0.28	16.18	18.77	2.49	3.36	2.4	2.12	6.38	2.79	3.99	1.84	8.74	2.66	3.02	6.55	9.32	7.7	7.03	3.75	1.37	4.33	10.17	13.99	34.95	4.16	5.04	3.11	4.44	22.05	1.35	1.16	1.54	17.98	4.06	6.66	5.8	0.21	10.12	7.75	4.23	12.22	1.33	3.63	12.1	14.01	1.92	11.51
ACOX3	8.38	14.18	5.94	14.87	12.67	7.59	10.84	10.75	6.09	5.22	7.12	18.25	14.54	6.9	6.31	7.13	4.18	10.03	8.91	6.49	5.14	15.43	11.49	6.58	10.38	26.58	5.16	16.25	2.2	9.87	7.46	4.82	11.5	8.84	12.9	6.72	10.75	8.51	2.52	10.24	12.89	20.09	12.99	12.6	6.48	14.21	6.73	2.38	8.65
ACOXL	0.03	0	0.1	0.11	0.05	0.18	0.02	0.52	0.03	0.11	0.03	0.02	0.02	0.02	0.07	0	0.07	0	0.05	0.09	0.06	0.03	0.08	0.03	0.05	0.19	0.05	0.07	0	0.08	0.03	0.06	0.04	0.01	0.12	0.09	0	0.1	0	0.12	0.15	0	0.33	0.06	0.02	0.13	0.02	0.02	0.1
ACP1	50.91	39.21	5.02	101.82	43.86	60.41	60.47	37.09	67.48	6.87	32.84	30.71	12.69	55.8	56.11	51.28	56.57	31.69	39.05	42.92	12.12	54.62	47.88	51.33	60.85	53.43	70.08	19.36	8.4	62.78	64.68	12.8	9.68	80.96	60.87	53.9	39.78	43.62	3.26	35.68	51.02	17.19	34.69	60.58	31.3	68.16	43.22	3.65	80.09
ACP2	19.19	8.48	5.15	21.76	18.83	21.8	19.31	37.18	15.48	6.46	17.25	31.36	13.08	15.99	21.44	11.25	20.87	32.35	15.35	25.4	10.03	23.76	20.28	31.18	30.87	27.4	45.24	12.66	9.05	13.43	24.09	8.4	7.54	14.54	38.78	40.08	22.48	23.14	3.78	16.32	17.57	15.45	14.97	22.42	10.34	26.29	35.26	4.19	19.53
ACP5	1.49	0.35	0.46	25.78	1.18	0.63	0.63	1.97	0.2	24.64	0.87	76.79	1.05	5.82	1.91	0.59	3.28	143.28	1.16	22.46	0.29	0.88	0.69	47.13	2.57	7.44	32.55	2.32	2.63	1.12	1.69	1.78	4.36	0.86	7.05	12.68	8.56	1.45	0.93	0.42	1.88	5.06	6.31	0.52	1.12	11.89	4.37	1.66	4.26
ACP6	7.51	7.32	1.18	7.06	10.9	3.96	7.95	5.89	5.4	2.73	6.28	16.57	7.66	10.43	10.58	7.23	4.06	13.68	8.64	12.69	4.05	13.79	6.63	10.67	12.5	51.18	8.4	7.46	2.38	5.01	7.19	4.18	3.98	7.91	28.88	13.23	12.99	7.46	1.54	11.4	7.36	8.08	23.62	3.3	4.01	22.4	9.63	1.37	18.17
ACPL2	5.19	9.66	3.15	20.82	11.32	6.33	14	11.24	7.28	2.59	3.99	10.54	2.6	8.9	16.17	6.17	21.59	3.14	31.45	6	1.79	22.68	41	18.09	24.03	12.76	19.7	6.38	6.66	13.23	18.88	3.5	4.02	19.39	12.6	11.62	11.87	12.88	1.46	9.17	8.84	3.67	7.74	10.56	3.35	31.76	18.94	5.98	26.68
ACPP	0.56	0	0.27	0.12	0.2	0.08	0.11	0.12	0	0.44	0	0.16	0	0.15	0.14	0	0.66	0.21	0.39	0.28	0.04	0.01	1.31	0.75	0.35	0.74	0.69	0.06	0.18	0.15	0.08	0.06	0.06	0.46	0.68	0.71	0.22	0.11	0.04	0.11	0.08	0	0.46	0.38	0	2.22	0.28	0.05	0
ACR	1.57	0.39	0.03	0.41	0.67	0.4	0.47	0.78	1.25	0.1	0.74	0.39	0.23	0.15	0.43	1.27	0.03	0.48	0.19	1.95	0	0.46	0.39	0.67	0.25	0.35	0.61	0.42	0	2.1	1.97	0.16	0.22	0.06	0.35	0.27	0.48	0.2	0.04	0.16	0.58	0.81	1.41	0.75	1.41	0.48	0.75	0	1.51
ACRBP	1.04	0.99	0	0.41	0.58	0.89	1.39	0.42	0.99	0.2	0.77	5.19	3.88	0.95	0.67	0.58	1.26	4.11	0.72	2.7	0.78	0.86	0.96	2.84	0.91	4.04	0.82	1.46	0.78	2.61	2.61	0.17	2.09	5.26	1.11	3.78	1.79	0.61	0.29	0.82	9.99	4.99	2.09	2.59	1.09	0.89	2.84	0.2	12.7
ACRC	1.38	1.62	0.35	2.73	1.43	1.46	2.13	1.82	2.85	0.22	1.53	1.45	1.59	1.35	1.94	1.82	2	2.57	1.46	1.31	0.21	2.06	1.31	1.12	1.44	1	1.48	1.75	1	2.98	2.36	1.23	0.61	1.7	3.66	1.98	1.72	1.42	0.24	0.46	2.15	0.64	1.26	5.91	0.65	1.55	0.87	0.4	5.87
ACRV1	1.32	1.03	0.08	1.59	0.88	0.62	0.05	0.24	2.16	0.09	0.92	1.54	1.51	1.08	1.19	1.84	0.09	0.13	0.43	0.28	0	1.59	0.43	0.06	0.54	1.09	1.03	0.48	0	0.1	0.12	0	0.17	2.25	0.06	0.42	1	0.15	0	0.5	0.45	0.29	0.5	0.56	0.17	0.14	0.07	0.16	1.34
ACSBG1	17.53	5	3.81	20.85	14.7	62.4	14.62	41.32	18.29	1.28	12.72	2.98	10.88	86.26	21.65	14.88	10.99	17.06	19.31	38.37	6.32	5.19	13.79	37.35	80.55	5.17	27.48	9.73	13.54	14.48	27.57	6.3	2.99	10.02	28.91	10.84	3.51	5.34	6.01	4.01	8.24	13.14	12.1	0.68	70.92	36.01	9.14	4.62	6.09
ACSBG2	0.1	0.23	0.1	0.08	0.22	0.12	0	0.27	0.21	0.11	0.07	0.26	0	0.18	1.66	0.32	0.03	0.23	0.16	0.29	0.63	0.48	0.25	0.14	0.43	0.15	0.15	0.07	0.11	0.1	0.26	0.07	0	0.74	0.38	0.18	0.16	0.27	0.16	0.15	0.44	1.43	0.17	0.09	0.02	0.34	0.22	0	0.17
ACSF2	22.44	19.33	1.52	17.32	35.26	10.1	5.74	9.26	13.62	6.82	28.82	16.45	50.87	13.63	14.15	17.82	12.55	59.21	23.97	39.86	3.2	8.57	14.83	20.44	14.04	80.08	19.6	50.75	7.32	15.39	39.15	2.96	14.64	2.08	32.48	22.7	35.24	18.1	5.16	34.83	21.59	61.59	73.18	3.82	10.98	27.65	30.82	2.48	65.27
ACSF3	9.82	10.14	8.47	20.46	24.12	7.12	12.89	14.85	11.89	8.37	41.27	16.06	83.87	12.49	9.22	6.8	12.23	35.81	13.49	22.6	8.15	19.55	12.98	10.99	10.17	19.05	11.41	56.32	8.59	17.09	13.49	10.52	12.31	10.27	14.34	11.1	38.34	13.87	4.68	24.22	27.6	12.98	47.88	18.83	20.95	13.22	30.63	2.82	15.58
ACSL1	15	6.18	1.28	10.14	7.51	13.23	7.07	12.87	17.71	8.3	7.06	33.95	4.15	17.12	11.44	11.57	12.38	22.61	27.52	37.31	0.73	4.03	19.88	50.86	5.66	8.17	12.86	2.73	1.81	5.01	9.87	1.37	0.58	11.61	23.48	18.69	6.53	6.23	1.45	3.49	2.82	4.78	5.88	11.31	7.53	15.15	15.58	1.91	7.1
ACSL3	21.44	6.36	2.28	20.85	19.21	46.75	29.42	28.07	24.21	3.31	16.12	28.01	7.91	37.74	72.73	23.97	26.44	20.86	25.02	30.32	10.07	15.11	36.12	33.53	52.85	17.34	52.12	6.26	4.72	28.02	56.92	8.51	4	16.72	42.01	41.76	9.83	15.8	4.38	15.74	8.82	7.28	10.95	21.86	3.76	56.6	16.44	9.35	16.61
ACSL4	9.8	9.5	1.57	4.83	6.2	23.17	11.43	8.68	17.26	1.52	6.36	6.1	4.31	12.25	15.77	10.96	11.44	4.93	9.44	5.54	0.66	7.77	8.27	14.54	10.67	4.86	14.97	4.06	0.75	8.86	3.47	2.64	0.73	9.18	11.78	11.94	4.16	7.23	1.44	3.41	4.32	2.76	3.05	12.65	4.04	9.15	2.36	0.94	4.63
ACSL5	2.75	1.32	0.25	1.91	2.14	3.05	2.4	2.61	3.79	1.15	1.06	2	1.69	3.47	2.29	2.92	3.29	3.54	5.3	4.35	0.2	0.82	4.05	7.72	3.32	3.53	2.38	1.27	0.4	2.84	2.45	0.3	0.13	1.97	3.79	4.48	1.94	1.08	0.42	0.84	1.19	1.24	3.43	0.85	1.12	1.35	3.56	0.74	1.21
ACSL6	13.08	38.24	3.08	3.9	15.32	39.75	30.26	38.12	25.42	2.7	10.63	1.43	5.53	44.7	10.69	22.46	13.77	1.63	9.46	6.94	8.17	30.46	5.52	4.61	4.21	4.36	8.59	3.18	0.97	22.61	11.19	26.43	22.05	4.11	4.78	3.75	2.11	11.2	7.7	4.54	3.57	6.41	5.73	6.04	5.4	0.65	3.54	2.15	10.49
ACSM1	0.15	0.21	0	0.02	0.29	0.06	0	0.03	0.24	0	0.05	0	0	0.08	0.55	0.27	0.04	0.2	0.13	0.28	0	0.19	0.13	0.11	0	0.04	0	0.06	0	0.1	0.05	0.08	0	0	0.13	0.02	0.19	0	0.03	0.29	0.12	0.09	0	0.11	0.05	0.07	0.06	0	0.52
ACSM3	0	0.37	0	0.3	0.19	0.32	0.14	0.17	0.02	0.24	0.31	0.06	0	0.36	0.26	0.45	0.48	0.41	0.68	0.23	0.14	0.09	0.39	0.31	0	1.44	0.3	0	0.08	0.03	0.27	0	0.3	0.37	0.23	0.64	0.3	0	0	0.05	1.31	1.07	0.27	1.37	0.03	0.54	0.17	0.07	0.99
ACSM5	3.5	1.5	0.71	3.02	5.52	4.46	1.78	6	1.16	4.16	0.59	1.31	1.47	15.13	2.85	1.13	9.18	4.74	5.69	7.35	2.75	0.31	2.59	5.45	0.83	2.81	7.37	1.62	0.57	1.38	9.53	0.55	0.42	1.91	4.1	8.17	4.39	1.53	0.59	5.96	2.34	0.89	2.26	1.74	8.52	0.91	1.51	0.81	5
ACSS1	25.81	8.6	6.1	14.44	28.33	25.59	23.83	31.43	27.34	5.66	23.57	10.76	58.73	57.06	11.34	19.49	16.13	23.25	12.84	20.33	9.85	1.92	10.54	12.15	6.85	12.72	13.76	15.29	2.24	8.9	56.92	2.6	27.85	15.81	15.8	39.57	8.11	11.54	3.76	12.56	27.17	14.72	38.91	18.71	12.67	6.3	16.07	4.52	7.26
ACSS2	24.47	17.55	3.85	9.39	23.27	14.24	14.72	14.61	23.64	3.89	17.76	16.47	24.57	16.17	14.01	17.4	10.71	25.8	12.34	20.06	7.21	17.91	15.12	10.85	10.49	24.57	10.76	20.65	6.1	13.86	13.33	9.8	8.76	3.03	24.41	23.52	17.14	15.94	2.94	12.1	16.2	25.88	16.77	11.1	12.27	19.54	15.82	3.17	19.61
ACSS3	4.08	1.05	0.36	2.54	9.78	7.12	1.4	4.28	5.32	2.09	1.57	4.03	0.85	8.96	9.85	5.04	1.69	2.51	2.99	3.37	2.44	0.16	1.94	3.12	20.42	13.2	13.19	1.02	5.43	3.7	9.28	0.12	3.31	0.23	13.46	2.4	0.49	0.6	0.43	0.55	0.47	0.72	1.55	0.38	3.74	16.27	2.4	2	4.47
ACTA1	2.42	1.14	0	0.64	1.62	0.92	1.01	0.14	1.32	0	2.76	0.71	1.46	0.12	2.05	1.48	0.31	0.69	0.3	0.65	0	0.36	0.29	0.5	0.76	1.29	0.16	1.05	0	0.6	0.85	0.05	0.22	0.27	0.36	0.08	1.2	0.61	0.61	0.53	1.57	0.8	1.85	1.22	1.82	0.52	0.64	0.13	1.05
ACTA2	8.61	17.47	1.05	223.07	11.87	14.88	19.49	5.59	6.18	15.54	28.84	400.93	21.79	19.69	73.27	52.91	14.62	50.63	54.41	49.46	1.73	18.91	42.95	212.08	92.45	54.99	90.02	16.15	21.08	9.28	13.45	2.06	2.5	151.03	130.2	21.01	138.37	28.69	4.8	8.85	21.12	11.43	54.93	25.07	12.01	192.68	94.82	2.94	7.19
ACTA2-AS1	0.39	0.08	0.17	1.03	0.5	0.5	0.51	0.83	0.39	0.23	0.18	5.21	0.11	0.23	1.21	0.57	0.13	1.16	0.39	0.82	0.35	0.26	0.54	1.55	0.35	1.84	1.17	0.17	0.13	0.18	0.18	0.27	0.24	1	0.37	0.41	0.89	0.3	0.14	0.11	0.19	0.25	0.93	0.87	0.3	1.98	0.73	0.24	0.21
ACTB	3205.3	4352.94	44.39	2915.32	4778.95	1094.81	4020.41	1288.82	2904.28	229.07	2937.25	3360.93	2381.22	1545.99	2221.59	3147.84	1671.6	5516.36	4682.8	3664.45	64.83	2522.79	2969.66	3391.21	4439.28	7698.95	1751.73	4046.34	144.47	4218.12	2949.98	154.03	53.11	2247.06	5774.36	1957.67	6382.13	1737.86	91.77	2665.76	3350.13	4191.22	4795.03	2683.16	1922.67	8324.2	4161.26	73.22	2828.59
ACTBP13	0.04	0	0	0.03	0.02	0.01	0	0	0.06	0	0.01	0.01	0.07	0	0.01	0.03	0	0.02	0.02	0.01	0.01	0.02	0.01	0.01	0.01	0	0.02	0	0.01	0	0	0	0.08	0	0.01	0.02	0	0.02	0.01	0	0.01	0.02	0	0.01	0.02	0.04	0.02	0.02	0.02
ACTBP7	0	0.11	0	0.16	0.16	0.07	0	0.29	0.18	0.22	0.07	0.08	0.16	0.08	0.09	0.1	0.04	0.04	0.17	0	0.14	0.16	0.61	0	0	0.09	0.38	0.04	0.16	0	0.03	0.48	0.05	0.1	0.07	0.09	0	0.08	0.05	0.07	0.11	0	0.09	0.09	0.14	0.71	0.16	0.95	0.04
ACTC1	0.53	1	0.14	0.09	0.85	0.35	0.67	1.07	0.63	0.03	0.44	0.43	0.42	0.46	1.64	0.37	0.09	0.33	0.66	1.28	0.04	0.13	0.28	0.02	0.75	0.35	0.59	0.13	0.06	0.03	0.83	0.08	0.2	6.97	0.02	0.07	0.13	0.24	0.03	1.2	5.35	0.09	0.31	4.06	0.08	0.47	1.23	0.01	1.45
ACTG1	826.86	646.27	237.87	983.07	806.05	718.57	1092.51	612.09	530.15	622.88	652.44	1587.67	496.53	795.71	716.42	446.35	970.97	1032.78	917.02	1031.18	264.64	738	844.09	1547.32	2126.08	1122.79	1217.71	449.1	413.59	971.05	1158.52	596.92	470.62	2310.83	2101.61	1412.08	1260.03	1127.97	343.21	1103.75	761.42	689.06	1042.42	632.69	531.25	2525.02	1320.45	247.84	782.05
ACTG1P1	0	0.06	0.23	0.27	0.04	0.24	0.43	0.86	0.22	0.33	0	0.12	0.1	0.59	0.21	0.24	0.36	0.08	0.29	0.07	0.94	0.24	0.08	0.14	0.25	0.25	0.3	0.11	0	0.25	0.23	1.09	0.88	0.45	0.81	0.48	0.32	0.12	0.15	0	0.04	0	0.13	0.25	0.14	0.5	0.35	0.09	1.24
ACTG1P10	0.11	0.68	1.17	0.25	0.16	1.59	0.28	2.22	0.05	1.49	0	0.04	0	0.53	0.19	0.24	0.59	0.04	0.16	0.11	4.27	0.66	1.05	0.11	0.79	0	0.37	0.06	1.07	0.55	0.32	6.62	3.33	0.45	0.56	0.62	0.61	0.22	2.04	0.12	0.09	0.41	0.14	0.37	0.22	0.09	0.04	0.5	1.52
ACTG1P3	0.03	0	0	0.2	0	0.21	0.12	0.39	0.18	0.11	0	0	0	0.04	0.04	0.05	0	0	0.13	0	0.18	0.25	0.08	0.07	0.26	0.09	0.12	0.04	0.11	0.1	0.07	0.62	0.69	0.36	0.49	0.22	0	0.24	0.1	0.07	0.08	0.04	0	0.26	0	0.63	0.2	0.14	0.08
ACTG1P4	0	0.41	0.38	0.4	0.06	1.14	0.73	0.81	0.34	0.18	0	0	0	0.32	0.04	0.1	0.33	0	0.61	0	0.61	0.1	0.2	0.41	0.51	0.17	0.94	0	0.06	0.2	0.14	0	1.02	0.67	0.23	0.67	0	1.53	0	0	0.21	0	0	0.46	0.11	0.34	0	0.14	0.29
ACTG2	0.13	0.17	0.07	21.06	0.13	0.53	0.27	0.36	0.27	0.04	1.37	82.65	0.87	0.27	17.53	3.25	0.72	1.16	2.89	1.62	0	0.39	1.44	13.77	2.56	1.57	9.27	0.42	1.09	0.16	0.29	0	0	11.46	4.76	0.79	10.43	1.23	0.62	0.15	1.27	0.16	3.55	1.8	0.43	16.94	6.35	0.1	0.14
ACTL10	0.79	0.11	0.12	0.6	0.72	0.18	0.08	0.21	0.11	3.78	0.56	1.73	1.3	0.33	0.74	0.16	0.18	2.06	0.29	1.08	0.29	0.06	0.4	0.35	0.8	1.14	0.09	0.45	1.62	0.12	1.24	0.34	3.97	0.14	1.59	0.44	0.46	0.19	0.22	0.17	0.36	0.48	1.08	0.29	0.31	1.17	2.22	0.68	1.09
ACTL6A	14.49	27.15	4.14	25.99	22.33	8.28	13.66	25.65	12.8	4.11	2.91	26.11	3.58	12.54	11.94	7.53	22.82	16.63	36.17	14.25	3.65	20.13	17.26	27.73	32.47	41.49	30.45	9.21	7.95	21.85	17.52	5.36	2.25	49.65	26.28	31.81	41.52	16.9	3.25	17.51	20.51	4.23	15.04	22.86	21.66	27.66	23.5	3.14	39.05
ACTL6B	56.54	24.28	5.43	0.12	39.72	38.99	84.87	21.74	47.06	0.15	184.15	23.27	99.37	23.05	67.61	36.39	33.84	0.63	1.18	20.42	4.12	98.45	7.91	2.44	2.73	0.31	2.69	39.05	0	40.69	27.85	16.46	0.51	7.87	0.46	3.85	12.26	48.47	7.41	18.48	23.93	96.56	47.58	71.55	13.8	0.4	0.83	1.44	43.01
ACTL8	0.15	0.03	0	0.06	0.04	0.02	0.17	0	0.07	0.03	0.1	0	0.03	0.09	0	0.05	0.02	0	0.02	0	0	0	0	0	0	0.02	0	0.1	0	0	0	0	2.9	0.07	0.02	2.63	0	0	0	0.06	0.1	0.02	0	0.05	0.02	0	0.04	0	0.09
ACTN1	36.73	5.24	1.59	42.98	41.37	35.85	12.77	10.78	38.87	39.98	14.59	91.19	3.59	18.09	96.31	32.07	13.39	36.93	30.53	50.25	0.59	4.89	127.02	157.85	152.62	97.95	23.59	5.83	27.56	7.76	33.11	1.53	4.23	36.92	125.68	80.02	46.57	7.68	4.48	2.31	14.23	1.59	9.79	31.85	7.73	118.34	92.62	8.85	21.7
ACTN2	42.87	32.71	0.62	33.59	67.19	21.13	30.68	24.3	38.01	4.79	25.92	32.31	14.96	20.89	17.78	22.17	38.93	47.48	23.8	37.93	2.6	20.13	27.9	17.02	10.26	28.84	19.56	17.27	1.13	24.66	20.08	3.4	4.58	6.68	17.47	8.92	30.08	58.66	0.45	18.4	54.1	24.86	31.85	7.19	42.75	16.29	20.15	1.34	32.35
ACTN3	0.07	0.04	0	0.01	0.06	0	0.04	0.05	0.01	0.14	0.12	0	0.21	0	0.06	0.09	0.02	0	0.03	0.05	0.01	0.09	0	0.02	0.01	0.1	0	0.15	0.02	0.03	0.08	0.26	0	0	0.3	0.01	0.01	0.06	0	0.01	0.07	0.11	0.01	0.05	0.12	0.04	0.03	0	0.2
ACTN4	96.76	73.11	57.04	177.72	92.76	134.93	47.82	194.92	95.81	53.8	54.14	175.99	15.76	120.76	138.23	105.54	110.02	101.73	131.79	128.64	38.03	74.05	250.57	295.09	379.97	160.42	600.01	53.81	111.95	68.44	102.83	40.46	29.98	130.27	242.67	465.29	160.24	146.5	22.34	67.29	72.91	36.36	95.92	118.76	62.19	332.95	201.66	70.97	153.6
ACTN4P2	0.04	0	0.05	0.04	0.02	0.02	0.06	0.15	0.02	0	0.02	0.02	0	0	0.02	0.08	0.06	0	0	0.06	0.1	0	0.02	0.05	0	0.02	0	0	0	0.03	0.02	0.04	0.08	0	0.02	0.02	0	0.13	0	0	0.08	0.02	0.03	0.11	0	0.04	0.08	0	0.2
ACTR10	104.4	69.57	1.72	60.31	69.08	49.83	61.87	34.18	120.55	2.38	154.79	76.83	48.17	43.89	88.27	100.84	59.17	80.13	81.52	72.23	2.08	37.95	49.99	35.1	48.76	74.94	36.39	79.65	1.11	84.79	34.76	1.52	2.11	42.78	54.94	41.26	111.02	36.44	2.2	90.36	106.38	53.22	79.89	58.51	26.63	81.21	77.49	2.3	63
ACTR1A	90.63	38.83	17.19	49.38	55.16	64.52	48.04	60.43	65.25	15.93	101.39	65.39	102.49	62.37	71.62	43.29	64.58	77.48	54.64	75.65	18.02	70.89	70.45	56.18	35.62	31.98	45.43	66.37	9.29	42.13	31.46	25.64	22	82.95	35.19	52.69	57.93	57.34	11.33	68.63	54.81	67.28	83.95	71.83	45.93	27.94	62.27	10.3	40.22
ACTR1B	38.66	25.85	10.42	54.01	40.14	72.19	53.08	44.8	57.35	13.88	72.41	47.91	19.82	55.88	47.17	41.67	35.44	36.23	36.91	53.96	12.99	53.51	44.79	39.16	29.17	38.63	49.99	25.39	12.98	31.83	54.17	15.73	23.17	18.88	46.64	41.67	36.92	56.87	9.39	32.3	42.47	26.31	41.95	37.36	26.01	32.6	26.91	9.1	77.03
ACTR2	41.41	43.14	14.81	41.95	31.79	82.42	49.12	65.85	60.68	20.75	25.98	36.37	9.07	66.09	42.51	52.14	63.57	21.98	81.34	30.79	19.42	35.01	73.06	81.24	99.02	35.55	64.81	9.92	31.71	55.04	30.42	16.35	9.47	79.53	63.57	88.26	30.04	35.63	13.65	20.91	19.57	7.88	18.56	59.21	25.3	88.34	27.93	20.4	32.7
ACTR3	11.76	11.66	5.57	36.59	11.44	29.99	24.41	33.06	16.63	10.82	7.69	29.98	5.01	32.12	29.85	10.79	48	12.26	33.63	14.89	9.55	25.45	53.67	85.98	94.71	15.75	60.62	6.16	7.35	21.87	21.94	7.45	6.33	70.92	47.01	72.22	16.33	19.84	4.94	9.12	8.46	4.37	8.94	42.07	8.03	64.19	10.93	8.74	15.99
ACTR3B	15.43	10.31	3.44	7.85	15.28	24.95	17.37	12.81	24.38	0.36	16.99	10.24	6.04	12.33	5.87	17.92	23.84	4.46	5.21	7.66	4.84	14	8.92	5.1	13.44	15.81	8.15	6.46	3.74	9.84	21.46	4.36	3.11	8.76	8.83	8.29	8.08	22.61	2.65	9.84	12.84	3.33	5.55	11.52	6.36	6.84	7.23	1.61	28.63
ACTR3C	1.78	0.41	0	0.35	0.86	0.96	0.1	0.71	1.99	0.03	2.17	0.14	0.95	0.96	0.72	0.55	0.18	0.55	0.26	0.63	0.05	0.04	0.74	0.16	0.19	0.58	0.26	0.43	0.14	0.33	0.88	0.14	0.18	0.07	0.46	0.94	0.08	0.06	0.05	0.13	0.26	0	0.44	0.33	0	0.02	0.18	0.04	2.52
ACTR5	5.11	6.46	0.6	6.14	6.18	3.76	6.97	6.77	5.48	0.98	4.67	8.82	5.58	5.16	4.53	4.12	3.82	5.94	4.18	4.97	0.94	10.27	4.29	4.78	3.14	7.3	4.59	6.85	0.64	6.98	5.5	2.47	1.62	8.57	10.55	5.98	6.82	5.97	0.78	8.06	7.2	5.45	8.24	5.85	3.42	6.79	10.94	0.65	7.46
ACTR6	15.76	25.58	2.16	22.65	12.42	22.43	24.75	25.76	28.11	2.12	13.15	15.48	6.61	26.67	24.02	20.92	33.9	10.95	26.16	14.7	3.36	25.27	20.98	18.34	24.07	11.87	25.15	10.9	0.83	30.18	13.61	3.5	1.02	14.91	18.97	26.42	17.7	24.28	1.32	18	15.28	7.61	9.36	25.63	11.27	19.92	15.11	0.88	19.11
ACTR8	8.35	9.19	0.9	8.06	10.18	7.23	13.21	12.16	8.22	6.91	11.62	18	21.19	11.18	10.91	7.34	10.21	13.44	8.74	9.15	3.35	10.84	9.43	9.67	12.07	10.94	13.38	10.42	3.06	10.57	10.68	7.58	7.28	13.14	15.73	9.26	20.59	9.23	2.58	9.51	15.27	15.83	20.25	5.27	6.62	13.64	7.33	2.75	9.04
ACTRT3	0.31	0	0.14	0.31	0.2	1.08	0.08	0.38	0.4	0	0.53	0.1	0.05	0.7	0.21	0.34	0.14	0.1	0.11	0.56	0.09	0.02	0.57	0.8	0.15	0	1.06	0.28	0.03	0.13	0.54	0.07	0.05	0.19	0.22	1.24	0.16	0.34	0.02	0.5	0.13	0.06	0.48	0	0.14	0.23	0.08	0.07	0.04
ACVR1	3.93	3.22	0.78	12.47	6.3	5.67	7.91	7.23	3.81	5.53	1.9	10.35	1.43	8.89	13.34	2.67	9.08	3.75	13.31	5.18	1.49	6.22	8.95	11.5	9.35	3.49	15.5	1.51	0.62	4.68	7.92	2.74	2.07	10.94	9.8	12.35	3.76	4.84	1.29	2.92	3.13	0.86	3.45	8.02	1.79	9.81	7.46	3.15	4.13
ACVR1B	14.83	10	4.86	6.17	8.47	21.4	11.26	14.48	14.02	2.08	7.64	6.96	2	12.38	14.15	8.73	12.84	3.1	8.87	5.16	6.65	9.35	13.17	13.58	9.87	4.93	11.69	3.28	5.2	6.22	7.45	3.21	6.33	11.45	11.43	13.62	3.7	10.37	2.79	6.29	6.91	1.8	4.07	9.06	4.84	11.32	4.16	5.97	7.93
ACVR1C	0.75	0.43	0.04	0.14	1.26	1.57	2.16	0.66	0.83	0.01	0.81	0.09	0.38	0.66	0.08	1.29	0.18	0.15	0.61	0.27	0	0.2	0.4	0.11	0.27	0.05	0.16	0.19	0	0.17	0.29	0	0.03	0.06	0.06	0.46	0.09	0.27	0.13	0.05	0.2	0.1	0.15	0.56	0.2	0.07	0.02	0.12	0.09
ACVR2A	2.69	2.57	5.23	2.72	2.58	5.19	4.58	5.67	3.81	0.57	2.18	2.87	0.53	4.39	4.79	2.44	4.19	0.95	3.08	1.36	8.24	2.38	2.44	2.02	5.22	2.34	3.73	1.46	2.22	3.28	1.89	2.35	2.41	15.64	3.49	2.84	2.76	2.54	2.29	1.46	3.01	0.52	1.17	11.38	0.91	5.4	1.49	5.87	2.75
ACVR2B	0.97	1.69	1.82	1.59	0.7	2.92	3.17	6.98	1.65	1.02	0.52	1.58	0.98	2.54	0.97	0.9	4.07	0.6	1.66	0.48	4.87	1.62	1.82	0.55	1.53	0.61	2.26	0.82	0.51	2.4	1.17	3.9	8.13	9.06	1.44	2.51	0.88	3.05	1.19	1.48	1.49	0.9	0.74	2.48	0.99	1.2	0.57	0.97	2.89
ACVR2B-AS1	0.23	0.52	0.31	0.29	0.21	0.54	0.98	1	0.39	0.22	0.26	0.36	0.1	0.4	0.17	0.49	1.31	0.03	0.5	0.04	0.37	0.41	0.08	0.11	0.73	0.26	0.37	0.25	0.06	0.35	0.44	0.5	0.4	1.02	0.74	0.2	0.2	0.33	0.21	0.42	0.78	0.24	0.21	0.33	0.45	0.17	0.18	0.07	2.1
ACVRL1	3.56	1.84	3.06	17.02	3.37	7.24	3.24	2.24	2.53	6.14	5.46	7.99	21.63	3.86	9.85	2.76	3.4	8.59	5.3	13.16	1.48	4.6	4.6	17.05	14.65	7.56	19.46	3.2	9.02	2.43	4.02	2.43	14.25	8.86	5.36	12.66	13.46	5.42	4.04	3.74	3.59	5.76	20.59	2.91	2.38	3.25	20.64	3.07	2.53
ACY1	14.12	24.12	1.31	27.11	21.61	6.21	26.74	16.52	11.59	9.43	16.92	39.95	22.87	12.31	13.57	10.22	17.84	29.68	15.59	30.26	2.37	36.18	14.06	15.39	13.46	40.21	10.89	10.89	3.2	25.94	21.37	8.14	7.75	7.61	25.92	9.3	27.53	16.98	3.39	19.72	35.22	33.24	33.11	5.24	15.29	20.31	19.86	1.64	18.98
ACY3	6.5	6.67	0.18	0.03	5.43	4.91	0.52	7.61	4.91	1.16	4.17	0.31	26.78	14.63	1.28	6.38	3.41	0.34	0.56	1.2	1.16	0.54	1.61	0.06	0.71	6.21	0.28	7.97	0.21	1.43	14.83	0.18	0.07	1.38	4.8	0.91	4.75	1.48	0.19	27.88	6.61	16.09	5.65	0.04	34.8	0	0.35	0.67	0.45
ACYP1	55.09	30	0.45	24.43	38.48	31.44	27.55	13.56	70.35	0.8	48.02	16.55	23.82	20.34	23.32	57.34	13.69	20.5	34.64	20.31	1.26	9.67	25.51	9.27	23.78	43.82	7.35	33.45	1.11	37.03	13.61	1.63	1.81	12.22	15	27.96	57.03	24.36	1.19	13.96	33.61	34.96	32.72	31.51	15.7	21.6	44.49	0.9	65.8
ACYP2	94.58	60.22	3.93	64.03	81.33	45.22	35.18	39.65	85.6	5.29	82.25	32.64	43.03	57.35	71.81	66.87	36.21	75.19	67.88	80.55	7.52	51.12	38.59	38.68	41.93	40.05	29.82	44.87	4.93	42.11	59.62	4.55	5.49	24.19	34.39	20.87	73.84	30.86	2.13	74.51	35.44	38.13	63.55	38.2	63.22	20.69	62.95	4.31	55.78
AD000090.2	7.34	3.81	3.97	6.34	8.52	3.32	7.71	6.34	4.59	5.73	3.09	6.71	2.8	7.47	10.43	4.42	10.59	6.41	5.19	5.52	2.13	4.4	6.92	7.21	7.8	11.09	6.43	3.89	2.56	3.42	12.26	2.91	2.17	6.14	10.21	9.89	5.36	15.93	0.97	8.77	3.26	4.22	4.51	2.78	5.06	5.57	9.17	2.25	10.9
AD000092.3	0.12	0.3	0.25	0.69	0.41	0.75	0.99	1.1	0.24	0.29	0	0.49	0	0.99	0.07	0.51	0.07	0.07	0.3	0.19	0.63	0.35	1.23	0.42	0.37	0.07	1	0.06	0.09	0.09	0.35	1.08	1.18	0.75	1.38	0.88	0.22	1.13	0.09	0	0.4	0.07	0.06	1.36	0	1.12	0.34	0	0.67
AD000671.6	0	0	0.06	0.59	0.66	0	0.07	0.79	0.33	0.1	0.16	0.46	0	0.2	0.69	0	0.45	0.66	0.43	0.68	0.13	0.31	1.02	0.62	0.15	0.72	0.39	0	0.59	0.22	0.9	0.47	0	0.31	0.85	1.91	0.94	0.41	0.13	0.15	0.37	0.07	0.08	0.37	0.23	0.63	0.82	0.18	0.59
AD000684.2	0.67	0.13	1.88	0.63	0.63	0.59	0.45	0.39	0.46	0.69	0.28	1.43	0.18	0.82	1.17	0.44	0.83	1.78	0.19	1.24	0.72	0.51	0.56	0.47	1.65	1.94	0.22	0.08	1.53	0.23	1.42	0.31	0.71	0.4	1.86	1.31	0.93	0.41	0	0.46	0.43	0.45	0.62	0.39	0.31	0.57	1.52	0.32	1.71
ADA	7.29	4.83	1.41	9.12	7.74	3.96	2.64	6.34	5.7	1.03	3.15	7.72	9.44	2.2	1.83	2.44	5.86	12.61	4.68	9.77	0.64	10.97	2.49	7.17	4.75	13.33	4.85	5.56	0.83	7.84	4.15	2.12	1.47	3.03	7.45	4.43	9.4	6.41	0.72	6.93	5.52	3.09	3.41	1.85	5.47	7.31	10.39	0.28	2.18
ADAD2	1.32	1.57	0.56	1.76	29	0.96	2.31	0.44	2.08	0.16	4.01	0.36	10.08	0.74	0.78	2.37	0.69	0.83	0.83	8.25	0.17	0.36	0.62	0.69	1.1	0.96	0.69	19.17	0.17	0.51	2.19	0	1.45	0.23	0.33	0.11	2.51	0.43	0.55	1.31	6.7	3.31	25.97	0.82	1.08	0.39	1.43	0.31	0.46
ADAL	3.75	4.12	2.76	3.62	4.66	2.56	5.18	4.51	4.85	0.46	4.51	1.58	3.17	3.21	4.07	5.46	5.34	2.19	4.49	2.79	2.33	6.57	3.23	1.9	3.64	4.21	4.46	2.07	0.55	5.48	5.44	1.39	0.28	5.38	1.79	4.13	5.44	4.09	0.61	3.56	2.52	4.81	2.39	5.28	1.52	3.65	2.53	1.11	3.23
ADAM10	9.72	8.85	4.85	12.73	7.92	26.67	14.58	29.83	12.22	19.01	5.01	7.53	3.34	21.92	11.95	7.93	18.33	8.44	22.68	10.23	11.59	10.32	19.19	20.65	48.48	7.48	31.42	4.85	13.3	10.48	7.24	11.18	6.91	31.27	22.93	34.35	10.92	12.13	7.93	6.51	7.21	4.6	7.84	19.81	5.59	21.54	9.09	12.35	8.93
ADAM11	22.95	7.87	0.84	1.94	10.57	28.97	5.46	6.75	29.16	0.46	49.02	1.84	27.47	15.09	11.69	20.27	1.26	1.68	1.97	8.28	0.4	2.73	4.48	1.83	1.84	2.2	2.62	10.49	0.73	7.34	4.08	1.04	3.5	0.73	3.22	2.66	4.97	6.56	0.81	4.17	6.13	6.85	12.52	3.43	3.57	1.03	2.06	0.87	12.72
ADAM12	0.62	0.2	0.33	2.23	1.13	0.46	0.24	0.63	0.23	4.02	0.05	2.15	0.05	0.24	0.91	0.65	0.56	2.17	0.42	0.66	0.49	0.19	2.14	10.01	20.33	2.98	10.58	0.14	7.77	0.16	0.66	0.84	0.4	2.68	11.26	7.89	1.11	0.24	0.61	0.13	0.41	0.2	0.41	0.75	0.12	16.07	3.34	0.66	0.62
ADAM15	113.92	56.8	5.06	69.88	105.06	20.28	41.51	23.14	56.82	14.39	106.76	73.76	158.13	29.82	64.93	49.38	35.6	196.83	45.93	125.94	6.79	45.05	27.55	67.41	22.95	206.15	34.4	143.23	10.82	33.53	75.01	15.18	26.64	13.68	58.56	54.71	150.55	65.48	7.8	81.6	158.13	164.92	338.93	28.39	58.47	38.67	121	6.97	216.96
ADAM17	1.82	2.15	1.79	10.4	2.35	5.72	6.2	9.25	3.88	2.93	0.35	3.94	0.08	10.22	3.87	2.64	11.99	0.82	5.05	1.87	2.13	5.44	11.76	12.91	16.28	1.55	14.48	0.35	2.15	3.21	4.36	2.79	2.59	23.82	12.66	20.26	0.75	6.11	0.89	1.53	1.1	0.2	0.59	8.87	1.13	13.98	1.91	1.66	6.69
ADAM19	1.66	1.64	0.88	2.14	6.12	1.89	1.53	1.71	2.57	0.97	1.12	2.9	0.4	1.32	5.14	2.02	1.23	1.99	0.96	0.66	0.76	1.55	3.09	7.93	11.42	2.55	5.81	0.6	5.58	0.93	0.79	1.41	0.59	3.8	6.34	12.17	2.03	1.53	0.6	0.57	0.77	0.44	1.35	5.13	0.25	9.37	2.9	1.94	1.26
ADAM1A	3.11	3.33	1.16	2.46	3.15	2.83	6.17	3.66	3.78	0.6	1.18	3.42	0.81	2.84	4.42	2.8	6.07	1.94	2.61	1.6	0.92	5.5	2.59	1.13	1.9	2.42	3.23	1.23	0.2	3.69	4.53	0.87	1.88	6.22	2.12	4.26	1.9	4.36	0.51	2.93	3.56	0.88	1.53	11.15	1.28	3.14	5.62	0.38	6.81
ADAM1B	0.05	0.17	0.07	0.02	0.28	0.18	0.71	0.58	0.27	0.03	0.07	0.08	0.03	0.45	0.37	0.26	0.4	0.02	0.1	0.05	0.16	0.71	0.22	0.19	0.06	0.3	0.08	0.02	0.03	0.4	0.3	0.21	0.16	0.52	0.17	0.36	0.14	0.2	0.05	0.13	0.22	0	0.05	0.21	0.05	0.14	0.36	0.09	0.51
ADAM20	0	0	0.1	0.01	0.12	0.05	0.12	0.1	0.15	0.17	0.06	0.03	0.11	0.04	0.1	0.03	0.1	0	0.06	0.06	0.14	0	0.07	0.11	0.03	0.01	0.04	0.04	0.06	0.05	0	0.45	0	0.08	0.04	0.1	0.12	0.01	0.17	0.01	0.08	0.09	0.06	0.22	0.02	0.04	0.1	0.16	0.15
ADAM20P1	0.54	0.51	0.07	0.34	0.65	0.33	1.05	0.44	0.82	0.04	0.37	0.23	0.43	0.23	0.91	0.69	0.13	0.21	0.37	0.33	0.2	0.29	0.19	0.09	0.05	0.55	0.09	0.26	0.04	0.64	0.29	0.28	0.04	0.47	0.36	0.43	0.2	0.22	0	0.15	0.45	0.32	0.41	0.57	0.16	0.31	0.31	0.04	1.37
ADAM21	0.21	0.11	0.08	0.29	0.16	0.36	0.31	0.27	0.4	0.02	0.04	0.51	0	0.27	0.55	0.21	0.08	0.12	0.21	0.19	0.2	0.15	0.26	0.08	0.14	0.07	0.26	0.06	0.02	0.15	0.07	0.31	0.29	0.64	0.22	1.06	0.21	0.1	0.08	0.02	0.1	0	0.03	0.24	0.05	0.17	0.27	0.23	0.22
ADAM22	5.93	9.36	4.44	6.99	4.08	25.43	27.46	26.72	10.41	1.18	4.91	3.11	2.5	12.13	11.61	6.06	22.68	2.67	6.81	3.01	6.03	12.17	6.42	8.63	6.9	3.28	8.89	2.94	0.7	14.82	4.83	10.16	4.29	25.04	2.61	7.7	3.59	9.28	3.42	8.73	11.01	3.09	2.7	24.22	4.57	1.6	2.22	1.15	4.12
ADAM23	10.44	5.28	1.06	8.11	7.8	19.65	10.07	11.01	14.49	0.66	10.59	7.86	2.58	13.17	14.62	9.58	6.7	4.16	8.18	3.1	1.46	6.05	14.85	5.63	18.62	5.25	24.03	3.38	1	7.08	9.03	4.29	3.11	11.11	6.26	8.88	10.42	6.74	4.99	2.2	7.1	1.09	5.1	8.89	1.28	10.72	5.31	1.46	10.05
ADAM28	7.12	1.86	0.75	3.91	5.06	10.35	1.41	6	1.51	6.09	1.11	8.08	1.64	12.52	6.03	3.49	9.68	8.07	13.44	11.01	1.44	1.73	11.11	12.87	5.91	12.01	9.46	2.17	2.98	1.59	4.78	1.78	0.44	5.31	11.68	30.48	5.39	3.48	0.56	3.17	3.67	3.63	2.88	2.01	5.2	5.17	2.3	2.09	1.57
ADAM29	0.2	0.23	0	0	0.03	0.07	0.15	0.47	0.15	0	0.11	0.03	0.11	0.04	0.04	0.26	0.05	0.16	0.12	0.04	0.27	0.07	0.01	0.08	0	0	0	0.04	0	0.44	0	0.2	0.06	0.34	0	0	0.24	0.08	0.02	0.53	0.25	0.04	0.02	0.3	0.03	0.04	0.03	0	0.03
ADAM32	0.41	0.24	0.99	1.24	0.43	0.88	1.36	0.21	1.32	0.54	1.15	1.35	0.38	0.69	0.85	0.83	0.48	1.17	1.17	0.17	1.47	0.33	0.48	0.89	0.66	4.28	1.46	0.48	1.04	0.15	0.36	0.88	1.69	1.16	4.79	2.29	0.6	0.35	0.86	0.28	0.22	0.04	0.57	1.74	0.36	0.76	0.04	1.12	0.97
ADAM33	11.67	3.45	0.1	1.12	33.06	3.85	1.89	1.31	8.96	1.21	7.84	1.14	10.74	4.15	16.89	12.25	0.53	9.71	2.55	1.77	0.23	0.46	0.96	1.03	4.64	3.67	0.19	4.89	1.25	3.29	9.93	0.17	0.18	0.34	13.27	7.84	1.99	0.75	0.14	0.89	3.2	5.1	14.01	0.22	4.22	14.73	25.93	0.22	3.98
ADAM8	3.25	7.6	2.06	5.45	3.23	1.39	5.08	1.81	2.29	2.82	3.18	44.89	3.59	2.31	5.26	2.37	2.44	5.18	0.75	10.7	3.16	3.77	1.29	33.21	4.43	6.21	4.27	1.72	13.35	8.2	1.84	5.6	16.55	0.64	10.63	5.8	4.08	3.53	2.21	3.82	5.06	3.71	1.98	5.6	2.31	20.14	11.72	2.12	9.04
ADAM9	6.68	7.61	2.07	27.43	10.16	12.94	14.22	21.28	6.54	4.24	2.48	18.39	1.47	20.25	12.38	6.59	24.23	11.53	24.03	13.14	2.54	12.56	42.74	67.14	95.1	20.04	48.63	5.18	4.75	11.04	9.21	2.36	1.88	35.6	94.7	42.21	14.19	18.02	1.57	7.15	8.09	3.14	4.66	24.18	5.4	66.54	15.6	1.7	6.34
ADAMDEC1	0	0.12	0	0.63	0.02	0	0.06	0	0	0.35	0	10.59	0	0.1	0.29	0.05	5.14	17.22	0.02	4.04	0	0.06	0	3.85	0.64	19.4	3	0.08	0.42	0	0.07	0	0.03	0.14	0.25	11.95	0.28	1	0.03	0	1.48	0.08	0.07	0.04	0.21	0.7	6.72	0.05	1.48
ADAMTS1	5.1	0.92	0.9	5.92	2.43	5.39	2.19	6.29	2.27	2.25	1.83	8.95	0.36	3.17	8.73	4.26	0.9	3.28	3.03	5.95	0.35	0.69	3.67	29.47	20.11	2.17	30.77	0.57	5.8	0.61	2.11	0.27	0.51	4.64	16.16	15.01	5.31	2.02	0.87	0.39	0.45	0.52	2.08	4.25	0.56	50.28	2.43	2.98	0.17
ADAMTS10	36	25.87	9.56	21.74	40.69	25.86	49.54	35.78	30.85	14.45	24.89	21.4	20.63	18.9	29.53	30.49	30.9	16.03	9.87	17.45	10.23	50.48	16.63	23.75	17.6	65.7	20.85	26.94	9.11	37.87	38.86	17.85	3.62	8.87	34.15	24.02	44.27	46.16	5.41	20.56	58.88	13.79	30.46	70.15	27.14	24.66	58.03	4.16	62.07
ADAMTS12	0.25	0.4	0.22	2.09	1.84	0.03	0.23	1.37	0.1	0.45	0.17	0.82	0.33	1.09	0.88	0.06	2.27	1.54	2.07	0.55	0.61	0.44	2.58	2.87	1.08	4.78	1.27	1.55	2.65	0.61	0.26	0.87	0.08	1	1.66	1.44	1.31	0.45	0.12	1.32	0.34	1.86	3.47	0.92	1.08	0.46	0.19	0.78	3.3
ADAMTS13	21.09	53.9	0.95	9.4	22.47	5.23	26.44	9.92	14.54	0.87	30.84	30.83	52.2	6.27	16.39	18.76	6.66	15.19	7.18	12.57	1.1	23.97	4.21	5.35	2.5	51.04	8.15	32.09	0.59	19.68	13.63	2.01	4.23	1.24	6.95	5.11	29.1	15.5	1.07	15.02	39.71	82.99	34.41	9.47	24.26	6.48	7.71	0.34	37.27
ADAMTS14	1.71	1.08	0.11	2.61	0.46	1.64	0.72	0.77	1.44	2.22	1.18	3.19	0.72	1.66	1.99	2.67	0.32	10.53	3.52	3.59	0.02	0.18	0.42	5.2	4.25	16.75	5.27	0.19	3.59	0.76	0.22	0.39	0.04	0.49	25.78	9.51	4.8	1.11	0.31	0.1	0.33	1.37	0.95	1.23	1.69	7.86	1.15	0.45	0.17
ADAMTS15	0.16	0.36	4.2	6.96	0.74	0.21	0.16	8.99	0.24	3	0.11	7.16	0.82	0.42	1.49	0.39	1.17	0.82	1.83	0.43	5.12	0.57	3.99	3.67	13.98	5.16	0.67	0.85	2.97	0.42	0.07	0.18	0.29	5.35	4.63	0.87	7.49	0.5	0.27	1.03	3.33	0.39	0.84	14.49	0.62	7.02	1.22	0.42	0.44
ADAMTS16	0.21	0.09	0.37	0.15	1.02	0.44	0.21	0.13	0.25	0.04	0.12	0.15	0	0.29	0.04	0.25	0.27	0.1	0.08	0.16	0.02	0.14	1.73	1.7	0.06	0.02	0.87	0.08	0.27	0.16	0.14	0.11	0.02	0.21	0.04	0.44	0.38	0.04	0.23	0.11	0.11	0.03	0.13	0.45	0	0.6	0.08	0.06	0.51
ADAMTS17	0.9	0.62	2.6	0.47	0.78	0.97	1.84	1.37	0.86	0.08	0.51	0.2	0.07	2.63	1.18	0.6	2.71	0.15	0.23	0.48	2.21	2.46	0.09	0.27	0.27	0.46	0.81	0.14	0.36	1.86	1.05	4.39	5.31	0.8	0.26	2.08	0.81	0.17	1.29	0.6	1.29	0.15	0.11	1.16	0.28	0.41	0.22	0.65	0.13
ADAMTS18	1.25	0.02	0	1.17	0.57	0.06	0.1	2.04	1.49	0.26	0.15	0.23	0.13	0.9	0.03	0.54	0.2	0.69	1.44	0.52	0.01	0	2.37	0.48	0.65	0.08	0.62	0.02	0.62	0.14	0.02	0.12	0.02	0.97	0.13	1.52	0.3	0.1	0.06	0.01	0.01	0.02	0.1	0.01	0.56	0.37	0.68	0.23	0.09
ADAMTS19	0.54	1.1	0.88	0.12	0.18	1.28	8.94	0.21	1.27	0.1	0.35	2.55	0.36	0.4	0.15	0.56	0.1	0.17	0.85	0.19	0.76	0.43	0.16	0.07	0.23	0.15	0.07	0.11	0.02	0.26	0.17	0.43	0.14	0.02	0	0.18	0.11	0.58	2.55	0.25	1.28	0.05	0.66	0.48	0.58	0.06	0.2	0.27	0.08
ADAMTS19-AS1	0.5	0.64	0	0	0.06	0.46	1.57	0	0.15	0	0.23	0.39	0	0.35	0	0	0	0	0.14	0.06	0.15	0.26	0.2	0	0.14	0.07	0	0.12	0	0	0	0	0	0	0	0	0.13	0.07	0.16	0.06	0.37	0.19	0.05	0	0.89	0.14	0	0	0
ADAMTS2	6.97	4.29	0.26	1.1	2.7	3.34	1.91	6.41	1.21	1.79	1.13	3.73	0.97	3.57	1.62	2.55	1.41	1.47	1.34	2.12	0.21	7.61	1.64	13.92	1.84	3.63	2.88	0.35	1.33	1.05	0.38	0.78	3.63	0.51	5.21	0.57	2.21	0.62	2.79	0.4	0.81	0.44	2.06	0.71	1.77	2.86	1.75	0.21	0.21
ADAMTS20	0.14	0.04	0.19	0.15	0.03	0.06	0.13	0.64	0.04	0	0	0.38	0	0.01	0.04	0	1.35	0	1.21	0	0.05	2.45	0.07	0.02	0.05	0	0.19	0.01	0	1.05	0.02	0	0.3	0.12	0.06	0.04	0.07	1.84	0.07	0.38	0.3	0	0	4.62	0.06	0.01	0	0.01	0.06
ADAMTS3	0.89	0.09	0.66	0.01	0.5	1.1	0.11	0.09	0.79	0.07	0.38	0.1	0.12	0.44	0.41	1.2	0.23	0.28	0.51	0.37	0.19	0.76	0.71	0.49	4.42	1.64	0.25	0.07	0.42	0.11	0.09	0.02	1.67	0.14	0.94	1.5	0.03	0.05	0.06	0.05	0.16	0.13	0.08	0.07	0.13	1.16	3.11	2.63	0.36
ADAMTS4	5.44	0.6	0.41	7.75	2.03	6.11	0.85	8.59	1.37	22.44	1.72	9.22	1.1	6.8	0.31	2.17	1.72	11.48	8	10.32	0.39	0.56	9.59	14.04	7.53	1.06	5.17	0.5	17.76	1.09	0.23	1.89	1.18	2.78	3.51	12.26	4.16	4.46	2.09	0.61	0.31	3.01	2.94	0.93	2.11	9.37	0.9	5.07	2.46
ADAMTS5	0.07	1.29	0.47	0.78	0.24	0.2	1.86	1.4	0.12	0.3	0.03	0.4	0.15	0.46	0.98	0.09	1.08	0.18	0.47	0.12	0.46	0.43	0.43	0.69	0.86	0.61	1.01	0.29	0.15	0.7	0.82	0.09	0.29	0.6	0.45	0.38	0.42	0.85	0.2	0.57	0.31	0.28	0.22	0.71	0.34	1.35	0.03	0.13	0.3
ADAMTS6	0.62	7.7	4.67	1.43	1.92	0.38	17.8	6.59	0.76	0.73	0.14	1.01	0.08	1.08	4.46	0.49	10.74	0.23	2.7	0.16	5.6	12.43	1.48	1.78	2.04	1.94	1.02	0.57	3.82	3.33	2.54	6.65	2.04	4.36	2.08	5.11	1.67	5.6	3.01	1.35	1.72	0.25	0.49	9.9	1.99	0.99	1.13	1.5	1.99
ADAMTS7	2.42	1.12	0.11	10.29	4.28	0.35	2.55	1.3	1.14	0.41	0.82	10.47	1.94	1.53	4.61	0.62	0.28	3.93	0.63	0.84	0.44	1.43	1.12	6.89	4.47	5.1	5.57	1.26	1.49	0.4	0.4	0.23	3.21	1.91	3.73	16.16	7.02	2.07	0.97	0.77	5.36	0.92	2.3	1.23	1.45	2.96	4.29	0.92	16.97
ADAMTS8	7.29	1.79	0.59	0.76	8.03	7.2	2.83	1.92	10.21	0.92	7.16	1.84	5.07	3.65	1.17	11.73	2.13	3.37	4.71	4.92	1.3	0.27	6.73	1.37	0.91	0.69	0.25	2.35	0.19	5.57	2.13	0.81	0.32	0.85	0.82	1.37	1.69	1.02	0.61	1.63	1.98	1.71	4.66	2.84	4.98	0.83	1.1	1.08	1.47
ADAMTS9	4.97	11.75	0.33	10.47	14.68	0.7	6.86	3.48	2.05	0.76	1.73	57.23	7.71	7.51	47.09	2.32	6.88	9.16	9.34	5.55	5.31	5.54	4.03	18.88	17.82	37.84	7.88	4.72	10.88	11.16	15.21	0.55	0.14	2.13	13.97	2.27	10.9	1.84	1.42	4.62	3.39	19.49	33.04	2.78	4.43	17.1	21.04	2.08	3.97
ADAMTS9-AS1	0.09	0.5	0.08	0	0.39	0.27	0.04	0.05	0.38	0	0.57	0.33	0.32	0.11	0.07	0.78	0.12	0.02	0.07	0	0.99	0	0.56	0.42	0.3	0.07	0.11	0.2	1.35	0.41	0.28	0.08	0.18	0.06	0.17	0.18	0.35	0.07	0.08	0	0.06	0.02	0	0.07	0	0.46	0.18	0.31	0
ADAMTS9-AS2	0.12	0.25	0	0.06	0.11	0.63	0.04	0.18	0.1	0.54	0.09	0.21	0.05	0.62	0.7	0.49	0.03	0.18	0.2	0.12	0.19	0	0.39	0.1	1.26	0.25	0.63	0.07	0.76	0.03	0.71	0.35	0	0.04	1.47	0.56	0.06	0.02	0.09	0.07	0.06	0.06	0.2	0.06	0.12	0.85	0.08	0.17	0.02
ADAMTSL1	0.29	0.11	0.28	0.51	1.19	0.82	0.96	0.56	0.31	0.6	0.27	2.33	0.33	1.02	0.34	0.16	0.46	0.48	0.15	0.14	0.95	0.76	0.43	4.45	0.53	0.19	1	0.24	1.1	1.22	3.28	2.29	1.1	1.76	0.48	0.39	1.22	0.17	3.63	0.87	0.4	0.15	1.84	0.89	0.06	6.9	0.8	0.04	4.05
ADAMTSL2	13.72	13.72	1.02	16.31	10.82	9.27	10.08	6.2	11.14	4.51	11.97	5.91	16.34	8.59	11.01	12.21	6.99	7.55	7.61	9.64	2.35	13.45	10.06	9.18	6.72	7.88	6.2	8	3.37	9.33	13.7	2.27	2.35	3.25	6.37	4.59	13.64	7.29	2.87	13.55	13.88	22.45	11.54	4.62	20.49	1.6	17.59	1.08	6.08
ADAMTSL3	0.22	0.1	0.44	0.34	0.1	0.8	0.19	0.27	0.26	0.17	0.07	0.06	0.01	0.41	0.11	0.32	0.18	0.29	0.47	0.35	2.22	0.14	0.44	1.75	0.45	0.08	0.27	0.03	0.06	0.14	0.09	0.61	0.46	0.65	0.07	0.46	0.13	0.25	0.06	0.27	0.06	0.01	0.18	0.42	0.21	0.13	0.17	0.04	0.05
ADAMTSL4	1.15	0.66	0.47	1.23	2.61	0.73	0.39	1.34	0.86	3.43	0.65	3.45	0.6	2.47	2.56	0.78	0.64	3.14	1.01	4.97	0.94	0.37	3.71	8.19	3.92	10.5	2.29	2.18	1.74	0.49	10.77	1.19	1.46	0.67	7.01	7.11	1.36	1.15	0.3	0.61	1.44	1.55	8	0.8	0.88	7.52	3.49	0.8	36.17
ADAMTSL4-AS1	0.12	0	1.04	0.57	0	0.14	0.16	0.88	0	1.77	0.24	0	0.18	0	0	0.36	0.58	0.27	0	0.51	1.12	0	0.61	0.86	2.25	0.75	0.68	0	2.7	0.19	0.36	1.25	1.3	0.64	1.25	0.18	0	0.3	0.35	0.13	0	0	0.24	0.16	0	1.61	0.27	0.86	0.65
ADAMTSL5	1.42	1.73	0	0.97	1.27	1.13	0.88	2.18	0.58	0.07	2.07	0.79	0.97	1.06	1.46	1.23	1.08	2.02	0.18	2.82	0.22	3.44	1.12	2.24	0.53	6.04	0.8	1.23	0.43	0.8	3.08	0.5	0.07	0.05	2.4	0.18	0.18	0.87	0.2	0.58	3.97	2.53	1.45	0.38	3.95	1.52	4.43	0.12	6.74
ADAP1	105.62	20.73	3.22	42.93	52.24	76.37	15.05	34.05	72.4	8.05	156.63	19.79	142.84	38.69	5.36	71.54	9.46	126.93	45.52	116.86	1.91	4.37	28.59	12.51	4.58	7.47	7.01	45.67	3.56	19.26	5.39	6.82	0.48	4.28	6.76	17.54	25.46	25.57	5.95	13.28	15.86	93.1	58.34	4.97	54.01	3.65	5.7	3.04	6.54
ADAP2	4.6	2.11	1.01	14.45	4.91	3.49	2.33	6.31	0.96	11.11	1.7	5.86	1.64	7.86	4.47	3.4	11.27	14.11	7.75	18.26	2.02	3.2	8.32	24.41	14.47	9.2	14.81	3.22	16.08	3.81	5.64	2.09	2.23	12.72	12.52	21.25	6.46	5.39	0.96	6.11	3.16	5.13	3.66	3.47	6.35	6.67	6.61	4	8.17
ADAR	16.64	9.16	11.14	22.01	27.58	54.56	27.17	56.89	16.19	12.71	14.79	21.28	9.44	51.84	35.68	10.69	52.39	15.37	21.57	18.12	12.26	29.76	48.21	47.74	52.8	19.03	54.06	15.21	13.76	14.52	29	17.37	10.09	58.04	53.22	105.23	11.17	36.46	8.64	17.47	28.71	11.11	18.09	42.51	11.08	38.5	27.99	7.77	43.15
ADARB1	11.29	3.88	1.1	3.35	6.58	12.27	5.53	3.87	10.45	3.29	16.93	4.84	5.79	6.52	7.26	8.42	1.79	4.8	1.69	4.53	2.3	3.54	3.22	4.8	3.6	4.74	5.56	5.13	3.45	3.24	4.38	1.67	2.43	2.32	4.92	23.07	4.53	3.2	2.41	2.95	4.87	3.63	6.97	3.16	1.86	5.79	4.73	1.82	2.5
ADARB2	23.67	1.85	0.65	3.98	2.22	26.25	4.86	12.65	12.97	2.44	15.62	0.86	30.36	41.54	3.07	12.99	5.35	17.19	31.45	32.41	4.48	3.56	15.24	1.32	0.78	0.24	10.29	8	0.13	7.94	2.21	13.59	7.59	0.46	1.54	8.15	10.84	7.15	2.7	5.58	0.9	53.74	18.15	2.31	20.87	0.33	0.49	1.93	0.65
ADARB2-AS1	3.14	0.51	0	0.97	0	0.16	0.09	1.85	1.64	0	2.39	0.27	3.62	0.2	0	2.63	1.54	0.53	2.13	0.32	0	0	0.19	0.08	0	0	0.09	2.02	0	0.12	0	0.31	0.12	0	0	0	0.19	0.46	0	0.49	0.09	3.21	0.58	0	0.93	0.1	0	0	0
ADAT1	14.32	8.39	11.84	12.81	18.7	11.37	13.7	17.07	6.52	6.1	9.76	19.88	4.57	12.76	13.71	5.89	22.91	13.33	11.69	15.31	5.98	12.91	17.3	13.19	18.97	32.28	22.49	3.84	5.04	8.58	15.27	9.07	14.02	41.75	16.45	16.94	10.84	13.22	5.35	8.8	8.7	8.05	11.55	12.95	13.48	14.51	9.53	12.53	17.96
ADAT2	2.44	3.21	0.07	3.56	3.61	2.15	4.37	3.62	3.08	0.29	1.63	2.42	1.15	2.3	3.47	1.74	4.6	3.08	3.75	2.84	0.28	5.29	1.9	3.9	3.68	6.02	4.36	1.65	0.17	3.64	3.14	0.98	0.62	5.01	5.46	6.15	3.91	4.75	0.03	1.41	4.79	1.83	2.78	2.64	0.74	4.76	2.62	0.11	2.9
ADAT3	6.14	1.59	0.74	8.79	5.05	1.95	1.39	3.17	1.67	3.74	2.72	19.62	7.34	2.19	2.77	1.32	2.49	11.46	3.1	12.13	1.01	3.6	6.51	4.42	4.61	8.61	5.78	5.05	2.53	2.36	4.45	2.65	7.39	1.89	9.78	3.95	12.29	5.35	2.44	3.79	13.68	8.94	7.89	2.87	8.8	5.65	11.11	1.42	6.56
ADC	32.15	9.51	1.44	31.67	18.44	22.84	11.41	24.97	24.64	6.91	36.93	20.27	19.57	30.75	19.46	17.77	20.13	30.42	14.06	33.58	4.52	12.18	31.23	15.91	13.12	18.66	12.03	22.81	5.27	10.14	54.5	2.94	7.12	3.43	14.89	17.64	25.1	21.87	1.2	21.48	13.43	20.23	27.56	10.13	15.79	8.5	20.02	1.86	38.38
ADCK1	12.08	4.79	0.88	7.57	13.71	5.87	12.18	11.43	11.63	2.3	11.83	10.25	12.91	7.42	9.14	6.75	10.22	14.24	6.85	10.31	3.43	11.12	7.18	4.56	4.2	9.28	5.27	13.46	1.03	8.27	5.72	4.95	3	7.25	8.28	5.77	10.44	13.58	3.79	13.24	15.86	12.28	8.4	8.26	9.37	5.33	9.73	1.97	14.4
ADCK2	22.63	4.56	6.03	18.27	18.78	13.83	13.83	23.11	12.98	12.47	25.08	15.34	17.69	11.28	7.41	8.46	21.6	36.65	11.19	23.78	3.3	14.91	14.91	13.06	15.89	34.21	20.48	28.14	5.26	5.99	19.16	11.51	7.69	5.61	25.68	16.77	38.55	33.81	5.68	15.61	28.33	44.37	23.66	14.99	4.37	20.13	16.7	5.09	28.28
ADCK3	32.96	21.49	10.97	50.72	23.29	18.28	27.67	22.22	25.42	9.41	38.5	39.91	40.7	19.38	36.87	16.16	17.25	44.9	18.19	22.7	6.03	30.7	26.16	39.76	9.71	29.35	22.23	42.66	9.44	20.45	16.51	16.02	15.63	17.98	38.62	21.5	34.95	29.3	5.16	30.56	50.05	44.04	56.83	19.85	13.11	12.82	30.19	5.49	23.48
ADCK4	17.88	8.37	20.8	28.94	26.89	25.61	18.31	38.54	13.18	43.08	17.59	36.56	15.08	48.63	29.99	10.93	25.16	28.08	16.46	29.93	48.14	20.14	74.13	40.94	82.4	45.29	52.21	31.12	49.35	9.65	48.81	22.63	36.68	14.67	66.86	57.11	20.65	55.85	17.77	24.19	19.27	17.19	28.46	24.97	15.16	72.26	41.78	16.63	46.7
ADCK5	14.98	12.82	2.03	7.62	15.77	6.18	12.83	4.85	14.64	1.8	21.52	14.87	50.97	9.45	11.95	11.1	8.74	11.09	4.96	10.76	1.83	9.91	4.15	5.68	3.59	19.52	7.13	32.16	2.53	9.56	8.22	6.02	5.19	2.5	11.05	5.45	13.6	4.74	1.86	13.06	48.39	41.36	23.1	7.06	11.18	7.1	9.4	1.53	17.96
ADCY1	8.91	2.86	3.1	1.05	5.83	42.07	9.6	10.58	11.01	0.59	13.59	3.05	4.05	11.78	7.86	12.77	2.04	0.46	1.23	2.28	1.12	0.24	5.37	2.12	5.33	1.07	1.98	1.63	0.5	2.12	3.58	0.87	0.21	2.53	1.43	3.35	2.41	3.33	0.76	1.1	1.53	0.92	3.8	4.13	1.54	2.34	0.68	2.52	3.58
ADCY10	0.21	0.18	0.03	0.38	0.25	0.08	0.04	0.1	0.44	0	0.26	0.32	0.3	0.22	0.23	0.5	0.31	0.45	0.08	0	0	0.15	0.04	0.03	0.16	0.03	0.01	0	0.03	0.06	0.16	0	0	0.02	0.22	0.05	0.46	0.02	0	0.14	0.01	0.08	0.01	0.31	0.1	0.14	0.04	0	0.31
ADCY10P1	1.71	6.07	0.03	1.37	1.47	0.78	1.15	1.75	4.76	0.27	0.72	1.3	2.22	2.41	0.97	2.54	2.93	3.41	2.84	1.65	0.14	2.25	0.99	1.12	0.44	1.61	1.32	1.77	0.15	1.45	1.83	0.16	0.72	2.4	1.55	5.18	1.89	1.29	0.02	1.21	4.86	2.88	7.94	1.45	1.41	0.73	0.87	0.05	2.99
ADCY2	12.35	10.67	2.17	5.04	9.85	52.89	16.74	54.12	15.61	4.49	8.55	5.97	6.68	56.04	6.54	9.58	22.99	5.2	21.9	15.26	10.65	49.12	48.03	62.15	12.8	5.14	4.31	6.09	0.52	6.23	24.46	26.22	5.42	16.43	4.98	45.34	7.17	30.52	7.99	15.41	7.67	9.02	11.18	9.56	6.69	10.1	12.7	4.24	22.44
ADCY3	38.49	18.15	7.22	30.84	23.59	25.41	31.22	17.32	34.18	15.69	34.51	40.8	6.26	25.41	32.95	28.46	23.15	35.07	15.71	37.89	4.61	25.74	14.05	52.54	20.29	43.14	50.86	9.93	10.6	13.45	41.44	11.36	9.61	19.72	30.04	24.21	20.77	38.44	5.95	13.22	34.06	5.84	45.68	29.74	9.83	29.52	22.63	10.42	52.85
ADCY4	5.21	5.89	0.24	7.55	4.85	2.62	3.59	1.38	4.95	1.92	3.06	4.13	8.31	3.54	5.14	7.07	1.54	5.1	4.52	5.19	0.69	3.21	2.41	16.36	2.26	7.02	4.02	2.27	2.55	4.85	1.78	1.1	2.31	1.81	3.05	5.21	10.44	5.47	0.68	1.66	4.21	5.99	17.71	1.98	4.19	2.83	7.83	0.7	4.07
ADCY5	11.97	7.21	2.53	10.85	5.48	21.56	9.17	9.84	11.49	3.68	10.63	4.77	7.28	13.82	11.6	10.93	7.05	14.38	11.14	12.2	2.89	13.69	10.78	4.28	1.78	1.76	4.6	3.71	1.53	8.15	1.27	5.72	6.57	5.82	1.89	10.08	5.1	7.78	2.07	5.12	3.69	7.8	6.43	6.09	8.08	2.03	1.61	2.29	3.04
ADCY6	9.91	14.85	4.35	20.03	16.24	13.57	28.09	16.36	18.97	7.02	7.53	14.87	8.32	19.17	22.49	13.69	12.66	5.6	8.53	5.74	7.32	16.19	9.31	12.87	17.18	16.14	14.79	5.25	8.81	15.67	19.33	17.99	15.49	7.34	21.17	22.98	8.78	29.94	6.09	9.35	9.67	6.74	8.61	17.13	2.89	22.94	7.48	13.76	13.22
ADCY7	2.5	1.55	15.01	3.41	2.1	8.21	5.39	15.71	2.44	46.62	2.05	1.94	5.05	8.51	5.34	1.83	7.79	3.56	3.97	5.89	20.14	3.07	7.33	20.65	5.44	3.26	13.92	1.96	28.26	1.64	3.43	29.29	40.47	6.86	9.65	22.94	2.96	15.59	11.64	2.02	4.7	2.4	1.56	17.31	3.73	3.58	2.09	9.86	5.78
ADCY8	4.35	6.56	1.44	4.47	13.63	3.86	3.27	23.2	4.14	1.21	5	0.68	4.29	7.57	8.35	4.1	23.5	7.55	9.35	5.23	9.31	0.7	3.91	13.8	5.31	5.48	0.15	27.27	0.09	2.16	17.66	0.59	0.89	1.49	1.96	1.47	4.99	17.83	0.73	64.93	72	21.68	19.33	5.81	4.53	14.31	15.05	0.28	36.09
ADCY9	2.53	1.91	1.71	2.61	2.64	6.21	1.78	4.7	2.62	2.1	2.25	1.98	1.54	3.2	3.98	2.95	3.4	1.48	1.84	1.41	1.69	3.05	6.63	4.01	5.86	3.86	5.74	1.41	2.86	2.67	1.52	8.06	3.91	7.5	5.8	6.17	2.02	3.68	1.48	1.17	1.83	1.13	1.24	4.95	1.24	5.28	1.62	2.25	1.62
ADCYAP1	3.64	0.41	0.06	0.3	1.1	5.75	0.7	0.52	5.61	0.03	8.82	17.44	1.26	1.01	1.59	5.52	0	0.21	0.02	1.21	0	0.08	1.41	0.56	1.8	0.17	1.45	0.33	0.03	1.81	2.84	0.09	0.03	3.98	0.72	0.29	0.16	0.07	0.21	0.1	1.45	0.04	0.57	0.72	0.12	0.17	1.38	0.27	0.33
ADCYAP1R1	13.08	55.51	63.5	27.82	38.69	42.22	74.39	307.36	19.7	3.1	14.58	1.89	36.54	118.75	26.02	12.42	98.57	16.51	60.61	10.05	168.91	77.21	57.66	44.89	73.48	19.26	7.09	29.99	7.16	44.17	69.64	43.23	66.04	49.65	18.07	25.62	25.54	104.22	13.32	109.84	67.35	105.42	32.8	38.42	39.93	9.67	17.58	10.7	28.98
ADD1	459.22	433.39	10.48	370.72	465.37	143.36	201.13	124.98	385.3	22.49	560.87	294.53	459.65	156.15	306.13	311.81	81.11	414.1	292.53	280.65	32.83	248.06	143.81	109.32	110.16	375.58	125.75	634.17	16.09	217.22	218.89	26.89	34.52	92.7	157.95	151.19	373.21	198.45	14.09	337.72	397.12	540.43	557.71	210.9	277.81	130.82	191.41	18.91	321.35
ADD2	9.98	9.57	25.44	10.01	8.75	38.86	20.54	48.39	19.36	1.31	15.17	7.97	4.75	20.22	14.67	14.53	20.29	0.76	5.7	3.42	17.35	16.91	16.57	6.89	15.54	4.67	17.55	7.46	11.33	10.89	10.9	22.14	15.16	70.56	6.92	10.27	6.37	20.96	7.31	10.18	9.54	3.89	5.3	25.75	5.28	6.55	3.69	12.32	22.08
ADD3	31.92	32.3	6.07	24.98	46.77	87.48	52.28	75.89	38.65	7.31	13.17	15.18	8.82	106.3	26.28	34.44	49.71	22.36	95.84	37.97	24.17	68.73	44.62	72.96	30.63	11.44	37.95	14.05	1.56	27.06	42.56	12.96	8.38	59.75	16.12	71.04	15.95	61.98	2.91	26.75	20.41	10.3	24.27	50.68	79.41	11.11	13.93	4.2	18.81
ADH1B	0.14	0.04	0	0.13	0.11	1.37	0.45	0.09	0.2	0.13	0.11	0.8	0.05	0.45	0.08	0.49	0.13	0	0.39	0.69	0.03	0.13	1.18	0.21	0	0.03	0	0.08	0	0.12	0.05	0.14	0	0.39	0	0.01	0	0.17	0.03	0.03	0.05	0	0.13	0.1	0.14	0.08	0.06	0.03	0.03
ADH1C	0.1	0.13	0	0.05	0	0.12	0	0.08	0	0.14	0.04	0	0.06	0.12	0.12	0.06	0	0.36	0.24	0.15	0	0	0.02	0.1	0.11	0	0.1	0	0	0	0	0.18	0	0.09	0	0.1	0.22	0	0	0	0	0.16	0.13	0.12	0.03	0	0.06	0	0.05
ADH5	23.35	31.93	12.96	54.9	26.01	28.95	38.76	36.71	27.23	9.09	13.38	38.64	6.88	41.95	24.75	19.21	52.46	22.21	45.64	23.81	7.01	53.45	34.56	39.74	58.16	35.62	46.7	16.55	4.2	22.91	50.25	4.7	7.63	62.37	37.52	54.86	25.71	37.98	3.76	29.98	26.21	10.06	26.17	38.07	18.88	41.67	30.63	10.26	28.03
ADHFE1	20.26	26.51	2.08	13.25	20.09	17.16	29.94	19.79	18.56	0.47	10.6	6.73	6.31	26.06	9.28	20.39	16.74	6.63	19.75	10.03	3.94	21.52	8.69	7.4	5.47	11.34	8.25	13.6	0.82	21.62	23.61	2.53	5.41	6.96	3.81	8.88	10.03	21.2	1.76	20.54	11.73	17.33	8.66	6.13	16.28	1.65	11.33	1.33	17.13
ADI1	30.08	22.32	1.08	84.28	27.62	24.41	26.06	14.01	25.46	5.31	23.98	21.41	20.95	33.68	35.9	25.16	21.87	27.23	22.86	37.11	2.99	22.42	20.35	23.72	22.99	35.89	39.75	24.55	1.2	27.99	42.77	1.91	2.02	16.59	36.39	28.63	29.39	17.81	1.54	34.13	34.51	31.16	38.65	31.97	21.42	20.08	23.02	2.68	39.5
ADIG	0	0.5	0	0.11	1.04	0.11	0	0	0	0	0	0.13	0.9	0	0.12	0	0.64	0.4	0	0.6	0	0	0.12	0	0.56	6.67	0	0.84	0	0.09	2.71	0	0.09	0	0.19	0	0.86	0	0	0.27	0	0.47	1.13	0.13	0.13	0	0.89	0	1.27
ADIPOR1	32.38	18.62	7.32	27.3	35.64	30.49	25.18	30.45	31.34	13.58	13.51	30.57	10.55	36.94	36.56	23.12	28.19	27.51	42.72	33.58	5.83	23.26	28.89	42.16	34.72	36.78	42.62	9.84	6.49	19.76	25.08	15.89	12.52	28.22	33.48	38.44	23.55	25.1	9.09	14.94	13.28	8.57	21.72	22.42	17.01	45.08	23.71	13.68	19.57
ADIPOR2	20.53	11.23	3.66	19.07	10.32	27.43	23.45	39.21	29.04	7.55	9.92	19.62	6.88	30.4	17.25	19.13	24.48	23.34	56.87	47.25	8.42	16.59	43.03	15.83	20.1	11.59	19.15	13.75	3.15	18.29	19.05	5.89	3.24	23.64	18.33	36.75	11.07	51.03	4.24	23.78	47.92	12.52	18.09	29.69	21.63	16.77	22.69	5.82	22.7
ADIRF	172.25	38.31	0.83	48.09	187.47	98.02	54.02	39.66	126.57	5.54	194.48	32.09	735.65	168.47	11.49	142.02	11.01	140.17	310.52	145.96	0.77	7.32	45.81	47.57	14.92	4.4	4.99	222.85	2.04	61.38	93.56	1.04	0.55	12.51	3.16	145.68	28.31	21.84	0.66	26.16	24.63	121.94	265.64	1.17	46.64	12.86	34.38	2.94	55.73
ADIRF-AS1	2.09	0.23	0.1	0.54	2.19	1.76	0.49	0.4	1.42	0.97	1.64	0.52	1.41	1.36	0.4	1.74	0.1	2.39	0.36	1.87	0.14	0.14	0.42	1.19	0.62	7.02	0.16	0.69	1.49	0.49	4.79	0.23	0.18	0.09	4.82	1.76	0.21	0.29	0.13	0.23	0.13	0.8	2.46	0.11	0.46	1.89	1.54	0.51	4.87
ADK	8.38	11.9	1.89	13.74	8.56	13.93	14.15	17.55	8.71	2.36	8.07	11.71	5.02	20.73	16.05	8.13	28.54	10.33	27.22	8.81	3.09	14.14	21.74	19.05	10.54	9.51	13.54	10.59	1.23	12.6	9.53	4.14	1.66	39.31	11.78	16.85	16.99	23.06	2.22	18.7	9.91	6.67	7.77	22.08	9.73	8.15	7.59	0.86	8.61
ADM	5.73	1.42	0.27	34.67	2.76	1.16	2.32	1.08	2.4	1.82	2.79	21.06	0.42	0.94	6.78	1.95	1.12	6.85	1.99	29.66	0.29	2.11	0.8	51.3	44.29	13.76	18.99	1.49	5.61	1.02	5.93	0.09	1.1	0.92	33.09	4.15	21.09	1.1	2.05	2.4	1.28	0.61	10.78	8.72	0.27	54.16	38.21	0.78	3.41
ADM2	0.22	0.02	0.12	0.16	0.11	0.03	0.06	0.04	0.01	1.77	0.01	0.23	0.06	0.18	0.47	0.03	0.13	0.16	0.05	0.12	0	0.11	0.13	0.29	0.52	0.17	0.41	0.05	0.12	0.07	0.44	0.04	0.23	0.88	0.09	2.72	0.04	0.07	0.01	0.02	0.06	0.16	0.24	0.07	0.04	0.3	0.58	0.06	1.75
ADM5	4.5	0.97	0.14	1.44	2.89	0.8	1.89	0.53	1.43	0.5	3.52	4.6	5.55	0.57	3.56	2.12	0.29	3.1	1.66	5.15	0.31	0.32	2.76	1.73	0.88	6.56	2.49	5.91	0.55	2.07	1.89	0.37	0.97	0.53	1.82	5.33	3.92	2.35	0.06	1.66	2.6	3.91	7	2.05	1.64	2.25	3.54	0.71	7.22
ADNP	9.06	9.83	1.69	11.98	12.94	11.83	16.17	24.73	10.86	1.05	6.06	12.51	5.27	12.6	15	6.76	27.66	7.81	13.57	5.23	1.57	16.55	13.59	9.38	23.26	11.01	18.45	9.36	0.57	12.68	12	2.26	2.69	52.1	20.67	20.32	10.1	14.79	1.41	10.19	10.61	5.44	7.77	32.92	4.92	23.61	12.91	1.49	20.51
ADNP2	2.48	2.16	2.07	3.73	2.38	4.45	3.18	9.53	3.43	1.48	1.6	4.33	0.75	5.07	3.94	2.02	4.71	2.15	4.21	2.2	1.67	2.94	4.9	4.52	8.14	2.78	6	1.03	1.32	4.03	4.45	1.04	1.59	8.49	7.15	11.29	1.55	7.44	1.06	0.4	1.96	0.82	1.52	10.04	1.69	6.88	3.21	1.08	7.04
ADO	11.79	10.24	2.11	21.06	6.76	15.03	15.26	24.17	11.27	3.11	9.26	14.77	8.09	16.09	15.29	8.1	20.25	13.99	21.53	12.02	3.18	19.35	18.35	17.33	15.92	3.95	17.84	8.79	2.48	15.7	6.02	6.26	9.62	22.79	9.61	16.18	11.92	16.1	2.89	13.66	8.7	7.68	10.61	13.86	11.35	10.63	8.84	1.79	5.68
ADORA1	26.93	5.97	0.23	14.74	27.04	23.9	14.88	20.54	19.8	7.12	37.82	12.31	33.83	61.51	67.57	16.88	16.85	35.39	15.4	43.32	0.58	14.31	23.91	23.27	39.67	26.04	51.06	12.36	8.04	6.3	61.56	1.38	8.46	4.27	40.8	9.76	9.06	9.28	2.76	8.54	12.5	43.29	24.25	2.91	8.07	26.19	38.02	5.59	9.69
ADORA2A	4.05	3.65	0.72	6.56	4.52	2.82	3.05	5.65	3.64	1.9	4.27	4.43	5.67	2.44	4.2	2.96	1.9	2.5	2.05	3.93	2.42	6.86	5.81	7.53	6.39	3.3	7.14	6	1.91	4.01	3	4.45	5.78	4.37	3.05	2.73	4	5.4	0.86	4.98	5.04	4.27	5.9	17.89	1.88	3.07	8.15	0.38	4.09
ADORA2A-AS1	0.04	0	0.07	0.12	0.23	0.13	0.27	0.58	0.15	0.24	0.04	0.03	0.1	0.24	0.17	0.07	0.18	0.03	0.1	0.06	0.33	0.4	0.36	0.07	0.2	0.05	0.16	0	0.41	0.12	0.1	0.6	1	0.38	0.17	0.24	0.02	0.36	0	0.11	0.05	0.01	0.1	1.52	0	0.19	0.27	0.06	0.09
ADORA2B	3.45	0.64	0.69	3.84	1.64	4.51	2.47	1.06	3.6	1.38	2.13	3.15	0.78	3.87	1.16	2.39	2	0.15	1.62	1.41	0.27	1.22	1.34	3.84	4.4	1.74	3.18	0.83	0.29	2.66	2.46	1.64	2.4	2.38	4.14	6.26	2.17	1.7	0.37	0.71	1.3	0.11	1.12	0.69	1.29	5.65	1.66	0.25	3.52
ADORA3	22.19	12.72	1.91	41.77	10.61	17	8.83	23.77	15.26	47.8	12.12	27.26	10.23	25.85	14.57	18.83	38.02	60.82	39.31	89.43	3.86	2.1	57.93	27.98	11.97	18.33	23.42	16.28	2.19	6.98	29.21	1.34	0.84	35.12	46.85	48.23	48.24	19.29	2.1	44.42	16.33	29.32	28.71	16.82	37.55	23.9	20.77	5.15	16.04
ADPGK	18.76	18.93	7.96	15.71	21.94	11.48	15.58	17.08	16.01	19.92	11.51	19.82	12.02	14.35	21	11.39	21.16	33.94	23.01	24.92	24.05	13.06	14.78	36.39	21.48	41.66	22.85	11.95	18.98	15.64	17.2	17.15	7.16	17.95	38.17	28.74	26.99	12.97	8.63	13.01	22.69	9.89	15.32	24.68	10.43	35.58	23.58	12.31	28.27
ADPGK-AS1	0.98	0.1	0.03	0.11	0.8	1.08	0.06	0.17	0.5	0.33	2.9	0.03	1.03	0.12	0.2	0.82	0.3	1.13	0.88	0.77	0.2	0.02	0.34	0.35	0.5	0.87	0.38	0.49	0.32	0.16	1.29	0.14	0	0.16	0.44	0.32	0.69	0.02	0.09	0.38	0.19	0.33	0.82	0.06	0.28	0.24	0.35	0.19	0.92
ADPRH	1.12	0.84	0.42	1.84	2.05	1.29	0.7	0.87	0.28	2.38	0.38	2.95	1.01	1.42	1.9	0.64	1.71	3.42	2.34	3.45	0.42	0.57	2.63	6.39	7.47	3.76	4.64	0.52	1.81	0.52	1.62	0.22	0.62	1.38	6.61	5.01	1.59	1.45	0.19	0.42	1.05	1.19	1.7	0.54	0.92	3.95	3.71	0.77	3.49
ADPRHL1	4.97	0.66	0.14	0.62	2.72	3.86	1.24	1.22	3.25	0.09	8.2	1.51	5.3	2.9	2.55	2.83	1.02	1.14	0.37	2.01	0.29	1.53	2.11	0.88	0.83	1.68	2.37	1.14	0.03	2.38	3.86	1.28	0.96	0.6	1.04	1.44	1.41	0.44	0.49	1.13	2.3	4.98	1.79	2.27	1.6	0.74	1.53	0.34	9.17
ADPRHL2	25.83	14.68	2.12	28.44	27.87	11.61	12.4	22.59	19.51	5.28	19.24	42.23	21.75	18.32	20.22	14.52	17.35	33.17	23.24	30.02	3.34	16.96	27.56	28.82	31.2	69.66	12.69	31.75	5.22	10.74	36.07	3.17	11.61	11.85	39.29	23.76	42.86	22.17	1.73	23.81	42.6	17.73	29.35	26.87	21.34	36.19	66.24	3.71	52.54
ADPRM	2.9	3.54	0.47	4.31	3.48	3.65	8.01	7.51	4.32	0.16	4.14	4.21	4.09	4.43	6.35	2.99	5.82	4.05	6.21	4.13	0.59	6.23	4.66	4.94	8	4.42	7.19	4.36	0.41	10.26	5.85	0.41	0.55	6.75	4.57	8.1	5.08	6.05	0.27	7.64	6.58	4.47	5.8	5.74	2.64	5.61	6.73	0.48	5.46
ADRA1A	0.21	0.83	0.27	0.36	0.88	3.35	1.41	2.83	0.23	0.34	0.18	0	0.25	1.8	4.13	0.38	1.68	0.25	1.13	0.32	4.32	2.03	0.46	1.51	0.27	0.02	0.17	0.27	0.12	0.42	2.86	11.05	9.96	0.4	0.07	1.21	0.17	1.33	1.79	0.39	0.18	0.31	0.2	0.55	0.64	0.24	0.55	0.4	0.09
ADRA1B	11.36	0.53	0.06	1.32	5.38	8.09	2.25	1.73	5.71	0.39	6.71	1.17	2.52	4.71	1.03	3.52	1.45	0.14	0.27	2.63	0.27	0.24	1.74	2.24	0.78	0.25	1.15	1.77	1.62	0.44	1.07	0.04	0.06	0.87	0.2	0.43	3.25	0.12	0.43	0.57	1.22	0.37	3.53	0.25	0.5	0.32	0.74	0.86	0.51
ADRA1D	0.97	0.4	0.1	0.71	3.64	1.46	0.22	0.59	1.39	0.18	2.64	0.16	0.88	0.79	8.9	1.38	0.17	0.57	2.1	0.4	0.39	2.05	2.97	1.26	5.93	0.94	0.19	0.42	0.31	0.36	1.31	0.07	0.47	0.6	4.94	0.71	0.64	0.24	0.14	0.24	0.24	0.1	0.25	0.15	0.18	2.52	11.66	0.09	0.55
ADRA2A	2.64	0.42	0.26	0.2	0.55	5.01	0.31	2.11	2.04	0.28	3.09	0.79	0.72	3.01	3.78	1.1	0.62	1.38	0.49	1.2	0.11	0.33	2.8	37.81	0.6	0.9	0.45	0.58	0.56	0.4	1.31	0.05	0.42	0.29	0.13	1.14	0.32	0.57	0.26	0.18	0.24	1.66	1.59	1.53	0.2	1.65	3.28	0.07	0.81
ADRA2B	0.33	0.05	0	1.07	0.14	0.26	0.71	0.25	0.14	0.35	0.16	1.11	0.11	0.17	0	0.26	0.08	2.47	0.26	0.42	0.03	0.73	0.6	0.11	0.11	0.3	0.03	0.22	0.06	0.13	1.37	0.08	0.08	0.12	0.06	0.55	0.49	0.29	0.17	0.11	0.07	0.34	0.29	0.09	0.23	0.08	0.29	0.01	0.91
ADRA2C	6.73	1.95	0.21	0.18	4.98	5.83	1.37	2.55	2.99	0.16	10.92	0.87	9.26	1.58	0.11	3.94	0.53	2.33	0.55	3.55	0.8	0.38	1.85	1.12	0.12	0.24	1.37	3.39	0.07	1.12	0.91	0.13	0.1	0.18	0.51	3.17	1.54	0.82	0.78	1.86	3.38	1.12	5.78	0.57	1.7	0.05	0.79	0.43	0.84
ADRB1	6.27	2.6	0.3	0.87	4.55	5.21	3.22	1.78	6.44	0.5	5.42	1	2.36	2.66	11.17	7.11	0.73	2.16	0.88	2.4	0.2	0.41	1.32	0.36	0.56	2.86	0.41	1.28	0.47	1.86	2.67	0.3	4.83	0.76	0.14	0.75	0.2	0.43	0.56	0.51	1.22	0.35	2.43	0.49	0.51	0.27	1	0.59	0.34
ADRB2	1.24	0.14	0.28	1.81	0.64	1.71	0.79	1.6	0.33	6.31	0.6	0.24	0.36	2.32	0.82	0.77	2.39	2.38	1.82	2.44	1.48	0.28	2.89	1.68	0.48	0.88	0.79	1.16	0.42	0.71	2.68	0.53	0.41	1.48	1.31	2.7	0.51	0.88	0.48	2.31	0.42	1.9	0.78	0.7	0.99	0.52	1.12	1.14	0.56
ADRB3	0.06	0	0.02	0.35	0.23	0.17	0.04	0	0.07	0	0.03	0	1.18	0.01	0.07	0.24	0.01	0.03	0	0.07	0	0	0.04	0.12	0.01	0.01	0.06	0.07	0	0.03	0.03	0.07	0	0	0.08	0.01	0	0.04	0	0.01	0	0.09	0.05	0.03	0.23	0.03	0.01	0.16	0
ADRBK1	95.15	31.7	7.91	38.68	77.2	63.92	40.76	34.33	44.77	17.56	122.57	49.43	276.56	36.4	45.49	38.21	28.19	74.33	30.66	59.13	9.87	35.29	35.08	66.34	28.21	97.71	30.84	44.9	18.33	26.65	42.8	15.75	12.22	25.66	44.68	45.74	50.97	47.71	8.37	43.65	51.11	51.28	55.04	36.28	63.38	35.33	68.09	7.18	99.89
ADRBK2	4.02	4.66	2.76	2.13	2.72	12.89	5.25	7.46	5.56	0.83	4.56	1.82	1.95	5.86	1.68	3.39	2.62	1.39	3.33	2.15	5.64	11.73	3.44	2.96	1.55	1.46	2.75	1.76	0.89	1.79	1.01	0.23	0.91	5.44	1.05	3.03	0.95	3.77	1	3.58	3.13	2.09	1.84	5.25	1.49	0.65	1.53	1.07	0.82
ADRM1	107.26	44.78	17.16	102.19	121.81	54.83	62.1	59.85	62.82	23.16	120.75	141.86	140.18	58.34	104.42	48.83	52.24	149.15	64.2	134.3	25.59	101.53	72.83	109.07	97.74	109.09	85.62	120.2	28.85	63.25	104.09	29.15	41.96	67.19	144.77	66.32	151.78	62.14	17.12	106.99	110.28	113.21	158.36	64.49	71.42	135.88	166.66	17.02	151.09
ADSL	12.81	13.92	3.52	20.59	16.69	11.15	19.68	22.69	13.09	3.61	11.56	22.25	12.68	15.72	8.48	8.49	24.53	14.79	12.92	15.31	4	30.4	16.78	22.54	25.25	12.71	24.12	13.72	4.59	21.25	19.96	9.59	10.77	34.29	13.3	21.68	16.26	16.16	3.28	22.83	20.8	9.34	17.47	24.97	8.94	23.23	22.67	2.01	4.26
ADSS	13.36	5.65	1.78	12.27	9.02	21.12	9.2	11.84	16.8	2.37	7.43	16.01	3.08	18.04	9.91	11.58	11.18	7.54	16.45	12	1.54	7.95	15.89	15.35	12.15	8.38	15.46	2.81	1.79	8.66	9.16	4.21	2.82	15.73	15.2	21.75	7.36	8.93	1.62	5.17	5	2.86	6.15	7.37	5.38	19.54	9.31	1.36	10.91
ADSSL1	10.98	4.14	1.28	10.66	9.5	3.86	4.76	7.2	4.05	2.66	10.42	11.59	20.71	5.73	29.73	7.95	2.55	12.37	11.07	26.08	0.07	0.62	5.83	6.94	5.21	24.61	4.31	2.25	1.73	3.83	3.49	0.32	0.14	0.91	11.55	7.37	3.07	4.69	0.61	2.17	2.64	18.89	8.63	1	4.79	14.72	6.01	0.65	2.08
ADTRP	0.88	0.26	0	0.21	0.05	1.78	0.15	0.13	3.08	0.22	1.05	0.32	0.16	1.18	0.04	0.79	0.1	0.16	0.09	0.76	0	0	0.41	0.82	0.08	0.1	0.38	0.17	0	0.4	1.18	0	0	0.07	0.2	0.34	0.05	0.08	0	0	0.24	0	0.08	0.27	0.19	0.14	0.66	0	0
AE000661.37	0.04	1.8	0.13	0	0.33	0	1.55	2.66	0.34	1.12	0.4	1.49	1.17	0.14	2.65	0.1	0.16	0.36	0	0.17	0	1.25	0.13	0.55	3.46	1.76	0.56	2.15	0	0.5	0.34	0	0	0.32	2.38	1.69	0.22	0.15	0	0	0.24	0.17	3.17	2.66	0	4.37	0.9	0.2	0
AEBP1	21.7	27.69	3.42	141.28	397.39	4.22	15.7	82.51	8.41	37.29	13.38	148.06	52.73	62.51	120.7	27.81	29.95	131.88	67.29	120.43	1.15	22.38	90.25	39.77	61.9	365.41	182.41	25.58	12.57	8.03	687.83	5.75	23.35	3.68	55.63	115.67	29.83	45.25	4.2	47.41	4.81	67.82	204.77	2.56	20.43	144.53	399.08	14.35	298.51
AEBP2	6.23	6.82	2.73	9.42	5.98	8.08	6.73	9.27	6.33	3	2.82	8.12	1.7	7.48	5.97	5.55	7.78	4.34	11.42	4.29	7.85	4.56	10.3	9.99	16	10.78	8.61	3.08	7.02	7.07	7.16	2.46	3.79	89.47	9.02	11.54	6.66	6.5	2.67	4.04	11.66	2.36	3.27	8.73	3.57	13.05	3.8	2.86	5.77
AEN	5.25	4.11	4.92	6.13	10.85	3.02	10.66	4.45	2.59	5.17	2.97	12.45	6.28	6.41	25.1	3.21	4.05	6.63	6.72	6.29	1.54	7.66	5.73	9.92	22.89	10.09	12.04	3.34	5.73	9.34	8.46	6.4	3.18	11.78	8.39	7.9	5.26	2.57	6.44	2.33	7.33	5.12	5.02	5.48	1.43	27.41	10.71	11.73	12
AES	799.44	303.28	39.93	285.05	787.86	532.59	389.49	312.21	680.29	35.71	936.61	568.28	751.51	285.91	996.96	640.53	221.52	396.1	193.26	421.97	31.83	189.39	275.01	253.37	319.73	491.75	403.55	328.02	60.24	427.43	431.72	80.24	26.72	199.57	305.14	305.55	638.37	250.95	36	295.23	500.14	241.83	587.65	592.71	500.83	472.63	552.47	45.78	527.78
AF001548.5	10.44	1	0.21	4.8	4.77	1.36	1.43	2.3	3.29	0.9	1.5	1.62	3.04	1.92	1.14	1.15	4.69	16.63	7.47	4.09	0.33	0.9	2.76	2.09	2.15	4.41	1.08	6	0.24	1.76	5.43	0.31	0.46	3.26	4.06	6.22	4.21	1.85	0.07	1.75	7.89	6.26	7.24	0.7	8.33	1.19	3.2	0.14	4.96
AF001548.6	0.68	0.16	0.28	0.23	0.11	0	0	0.14	0.27	0	0	0	0.15	0	0.12	0	0.47	0.56	0.13	0.31	0	0.12	0	0.1	0	0	0	0	0	0	0.19	0	0.15	0	0.55	0.28	0	0.36	0	0.1	0.23	0.93	0.48	0.13	0.66	0	0.11	0	0.89
AF011889.2	1.46	0.36	0.1	0.17	1.12	0.47	0.44	0.31	0.59	0.59	0.59	1.3	0.56	0.1	1.27	1.05	0.09	2.11	0.09	1.47	0.19	0.61	0.24	0.15	0.09	0.63	0.16	0.62	0.13	1.01	1.53	0.15	0.34	0.14	3.48	0.3	0.45	0.52	0	0.16	0.08	2.47	1.18	0.19	0.49	0.09	0.51	0.1	1.2
AF038458.5	1.52	0.56	0	0.68	1.92	0.37	0.31	0.84	3.29	0	2.03	0.6	2.06	0.33	0.73	1.94	0.8	0.68	0.54	0.44	0	0.2	0.31	0.34	0.21	1.56	0.47	3.4	0	0.91	0.74	0	0	0.25	0.38	0.35	2.18	1.32	0	0.81	1.93	1.09	2.03	2.62	2.39	1.29	0.86	0	3.66
AF064858.7	0.61	0.15	0	0.03	0.23	0.22	0.05	0.03	1.74	0	0.46	0	0.27	0.03	0.47	0.65	0.05	0	0.03	0.12	0	0	0	0.07	0	0.03	0.05	0.34	0	0.07	0	0	0.03	0.04	0	0.06	0	0.08	0	0.02	0.22	0.25	0.16	0.14	0.09	0	0.1	0	0.05
AF064858.8	0.31	0.13	0	0.12	0.33	0.08	0.09	0.15	0.94	0.29	0.13	0.18	0.16	0.09	0.71	0.04	0.06	0.03	0.19	0.16	0.03	0.18	0.18	0.26	0.03	0.06	0.12	0.16	0.08	0.04	0.18	0.05	0.2	0.07	0.06	0.07	0.3	0.09	0.04	0.14	0.39	0.06	0.17	0.67	0.37	0.03	0.59	0	0.5
AF064860.7	0.16	0	0.13	0	0.27	0.07	0	0.03	0	0.04	0	0	0.04	0.28	0	0.06	0.03	0.08	0	0.02	0.15	0.19	0.24	0.5	0.17	0.46	0.16	0	0	0	0.52	0.13	0.31	0.13	0.39	0.09	0	0.03	0	0.08	0.1	0	0.15	0.03	0.03	0.08	0.19	0.03	0.25
AF121897.4	0	0	0.01	0.09	0.02	0	0	0	0	0.03	0	0.01	0.14	0.02	0	0	0.01	0.02	0.01	0.01	0.11	0.02	0.01	0	0	0.01	0	0.01	0	0	0.04	0	0.16	0.01	0	0.01	0	0	0	0	0	0	0	0.01	0.01	0	0	0.09	0.03
AF127577.10	22.19	23.38	0	15.76	16.2	0	7.57	0.23	12.64	0	11.46	16.11	3.6	0.84	15.21	10.29	4.22	13.17	12.54	8.87	0	7.18	2.87	2.84	0.54	24.1	1.28	3.5	0	10.45	9.11	0	0	0	8.7	0	21.51	3.28	0	11.84	14.46	4.4	13.96	3.65	10.16	10.55	11.06	0	14.45
AF127936.3	0.25	0.47	0	0.37	0.66	0.36	0.66	0.2	0.48	0.2	0.17	0.14	0.09	0.2	0.59	0.11	0.55	0.48	0.47	0.13	0	0.14	0.53	0.1	0.2	0.58	0.14	0.27	0	1.22	0.64	0	0	0.19	0.31	0.56	0.55	0.47	0	0.55	0.35	0.44	0.13	0.22	1.05	0.02	0.28	0.15	0.44
AF127936.5	0.2	0.44	0.37	1.62	0.3	1.13	0.72	1.61	0.53	0.43	0.07	0.08	0	1.46	0.41	0.38	2.05	0.31	1.68	0.28	0.26	0.24	1.38	0.47	0.08	0.41	0.89	0	0.42	0.61	0.65	0	0.1	0.85	1.1	3.06	0.16	0.63	0	0.21	0.23	0.15	0.13	1.62	0.18	0.17	0.3	0	0.33
AF127936.7	0.62	1.09	0.01	0.65	0.38	0.6	0.46	0.96	0.47	0.03	0.22	0.58	0.12	0.53	0.79	0.47	0.59	0.41	0.62	0.21	0.29	0.43	1.84	0.65	2.41	0.84	0.87	0.1	0.39	0.5	0.38	0.04	0.13	1.22	1.65	1.2	0.48	0.54	0.06	0.69	0.21	0.99	0.22	0.65	0.18	1.33	0.53	0.15	0.82
AF129075.5	1.05	0.54	0.38	0.13	0.38	0.4	0.97	0.85	0.51	0	0.28	0.45	0	0.21	0.68	0.39	0.13	0.19	0.48	0.23	0.36	1.62	0.73	0.11	0.2	0.47	0.98	0.8	0.43	1.15	0.43	0.44	0.08	0.37	1.26	0.94	0.33	0.51	0	1.18	0.43	0.69	0.46	0.83	0.44	1.42	1.75	0.23	1.02
AF129408.17	12.59	7.9	0	4.86	11.38	2.82	3.15	0	11.28	0	3.97	6.86	0	1.78	14.06	8.61	4.82	5.36	4.22	7.49	0	5.52	4.05	1.87	0	4.86	0.26	1.78	0	6.4	6.85	0	0	2.26	2.63	0	0.2	2.32	0	3.38	5.37	1.83	5.11	7.09	3.66	1.84	3.39	0.24	7.77
AF131215.2	0.4	2.06	2.04	3.09	0.51	1.8	2.67	6.39	0.76	0.52	0.11	1.87	0.03	4.31	2.23	1.03	5.77	0.29	1.71	0.76	2.13	8.61	4.31	3.7	4.44	1.62	5.63	0.42	0.47	2.08	3.28	4.82	2.2	3.53	4.01	4.42	0.6	4.01	1.09	0.56	0.5	0.2	0.26	5.84	1.87	3.07	1.03	0.84	1.77
AF131215.3	0.12	0.82	0.14	0.14	0	0.02	0	0.42	0.05	0.2	0	0	0.03	0.05	0.05	0.22	0.09	0.07	0	0.11	0.34	0.19	0.12	0.06	0.2	0.08	0.11	0.02	0.03	0.12	0.16	0.68	0.25	0.2	0.13	0.05	0	0.07	0	0.11	0.07	0	0	0.37	0	0.24	0.07	0.11	0.14
AF131215.4	0	0.07	0.37	0.07	0	0	0	0.61	0	0.83	0.04	0.02	0	0.02	0.13	0	0.1	0	0	0.02	0.84	0.15	0.39	0.04	0.05	0.03	0.11	0	0.1	0	0.08	2.13	0.94	0.17	0.07	0	0.05	0.02	0.32	0.13	0.04	0.12	0.02	0.15	0	0.02	0.09	0.4	0.12
AF131215.5	0	0.3	0.43	0.02	0	0.02	0	0.2	0.02	0.61	0	0.09	0.07	0.06	0.04	0.13	0.15	0	0.02	0.05	0.76	0.07	0.22	0.03	0.14	0	0.07	0	0.12	0.05	0.12	1.86	0.78	0.07	0.1	0.12	0.04	0.07	0.11	0.02	0	0.02	0	0.31	0	0.04	0.02	0.22	0.13
AF131215.8	1.17	0.86	0	0.67	0.74	0.27	0.15	0	0.69	0	1.05	0.31	0.5	0.25	0.96	1.11	0.23	0.45	0.33	0.27	0	0.31	0.16	0.33	1.53	0.88	2.4	1.16	0	0.49	0.76	0	0.2	0.51	1.65	0.09	0.79	0.61	0	0.21	0.58	0.3	0.74	0	0.78	0.33	3.11	0	0.98
AF131215.9	4.31	20.46	0.3	8.49	7	1.26	4.7	4.11	3.99	0.25	3.92	6.31	6.01	3.22	8.42	3.16	5.85	3.17	3.59	3.11	0.76	18.4	3.7	2.98	3.87	9.19	4.14	14.21	0.05	10.38	7.91	1.46	0.91	2.89	3.87	3.01	10.68	5.46	0.49	10.87	11.03	10.47	8.07	6.91	5.92	2.49	11.48	0.38	5.56
AF131216.5	3.56	5.14	0.1	0.32	4.37	2.22	4.93	2.78	2.26	0	2.37	0.21	1.73	6.99	8.61	1.62	3.9	0.91	8.07	7.02	0.09	10.75	1.3	2.79	0.18	0	0.04	2.96	0.11	1.15	3.32	0.28	0	0.3	0.38	0.9	4.26	1.59	0.1	10.13	1.46	2.45	3.59	1.49	5.5	0.09	0	0.24	4.03
AF131216.6	0.02	0.18	0.36	0.02	0.05	0.21	0.04	0.29	0.03	0.17	0.01	0.06	0.02	0.09	0.05	0.08	0.1	0.02	0.14	0.02	0.19	0.08	0.18	0.13	0.11	0.01	0.08	0.02	0.09	0.08	0.04	0.55	0.21	0.24	0.12	0.2	0.08	0.09	0.14	0.03	0	0.1	0.02	0.19	0.01	0.08	0.03	0.17	0.04
AF131217.1	0.02	0.01	0	0.08	0.04	0.06	0.04	0.09	0.04	0.02	0.02	0.02	0.32	0.05	0.02	0.02	0.05	0	0.05	0.05	0.04	0.01	0.06	0.02	0.08	0	0.02	0.04	0	0.02	0	0	0.01	0.01	0.01	0.04	0.01	0.06	0.03	0.03	0.01	0.02	0	0.08	0.02	0.02	0.01	0.01	0
AF146191.4	0.14	0	0	0.15	0.1	0.09	0.11	0.2	0.07	0.08	0	0.22	0	0.19	0.11	0.07	0.24	0	0.1	0.04	0.5	0.18	0.15	0.08	0.81	0.3	0.27	0	0	0.06	0	0	0	0.31	0.06	0.25	0	0	0	0.11	0	0	0	0	0.07	0.11	0.12	0	0
AF186192.1	0.46	0	0	0.11	0.21	0.81	0	0.26	0.49	0	0.83	1.08	0	0.61	0.23	0.4	0.11	0.42	0.35	0.77	0	0	0	0	0.45	0	0	0.1	0	0.14	0.72	0	0.42	0.19	0.1	0.65	0.23	0	0	0.2	0	0	0.53	0	0.37	0	0	0	1.53
AF186192.5	0.53	0.55	0	0	0.38	1.99	1.18	4.56	0.97	0.22	0.34	2.77	0.2	4.39	2.36	1.21	1.86	1.27	1.77	1.47	0.43	0	1.78	0.07	3.66	0.2	0.4	0.35	0	1.12	5.66	0.14	0.78	2.12	1.81	8.01	0.49	0.16	0	0.37	0.23	0.47	0.61	0.23	0.83	0.84	0.37	0	5.84
AF186192.6	0.26	0.35	0	0.1	0.39	0.17	0.1	0.42	0	0	0.09	0.15	0	0.16	0.75	0.24	0.05	0	0	0.14	0	0.1	0.21	0.26	0.21	0.05	0.1	0	0	0.13	0.29	0.17	0.13	0.24	0.56	0.89	0.1	0	0.18	0.05	0.38	0.15	0.16	0.05	0.11	0.37	0.1	0	2.57
AF196779.12	0.17	0	0	0.27	0.15	0.55	0.08	0.61	0.14	0.46	0.11	0.57	0	0.33	0.5	0	0.49	0.09	0.22	0.25	0	0.22	0.19	0.57	0	0.46	0.11	0.08	0	0.08	0.26	0	0	0.26	0.54	0.51	0.34	0.13	0	0	0.45	0	0.04	0.07	0.06	0.14	0.09	0	0.86
AF196972.9	0.15	0.73	0	0	0.25	0.08	0.35	0	0.1	0.12	0.07	0.43	0	0.29	0.09	0.63	0.26	0.08	0.28	0.08	0	0.69	0	0.15	0.18	0.27	0.16	0	0	0.11	0.79	0	0	0	1.22	0.1	0.18	0.35	0	0.63	0.5	0.09	0.07	0.09	0.3	0	0.67	0	0.56
AF207550.1	0	0.09	0.37	0.06	0.06	0.27	0.06	0.45	0.07	1.45	0	0.25	0	0.33	0.26	0.15	0.13	0	0.13	0.11	1.11	0.25	0.45	0.11	0.39	0.07	0.3	0	0.25	0.24	0.05	0.85	1.21	0.71	0.64	0.49	0	0	0.3	0.11	0.06	0.24	0.15	0.6	0	0.33	0.18	0.29	1.05
AF213884.2	3.02	0.43	0.91	0.44	1.59	0.15	1.83	1.29	0.7	0.41	1.26	0.91	3.47	0.18	1.24	0.38	0.76	1.72	0.84	0.67	1.5	1.2	1.45	0.13	3.29	2.19	1.86	4.55	0.81	1.43	1.62	0.26	0.97	0.27	0.58	1.34	1.62	0.47	0.74	0.67	5.32	9.33	3.55	1.02	1.57	0.85	3.43	0.36	4.25
AF230666.2	0.05	0.43	0.08	0.39	0.3	0.41	0.33	1.16	0.64	0	0.05	0.38	0.29	0.71	0.87	0.31	1.36	0.57	0.57	0.22	0.08	0.14	0.34	0.51	0.5	0.88	0.69	0.41	0.09	0.52	0.39	0.36	0.4	1.36	1.15	0.79	0.37	0.66	0.09	0.75	0.6	0.28	0.34	0.48	0	0.41	0.36	0.16	0.37
AFAP1	3.47	13.34	4.16	7.15	7.46	6.87	15.11	17.94	3.96	3.44	2.16	7.31	3.24	9.96	12.18	3.48	9.86	1.83	5.87	1.61	7.86	34.81	4.86	10.07	13.92	6.44	22.18	2.44	3.63	5.94	2.75	14.87	5.58	22.55	15	17.2	3.7	5.28	4.69	4.85	4.78	2.83	1.61	21.27	5.22	24.31	2.3	4.74	4.17
AFAP1-AS1	0.11	0.06	0.24	0.1	0.03	0.15	0.04	0.3	0.11	0.31	0.14	0.03	0.07	0.15	0.02	0.03	0.04	0.02	0.01	0.05	0.7	0.05	0.08	0.05	0.05	0.03	0.08	0	0.3	0.01	0.02	0.71	0.22	0.06	0.12	0.16	0.01	0.02	0.09	0.02	0.02	0.06	0.01	0.11	0.02	0.05	0.01	0.1	0.02
AFAP1L1	1.16	0.87	0.54	7.67	3.72	1.05	1.51	1.52	1.15	1.26	0.99	5.17	0.46	1.42	2.09	1.22	1.57	4.44	2.43	1.78	0.17	1.57	1.34	5.87	13.47	4.33	11.08	0.85	1.67	2.08	6.32	0.38	1.98	4.23	8.2	11.34	4.63	0.95	2.71	1.05	1.22	0.83	4	2.54	0.48	4.19	13.53	1.01	1.35
AFAP1L2	7.39	7.02	0.43	4.89	8.4	10.26	8.61	27.7	8.9	2.56	3.35	16.24	1.92	14.97	5.31	5.46	49.4	2.62	9.41	2.77	2.74	11.4	2.79	6.31	5.82	2.56	52.71	2.26	1.77	4.32	3.85	38.97	9.3	37.47	3.21	32.26	9.87	11.58	11.9	2.07	2.99	0.9	5.67	12.14	4.54	1.04	4.62	2.65	1.41
AFF1	5.74	4.23	2.9	5.26	5.1	7.33	4.46	5.16	7.17	2.52	8.79	3.58	3.97	6.6	8.03	3.69	3.41	5.65	8.77	4.17	3.63	1.52	7.44	7.52	7.34	4.67	8.36	4.45	2.6	2.52	5.36	1.11	2.07	8.4	7.6	8.8	4.01	2.66	1.37	2.61	3.29	2.46	4.94	3.41	2.24	6.79	3.73	7.11	1.59
AFF2	0.7	1.16	1.97	0.11	0.42	3.82	1.67	4.95	1	0.17	0.45	0.26	0.35	1.26	0.2	0.54	1.19	0.02	0.28	0.17	5.01	0.8	1.06	0.56	0.08	0.03	0.99	0.12	0.04	0.85	0.04	0.62	2.26	1.69	0.02	0.38	0.31	0.48	0.49	0.88	0.24	0.05	0.15	0.5	0.69	0.02	0.01	1.11	0.67
AFF3	1.63	2.33	8.53	1.04	1.34	9.04	8.46	5.43	3.12	1.6	1.95	0.87	0.65	3.77	3.73	1.72	4.73	0.24	1.82	0.65	4.83	4.12	4.41	2.45	3.38	0.57	3.36	0.83	1.19	2.75	0.61	4.69	2.4	3.73	4.25	6.06	1.09	4.51	3.2	1.37	1.68	0.9	1.41	6.76	1.29	4.19	0.59	2.66	3.6
AFF4	4.97	12.78	4.95	6.4	5.08	15.69	14.53	20.19	8.08	7.98	2.44	7.09	2.36	12.63	10.88	7.5	17.69	3.81	12.82	5.06	5.25	11.8	11.23	11.71	20.34	6.37	15.22	2.86	4.33	11.49	7.61	5.92	2.31	30.05	12.99	23.26	5.05	11.56	3.75	5.46	2.63	1.96	3.11	14.64	4.72	16.22	6.38	3.24	5.57
AFG3L1P	13.88	23.66	3.77	11.02	22.47	9.91	20.67	23.73	15.69	3.78	8.94	13.71	15.16	19.71	16.56	18.13	13.64	16.62	12.43	12.01	6.49	16.86	11.51	10.46	13.03	33.09	11.96	12.89	8.89	27.15	16.6	8.37	6.17	18.28	25.33	19.34	15.19	21.13	2.92	11.52	9.83	22	17.77	19.99	17.22	19.86	14.3	2.05	17.42
AFG3L2	16.4	12.63	8.14	15.2	13.22	24.36	15.21	19.07	17.86	7.08	23	18.19	17.89	17.06	18.7	15.28	22.47	10.94	15.81	14.02	5.53	18.93	16.59	17.24	23.84	13.35	15.55	13.69	6.66	16.49	19.66	10.17	5.58	21.42	23.19	17.61	13.09	16.86	4.84	15.49	15.18	9.96	16.27	23.8	5.42	21.16	15.86	5.71	22.01
AFMID	35.99	5.12	4.89	28.46	11.1	25.54	13.92	35.43	20.72	10.57	31.78	27.6	10.75	32.17	9.06	19.74	20.77	74.73	42.18	67.99	1.1	6.47	29.38	13.04	18.05	16.66	15.52	14.46	4.9	11.34	14.05	36.03	14.59	21.39	14.49	24.09	45.02	26.12	16.74	26.96	26.46	13.72	34.65	12.37	14.27	19.7	20.39	3.83	13.57
AFP	0.17	0.32	0	0.08	0.08	0.07	0.05	0	0.34	0	0.64	1.19	0	0.02	0.35	0.26	0.07	4.98	0.08	1.54	0.02	0	0.16	0.57	0.76	4.84	0	0.07	0	0	0.07	0	0	0	0.14	0.08	0.15	0	0	0	0	0	0.19	0.24	0	2.59	0	0	0.23
AFTPH	6.99	6.87	1.05	4.35	5.43	11.34	7.24	9.73	8.41	1.15	5.61	6.1	2.95	8.18	10.42	7.41	9.22	3.6	8.22	4.36	1.08	6.4	9.38	6.87	9.9	5.75	7.45	3.13	0.96	7.59	6.23	1.03	1.76	11.59	8.59	11.06	5.61	4.7	0.68	4.04	4.48	1.98	3.46	11.57	2.79	12.52	4.84	0.88	5.4
AGA	4.94	4.61	0.8	8.98	6.29	4.43	5.29	14.44	6.19	0.98	5.32	11.03	3.14	10.2	4.98	2.97	9.2	9.57	9.66	11.11	1.11	7.86	16.61	16.94	8.9	9.86	10.84	2.48	1.71	4.62	7.76	1.44	1.32	14.59	18.89	11.58	7.3	3.19	1	5.86	4.73	4	6.38	4.54	2	14.88	8.12	0.89	6.4
AGAP1	12.05	7.7	2.54	6.53	10.17	35.78	9.85	22.34	15.22	11.42	7.82	8.49	4.47	19.97	18.73	11.04	10.37	8.68	8.56	12.2	6.02	7.51	16.27	9.25	16.23	7.37	32.41	2.55	4.89	10.71	10.58	13.35	14.71	12.28	14.76	16.8	4.31	4.94	6.23	3.84	3.45	1.94	4.2	15.98	14.76	7.24	5.84	37.86	10.35
AGAP1-IT1	0.07	0.12	0.1	0.17	3.11	0.15	0.34	0.1	0.29	1.39	0.94	0.25	1.42	0	3.1	0	0.08	0.82	0.09	0.15	0.56	0.25	0.7	0.07	3.46	1.15	0.8	0.3	0.11	0.22	0.14	2.75	2.83	0.35	0.71	0.58	0.35	0.17	0.83	0	1.29	0.42	0.54	0.37	0.1	1.08	0.24	2.79	0.45
AGAP10	4.76	2.58	1.13	2.8	8.74	2.71	0.68	4.75	0.46	1.1	0.2	3.72	0.82	3.74	11.6	3.99	3.79	4.6	2.27	0.34	0.41	0.75	3.02	2.15	1.11	1.29	4.41	1.33	0.19	1.1	0.27	3.63	1.97	2.74	0.69	4.97	5.89	4.37	0.15	3.39	1.08	2.48	3.62	9.46	2.22	0.83	0.94	0.08	5.55
AGAP11	0	0.03	0	0.04	0.04	0.17	0.03	0	0.04	0	0.02	0	0.06	0.19	0.01	0.06	0.03	0.07	0.13	0	0	0.01	0	0.06	0.05	0	0	0	0.05	0.13	0.03	0	0.03	0.02	0	0.27	0	0.02	0.02	0	0	0.11	0.16	0.08	0.04	0.15	0	0.04	0.13
AGAP2	107.51	50.29	4.81	12.64	91.63	147.37	54.31	45.26	71.6	3	117.12	56.71	38.62	50.95	92.68	77.68	13.59	3.52	5.86	42.7	6.58	55.2	26.31	9.87	11.6	9.86	16.28	40.22	1.95	30.01	21.57	10.5	17.16	88.45	1.87	6.07	18.23	16.83	7.27	13.03	33.52	27.19	48.31	25.71	50.9	6.81	29.69	10.43	7.89
AGAP2-AS1	2.79	0.97	0.17	2.69	2.41	1.02	0.93	1	1.14	6.57	1.17	4.05	1.19	2.44	2.42	1.83	0.79	4.84	1.91	4.43	0.13	1.02	2.79	4.68	11.37	15.19	1.36	3.75	3.38	1	9.09	0.39	0.52	2.05	12.91	17.21	4.78	1.16	0.03	0.79	0.81	2.07	9.76	0.69	2.72	16.42	427.01	0.85	14.23
AGAP3	340.58	160.43	22.34	108.55	280.52	202.03	189.16	139.34	268.75	16.92	454.8	157.17	513.33	127.16	97.05	209.69	170.82	139.01	70.08	180.89	25.95	171.15	98.9	58.62	46.81	157	76.89	291.55	16.9	128.79	165.87	42.26	36.68	53.24	81.54	75.27	232.8	302.44	22.12	252.59	341.47	248.67	276.3	121.44	205.97	75.29	141.03	29.84	429.12
AGAP4	19.32	7.56	0.11	7.54	14.86	4.11	31.35	15.01	15.9	0.7	3.75	14.44	4.61	5.1	15.21	12.54	5.74	7.61	9.32	4.76	0.32	14.39	2.62	7.15	3.32	4.92	6.28	3.64	0.42	24.11	2.17	2.25	2.05	7.9	1.84	8.21	7.14	13.02	0.27	7.5	4.04	2.62	7.51	18.09	2.79	1.83	2.4	0.39	27.13
AGAP5	3.72	5.84	1.06	3.27	4.61	3.28	7.53	5.72	4.63	0.93	2.37	3.87	0.95	3.59	6.52	4.32	5.68	3.47	4.22	2.92	2.14	4.77	3.77	2.96	1.46	6.35	4.02	1.37	1.75	6.58	3.15	2.24	2.4	4.49	3.4	6.19	4.31	6.88	0.63	2.66	6.04	1.81	3.22	9.46	2.53	2.69	2.74	0.51	5.58
AGAP6	20.09	34.73	1.42	23.75	24.63	6.71	31.23	11.88	22.37	1.29	8.86	17.39	5.2	9.79	27.02	18.7	21.2	14.8	14.41	10.01	1.51	25.42	7.41	8.46	4.78	28.11	7.69	9.16	1.13	30.56	12.85	3.78	2.71	11.89	12.2	13.23	29.2	23.42	0.51	15.16	27.74	6.91	16.87	40.37	15.93	11.83	12.79	0.53	26.31
AGAP7	0.08	1.57	0	0.06	0	0.15	0.39	0.09	0.57	0	0	0.11	0.1	0	0.5	0.15	2.69	0.16	0.5	0.31	0	0.43	0.22	0.21	0	4.37	0	0.17	0.05	0.87	0.68	0.24	0	0.13	0.34	0.09	0.06	3.19	0	0.21	0.71	0.04	3.44	0.62	0.31	0.51	0.54	0	0.15
AGAP8	4.69	28.1	4.29	8.03	4.29	3.01	5.5	2.39	10.42	0.46	0.95	3.8	0.24	5.49	13.1	10.38	11.99	4.96	8.25	3.76	0.71	9.6	4.67	1.85	0.92	7.4	4.12	4.03	0.27	15.52	7.93	2.49	0.92	6.96	4.91	0.91	10.68	5.69	0.31	6.48	19.25	1.83	2.46	15.72	13.34	6.18	8.38	0.45	3.34
AGAP9	7.01	5.6	0.63	2.52	6.13	1.68	2.72	2.96	1.53	0.17	4.55	2.23	0	1.51	7.1	2.34	7.12	0.31	2.01	0.38	0.5	0.86	1.11	1.88	0.94	1.35	1.92	0	0.53	1.49	0.7	1.4	0.98	3.81	0.47	1.74	1.69	2.61	0.49	0.11	7.17	1.03	1.57	5.77	3.89	0.58	0.01	0	6.62
AGBL2	0.68	0.54	0	0.61	3.13	0.88	1.27	2.38	2.01	0.58	0.19	1.15	1.31	0.47	1.42	0.22	1.19	0.78	0.81	1.11	0.11	1.29	1.82	1.7	2.21	22.51	2.05	0.4	0.39	0.55	5.76	0.18	1.31	0.06	4.69	5.43	2.76	0.75	0.19	0.25	1.32	0.2	0.8	0.4	0.26	5.87	2.31	0.03	2.59
AGBL3	1.09	2.07	0.28	3.46	2.12	2.63	2.26	2.18	1.46	0.55	0.26	1.12	0.48	2.83	1.13	0.51	4.47	0.6	1.93	0.65	0.37	2.04	1.27	1.39	2.92	4.18	3.59	0.52	0.17	1.77	3.91	0.4	0.44	3.55	2.13	2.34	2.21	5.27	0.12	3.15	1.75	0.43	0.75	1.8	1.22	0.9	2.22	0.31	4.02
AGBL4	1.97	0.18	0.1	0.12	1.03	4.17	0.53	0.94	2.32	0.02	3.96	0.17	1.44	1.56	1.13	1.65	0.26	0.24	0.09	0.82	0.1	0.1	0.88	0.37	0.11	1.09	0.21	0.55	0	0.34	0.56	0.05	0.54	0.26	0.24	0.69	0.1	0.3	0.22	0.19	0.29	0.04	0.51	0.42	0.15	0.08	0.22	0.25	0.68
AGBL5	6.8	7.26	3.11	14.66	7.41	8.01	9.33	7.37	6.89	2.66	8.19	13.16	6.43	7.9	6.37	3.58	15.01	5.71	8.19	6	2.63	8.44	10.72	7.82	12.36	12.5	9.68	6.56	2.16	7.26	8.08	3.79	6.11	21.96	13.88	20.9	10.47	12.24	2.92	8.43	13.54	5.83	9.41	15.94	7.77	9.61	4.85	2.41	18.02
AGBL5-AS1	0.18	0.32	0.54	0	0.82	0	1.03	0	0	0	0.53	0	0.27	0	0.88	0	0.22	0	0	0.19	0	0	0	0.19	0.22	0.45	0.21	0	0	0.62	0.54	0	0	0	0.43	0.31	0	0.71	0	0.57	0.46	1.81	0.38	0.77	0	0	1.22	0.52	1.03
AGER	15.92	37.8	0.87	12.02	26.74	1.28	15.53	11.17	8.72	2.47	10.21	28.42	38.19	6.66	18.76	7.55	3.42	21.56	7.71	8.28	0.91	13.51	3.49	6.61	2.17	58.4	5.64	92.56	0.82	29.68	23.96	0.84	2.36	2.56	13.49	17.89	36.91	24.73	0.33	15.34	54.37	54.15	37.14	26.25	30.63	13	13.02	0.23	48.95
AGFG1	10.33	7.1	2.78	21.44	10.56	22.09	16.44	22.25	13.51	2.18	5.63	10.99	2.52	21.28	11.63	8.32	30.84	10.41	17.03	17.14	3.63	18.97	13.87	23.92	33.58	7.63	27.9	3.35	3.45	16.36	13.37	4.95	1.94	31.99	23.34	29.75	12.21	19.2	3.75	9.88	7.52	3.17	7.73	18.27	4.87	32.66	13.2	3.14	13.05
AGFG2	12.54	4.86	2	27.02	20.31	13.52	16.94	19.06	9.19	3.89	9.44	39.61	6.73	14.91	27.94	9.45	22.78	17.7	17.21	54.97	12.79	21.51	24.89	33.52	25.02	29.52	23.65	22.95	7.61	8.52	66.02	4.98	4.72	6.85	27.23	21.13	16.71	23.67	6.9	18.75	12.68	25.45	24.7	10.36	10.4	22.09	30.03	6.54	16.68
AGGF1	5.01	5.78	1.32	6.84	5.06	11.65	11.83	11.57	8.22	2.12	4.48	5.47	2.06	8.68	7.73	5.57	14.92	4.52	10.68	5.72	2.75	12.02	11.98	8.65	15.77	8.21	9.05	3.75	1.39	7.82	9.33	2.97	3.02	13.97	10.17	21.39	6.31	7.39	1.89	5.63	6.94	2.78	4.26	10.49	4.73	12.53	7.85	2.61	7.36
AGGF1P1	0	0	0	0	0	0.03	0.02	0.13	0	0	0	0	0	0.2	0.31	0.02	0.07	0	0.08	0	0	0.15	0.12	0.11	0.02	0.02	1.58	0	0	0.1	0	0	0	0.08	0.23	0.55	0	0.16	0	0.04	0	0	0	0.09	0.02	0	0	0	0
AGGF1P2	0.21	0.26	0.07	0	0	0.38	0	0.54	0.21	0	0.11	0.31	0	0.67	2.03	0	0.22	0.56	0.39	0.28	0	0.95	0.3	0.33	0.07	0	4.39	0	0	0	0.1	0.11	0.16	0	0.35	1.92	0	0.35	0	0	0	0.12	0.15	0.1	0.14	0	0	0.07	0.07
AGGF1P3	0.16	0.31	0	0.25	0	0.15	0.14	0.44	0.04	0	0	0.33	0	0.23	0.39	0.04	0.18	0	0.19	0	0.16	0.26	0.07	0.12	0.39	0	0.42	0.03	0	0.55	0.09	0	0	0.9	0.13	0.2	0.15	0.25	0	0.03	0	0	0	0.12	0.08	0.19	0.04	0	0.19
AGK	11.82	9.25	1.92	9.11	14.22	12.61	12.55	15.51	15.32	2.67	5.53	6.81	1.42	12.34	6.72	10.39	25.79	7.75	13.26	6.46	3.98	8.12	8.09	9.68	16.11	16.47	11.94	3.81	2.93	8.92	13.92	4.5	4.28	15.47	13.45	11.45	10.46	28.6	2.76	8.13	10.07	2.2	5.31	12.57	6.77	14.81	12.33	2.98	19.33
AGL	3.06	1.67	0.51	3.48	2.93	6	2.75	6.64	3.73	0.47	2.6	2.44	1.03	5.6	2.7	3.19	4.73	2.04	5.17	2	0.54	1.41	3.84	3.04	5.06	3.06	3.57	1.03	0.68	2.14	3.64	0.53	0.97	5.57	3.22	5.02	2.05	3.29	0.19	1.61	2.41	1.11	1.47	1.33	1.45	2.58	2.93	0.26	3.11
AGMAT	0.84	0.3	0.64	0.49	0.25	1.77	0.18	0.73	0.93	1	2.25	0.33	0.66	1.2	0.25	0.65	0.35	0.54	0.23	0.94	0.19	0.06	2.13	0.45	0.68	0.17	0.45	0.99	0.61	0.27	0.39	0.32	0.47	0.35	1.77	1.74	0.39	0.17	0.15	0.7	0.79	0.36	0.55	0.38	0.23	0.27	0.22	0.24	0.57
AGMO	0.36	1.21	0.11	0.43	1.78	0.42	1.27	3.69	0.3	0.09	0.14	0.84	0.4	0.36	0.05	0.26	1.03	0.14	0.39	0.6	0.55	0.7	0.13	0.36	2.43	3.02	0.12	0.12	0.51	0.67	1.54	0	0	0.04	1.68	0.02	0.19	0.23	0.02	1.59	1.03	0.46	0.37	0.02	0.2	0.5	0.5	0.11	0
AGO1	3.02	2.63	3.85	3.88	3.11	5.45	2.96	15.64	3.37	2.84	2.61	3.7	2.77	5.52	2.66	2.7	7.29	3.09	4.28	2.5	8.03	3.21	7.58	3.44	7.38	3.53	4.09	5.25	3.89	3.12	4.02	5.33	6.38	8.92	5.31	8.35	3.79	6.62	2.14	5.54	6.02	2.57	3.45	8.2	3.56	4.21	4.76	2.79	6.12
AGO2	0.52	1.62	10.28	2.28	1.61	6.19	0.6	11.88	1.03	11.08	0.68	1.93	0.25	1.89	2.3	1.13	4.63	0.94	2.34	1.8	12.95	1.1	6.51	4.49	7.26	1.25	6.83	0.82	3.3	1.67	2.64	16.08	24.5	11.95	4.54	8.83	1.06	2.88	6.66	0.63	2.63	0.27	1.61	7.23	2.4	3.23	3.35	10.26	3.21
AGO3	1.38	4.37	3.47	2.98	1.41	2.98	2.06	10.07	1.98	2.14	0.76	1.59	0.55	3.36	1.78	2.72	3.74	1.58	4.64	1.06	8.96	1.68	4.87	3.37	3.32	1.77	1.53	1.89	3.73	3.3	2.31	2.61	6.4	7.96	3.07	4.66	1.86	3.4	1.26	2.04	1.84	0.85	1.19	9.76	2.21	3.1	2.75	1.79	3.13
AGO4	4.18	4.39	1.97	4.29	4.66	6.53	6.78	11.67	4.74	2.24	1.64	4.2	1.28	7.95	4.63	4.42	9.61	3.67	7.42	2.96	1.97	3.35	11.2	6.47	3.51	4.78	5.14	2.58	1.55	4.59	5.8	1.49	1.63	9.34	7.12	11.12	3.58	7.55	0.74	3.71	3.77	1.04	2.57	14.02	2.97	4.2	5.68	0.93	6.56
AGPAT1	53.95	37.46	7.78	60.99	38.04	44.62	45.94	45.04	42.18	8.63	48.76	58.2	89.46	50.16	54.35	33.89	43.05	41.88	48.24	45.52	6.25	52.79	59.16	39.63	46.29	38.67	48.35	72.07	4.83	32.17	42.33	13.7	16.13	62.19	56.39	65.46	60.85	52.56	4.62	46.53	67.82	67.86	53.7	62.99	26.24	40.94	59.92	4.01	57.37
AGPAT2	18.03	8.18	2.02	6.78	9.31	6.8	3.43	6.58	12.36	8.61	30.47	15.99	62.71	4.22	4.78	10.6	4.16	30.78	5.19	24.42	5.27	5.99	9.7	26.46	13.93	49.04	15.06	18.7	5.22	4	15.45	2.35	8.72	1.18	38.13	15.75	14.9	4.35	2.1	15.26	11.96	44.57	20.6	2.17	9.61	29.37	25.81	1.12	7.65
AGPAT3	18.99	14.02	7.72	23.81	23.91	38.8	19.81	26.89	16.52	7.9	16.29	14.36	19.25	44.7	19.47	15.21	15.23	18.4	17.79	25.37	16.7	28.9	39.2	30.1	34.93	24.78	31.36	13.13	8.35	11.46	35.38	17.08	18.4	13.14	26.72	26.87	8.28	23.74	9.78	20.13	12.96	17.51	19.97	16.53	21.82	24.56	10.49	10.27	24.8
AGPAT4	29.31	8.77	5.56	24.01	17.96	14.72	13.87	25.21	19.43	5.77	23.22	18.33	13.8	19.51	21.13	13.76	12.48	42.6	17.18	33.31	8.04	15.15	17.53	9.03	16.38	17.18	12.83	18.16	3.31	9.02	15.61	17.36	15.76	24.43	16.28	20.8	20.62	19.54	3.82	12.32	14.13	23.9	20.14	23.57	10.06	14.64	8.45	3.16	18.83
AGPAT5	9.85	17.49	5.65	20.84	15.35	13.82	24.43	35.18	10.77	1.75	5.77	16.56	5.01	23.56	23.2	9.02	32.24	9.14	23.8	8.7	6.6	27.85	27.39	21.28	42.52	17.27	21.62	8.09	3.07	17.56	21.52	9.96	4.49	26.53	22.64	28.91	12.74	17.24	4.81	13.77	16.97	8.13	8.63	18.88	11.86	20.18	11.46	2.61	11.69
AGPAT6	31.54	23.62	9.26	51.04	34.29	26.44	35.41	40.23	29.29	21.77	24.45	59.49	30.51	33.62	50.54	21.22	32.96	43.89	33.64	32.14	9.06	42.86	51.74	52.4	54.52	46.64	63.42	33.78	13.02	32.65	32.47	16.08	12.23	50.24	60.96	44.89	57.51	41.93	8.87	31.23	41.67	26.19	32.58	51.45	18.98	57.18	42.2	7.77	36.17
AGPAT9	0.3	0.1	0	0.16	0.4	1.15	0.18	0.74	0.72	0.12	0.6	1.21	0.02	0.42	0.19	0.61	0.13	0.84	0.06	0.13	0	0.01	0.41	1.63	0.24	0.45	0.28	0.03	0.02	0.11	0.47	0	0	0.09	0.47	0.62	0.04	0.13	0.32	0.03	0	0	0.06	0.77	0	1.62	0.49	0	0.08
AGPS	3.25	3.48	0.84	6.39	2.42	7.74	5.17	12.68	3.63	1.41	2.07	4.2	0.88	7.04	4.63	2.8	7.84	4.57	7.2	3.73	1.09	5.58	10.48	12.27	13.49	2.89	13.28	1.73	0.9	5.28	3.4	2.39	1.28	12.8	7.58	12.58	4.11	6.81	1.11	3.52	2.65	1.6	2.38	8.93	2.2	9.19	3	0.8	5.39
AGRN	64.03	41.97	19.91	195.09	106.18	39.9	43.86	69.26	60.26	21.11	78.04	74.25	88.92	68.63	39.27	56.14	55.08	58.11	33.19	55.66	33.65	73.25	62.36	95.78	91.98	145.26	156.62	92.51	33.55	55.18	44.29	27.99	54.93	45.34	82.74	141.52	172.57	111.05	22.25	115.78	100.73	63.09	91.87	59.41	48.21	50.21	96.11	12.5	93.13
AGRP	0.52	0.1	0	0.13	0.33	0.12	0.14	0.08	0.08	0.09	0.47	0.07	0.8	0.22	0.43	0.08	0.27	1.28	0.14	0.55	0.08	0.07	0.14	0.06	0	0	0	0.85	0	0.17	0.45	0	0.18	0.06	0.32	0	0.14	0	0.08	0.12	0.13	1	0.6	0.07	0.31	0.07	0.26	0	0.07
AGT	148.3	52.41	10.14	378.11	400.16	75.07	47.94	190.21	75	24.19	76.78	96.29	116.11	308.5	137.33	70.74	272.36	118.41	209.47	274.01	124.06	41.2	200.16	155.15	154.42	549.06	21.6	205.03	142.92	128.24	579.38	26.9	53.64	129.68	54.4	40.79	176.15	62.11	13.56	148.1	184.49	205.44	565.47	40.11	71.61	72.86	112.12	18.44	223.16
AGTPBP1	8.6	3.08	5.43	5.08	3.16	19.36	5.58	9.31	10.79	1.82	4.5	4.44	1.25	11.53	4.1	7.42	7.81	4.59	10.83	7.59	4.32	5.01	15.68	5.1	4.2	3.59	7.06	1.05	2.22	5.39	4.4	2.34	2.01	11.45	6.81	6.28	4.61	6.03	2.9	2.16	2.52	1.61	3.11	5.31	3.72	4.29	2.29	1.46	7.47
AGTR1	0.11	0.03	0.03	0.4	0.22	0.08	0.06	0.06	0.04	0.02	0	0.44	0	0.03	0.08	0.1	0.11	0.02	0.1	0.23	0	0.07	0.03	0.21	0.47	0.27	0.05	0.03	0.02	0.07	0.03	0	1.16	0.15	0.32	0.02	0	0.04	0	0	0.45	0	0.03	0.14	0	0.49	0.85	0.03	0.15
AGTRAP	26.93	5.91	2.54	42.84	86.98	10.17	10.19	19.08	13.58	16.48	17.05	70.93	32.48	26.76	18.8	12.9	24.95	100.59	43.17	78.36	4.36	17.29	51.5	77.77	71.72	124.22	20.48	56.71	6.55	14.93	61.7	2.58	14.29	14.6	74.65	50.63	51	20.84	2.37	36.57	65.98	52.65	60.71	11.96	24.81	62.13	78.41	3.39	53.34
AGXT	0	0.02	0	0.09	0.02	0	0	0.04	0	0	0.04	0.04	0	0	0.05	0.03	0	0	0.08	0	0	0	0	0.47	0.02	0.35	0	0.03	0	0	0	0	0	0	0.2	0	0	0.03	0	0	0.07	0.07	0.02	0	0	0.1	0.04	0	0
AHCTF1	3.72	5.3	13.3	5.34	6.8	15.27	10.64	23.61	6.52	19.52	1.83	7.41	1.61	9.95	9.83	5.82	13.22	2.71	13.62	2.74	30.78	5.36	12.47	12.32	16.4	6.81	19.03	4.57	9.83	8.19	6.58	21.31	24.56	17.8	11.17	16.95	3.74	7.43	11.33	4.05	3.45	3.15	2.74	15.81	5.61	13.49	5.51	7.35	8.65
AHCTF1P1	0.02	0.03	0.01	0.02	0.02	0.06	0.01	0.03	0.02	0.04	0.04	0.03	0.03	0.02	0.02	0.01	0.07	0	0.05	0	0.14	0.02	0.02	0	0.2	0.08	0.03	0	0.03	0.03	0.02	0	0.01	0.04	0.05	0.06	0	0.02	0.02	0	0	0	0	0.01	0	0.03	0.02	0	0.02
AHCY	25.86	24.26	13.3	37.45	39.14	24.73	40.64	44.31	25.22	12.6	21	47.34	24.42	26.32	29.59	15.8	51.23	36.52	32.86	33.27	7.77	52.28	49.48	34.65	58.25	46.87	47.98	26.71	8.21	31.38	33.98	16.49	15.25	69.74	60.84	45.49	46.32	46.14	10.64	58.17	35.78	23.79	40.49	43.95	33.72	53.92	62.78	4.63	58.83
AHCYL1	40.09	43.49	29.57	95.39	71.34	112.85	36.93	183.57	42.78	14.81	27.43	25.89	19.9	202.56	25.46	62.14	144.2	25.75	128.52	47.06	79.3	41.67	150.55	245.46	93.98	25.13	28.72	48.62	9.13	36.86	164.78	9.27	28.48	34.66	43.34	63.87	30.8	186.26	5.69	71.38	29.44	28.13	58.37	97.1	101.38	32.76	57.28	7.55	88.4
AHCYL2	6.9	7.94	4.79	13.39	10.39	20.03	18.18	24.1	12.35	5.36	4.4	6.33	2.21	16.79	14.85	7.49	32.41	6.17	16.18	7.84	10.78	15.85	8.52	15.28	15.03	12.86	15.86	4.86	3.48	9.6	26.34	6.38	6.93	13.54	10	20.79	5.72	26.17	4.77	11.78	7.02	4.39	5.23	10.65	8.37	7.45	9.11	4.19	12.77
AHCYP2	0.09	0	0	0	0.03	0.06	0.06	0.12	0	0.09	0	0.03	0	0	0.07	0	0.1	0.03	0.03	0	0.11	0	0.1	0.03	0	0.07	0.03	0	0	0.04	0	0	0.09	0.13	0	0.07	0	0.13	0	0	0	0.06	0.03	0.21	0.04	0.14	0.07	0.04	0.31
AHDC1	9.98	7.59	1.72	11.39	15.7	11.25	14.36	8.71	7.5	4.55	6.31	4.79	4.13	15.15	9.86	8.03	15.17	4.31	8.77	8.66	4.33	7.9	12.1	11.33	11.62	18.32	6.36	4.41	3.63	6.3	25.49	5.72	5.88	7.64	11.3	13.31	6.21	22.48	2	8.53	12.03	3.22	8.46	11.06	12.91	8.5	27.09	1.94	42.88
AHI1	19.82	13.58	1.86	12.45	15.97	21.35	19.2	9.44	18.59	2.97	20.17	6.17	16.49	19.36	24.43	30.91	14.3	6.45	10.37	9.2	2.35	16.61	11.18	9.39	10.72	14.27	14.84	8.77	2.19	10.19	7.83	8.09	2.26	13.16	7.56	17.28	13.98	10.62	1.2	4.62	14.13	10.73	20.73	4.3	4.93	15.44	7.02	1.69	19.59
AHNAK	9.21	16.31	9.94	12.19	20.89	23.29	12.69	26.96	9.04	33.22	7.08	14.18	9.04	28.6	5.91	14.52	33.53	18.17	20.7	18.25	49.25	25.54	35.43	50.46	37.12	6.68	15.77	11.66	15.1	12.73	41.65	6.16	2.43	5.74	29.69	31.73	7.83	16.89	4.06	20.07	10.65	23.26	19.94	4.72	12.36	34.84	24.68	9.96	16
AHNAK2	6.21	1.49	0.41	3.3	2.3	5.64	2.4	1.25	9.55	15.31	14.19	1.45	5.27	3.51	0.96	6.34	0.3	4.5	0.94	6.57	0.19	0.56	4.48	0.92	6.34	4.17	2.02	1.97	1.31	0.88	0.45	0.89	0.35	0.24	6.34	3.83	0.81	0.69	0.89	0.67	1.26	1.65	2.08	0.2	0.31	47.61	2.37	0.86	0.35
AHR	1.51	0.38	0.65	1.76	1.59	3.13	0.45	3.15	1.59	5.85	0.74	6.12	0.14	2.58	4.16	1.13	2.67	4.04	2.22	2.67	0.82	0.09	7.83	9.79	10.98	7.92	18.84	0.34	2.38	0.22	1.5	0.45	2.52	4.7	8	34.13	1.24	1.04	0.26	0.81	0.98	0.15	2.9	3.28	0.54	25.61	3.18	0.9	1.8
AHRR	0.95	1.06	0.07	0.7	3.81	2.43	1.49	0.63	2.78	0.21	0.92	0.58	0.81	0.78	1.38	1.96	0.37	1.04	0.72	0.52	0.21	0.3	1.36	1.04	1.19	0.64	0.46	0.8	0.38	0.73	1.28	1.1	1.93	0.79	2.13	5.06	0.22	1.2	0.3	0.4	0.48	0.09	0.38	1.95	1.24	1.66	1.17	0.04	3.57
AHSA1	109.76	73.67	3.85	61.16	78.48	69.42	77.73	61.72	145.06	14.73	129.31	86.74	107.65	71.49	80.77	89.42	81.43	92.24	77.91	85.12	11.22	58.04	59.32	61.74	50.73	65.6	52.09	100.26	8.73	77.71	43.38	16.59	14.44	154.58	61.12	61.98	101.29	53.52	13.48	92.38	83.84	79.44	86.79	55.91	54.13	68.94	76.48	11.14	122.81
AHSA2	44.84	76.11	10.54	63.05	82.67	23.67	92.84	44.4	41.79	21.79	16.72	32.93	29.76	62.71	68.71	49.31	36.45	49.93	43.55	38.75	22.41	83.6	25.14	36.1	22.46	115.54	55.68	23.14	23.14	59.51	55.93	30.33	18.55	20.82	74.19	82.13	46.17	70.97	6.55	20.04	28.23	20.79	57.02	47.2	53.99	87.17	23.28	10.82	83.01
AHSG	0.02	0.2	0.03	0	0.19	0.1	1.12	0.43	0.33	0	0.31	0.28	0.15	0.11	0	0	0.11	0	0	0.07	0	0.07	0.11	0	0.05	0.17	0.08	0.1	0	0.54	0.18	0	0.09	0.04	0	0	0.22	0.07	0	0.22	0.1	0.12	0.08	0.2	0.11	0.03	0.07	0.08	0.85
AHSP	0.21	0	0	0	0.23	0	0	1.23	0	0	0.39	0.76	0.61	0	0	0.94	0.25	1.58	0.56	0.63	0	0	0	0.58	0.13	0.25	1.14	0.68	0	0	0.2	0	0	0	0	0.31	0	0.26	0	0.11	0.91	0.13	0.53	0.29	0.15	0.88	0	0	0
AIDA	11.2	13.62	1.82	15.36	14.02	18.55	17.15	19.64	14.66	8.89	8.93	14.91	8.17	21.2	19.65	10.73	21.67	12.61	23.93	10.46	2.5	15.63	30.78	24.37	33.37	14.42	25.67	10.31	1.75	13.19	18.54	4.9	2.6	27.68	24.94	34.57	12.91	15.03	2.2	11.95	11.43	9.81	14.7	19.23	11.31	15.5	21.67	2.26	17.9
AIF1	77.18	17.84	1.01	109.72	88.95	22.45	26.7	37.53	26.79	5.87	36.72	81.88	105.58	65.6	52.81	27.43	68.25	333.26	103.93	285.1	1.08	17.23	128.5	170.64	58.74	260.57	77.21	207.09	4.64	18.19	74.56	0.21	0	60.51	143.21	112.87	264.93	53.22	0.37	108.58	121.15	244.34	192.38	41.68	40.01	105.93	106.45	1.47	43.68
AIF1L	50.78	47.36	10.68	40.96	20.95	37.2	44.12	62.23	34.31	18.54	26.36	58.09	34.08	69.09	47.2	34.93	50.5	133.09	52.69	122.82	3.99	81.81	86.67	15.72	53.03	24.97	95.51	31.43	8.07	30.54	41.02	12.03	14.51	34.95	48.84	119.1	45.99	19.51	9.41	42.33	22.1	50.68	41.62	31.71	78	15.84	17.35	9.53	7.74
AIFM1	20.95	21.14	2.21	19.45	28.46	8.71	15.79	12.04	18.47	2.04	24.5	16.17	21.91	12.59	28.33	16.88	14.85	32.12	19.73	22.23	1.39	19.74	12.73	10.84	11.59	38.57	12.2	23.03	1.87	29.89	23.26	2.18	2.72	12.08	30.5	13.29	37.02	15.14	1.76	27.43	32.36	18.44	24.23	22.52	12.43	15.94	27.03	0.76	46.85
AIFM2	7.9	4.99	1.16	2.09	6.27	4.27	9.64	6.33	8.46	1.47	5.82	4.32	8.81	3.54	14.02	4.76	2.63	9.58	3.13	4.33	5.7	3.6	3.44	3.74	2.52	7.62	4.87	5.3	0.95	4.6	3.75	3.06	1.18	1.21	7.23	3.97	1.93	4.19	1.05	5.39	6.66	7.25	4.82	6.59	3.71	3.96	3.98	0.98	4.18
AIFM3	58.6	19.33	0.24	7.12	106.84	58.04	7.97	13.49	53.78	1.2	141.61	2.19	228.88	47.73	2.48	76.93	3.42	17.79	6.06	50.19	0.39	2.01	5.81	5.6	1.57	2.44	1.46	49.41	0.88	16.82	65.33	1.19	6.96	0.14	0.82	6.81	6.06	2.6	0.95	5.25	7.44	51.79	123	0.4	31.3	0.9	14.7	0.26	8.17
AIG1	45.46	55.71	1.05	47.74	50.9	31.27	47.23	35.8	58.98	1.58	42.1	23.99	68.08	38.79	61.48	40.12	42.32	46.56	61.51	44.49	2.02	37.46	39.05	25.58	37.07	40.62	44.07	29.53	1.67	49.85	32.79	4.76	2.54	22.11	30.25	44.34	60.21	30.69	2.45	36.39	41.92	55.43	47.44	15.21	18.69	38.5	34.47	2.01	34.21
AIM1	0.26	0.22	0.06	0.45	0.51	0.51	0.08	0.42	0.31	0.76	0.09	1.27	0.05	0.29	0.33	0.21	0.47	0.8	0.5	0.63	0.04	0.05	1.25	3.37	4.52	0.95	1.59	0.05	0.14	0.08	0.13	0.06	0.11	0.21	4.72	2.13	0.17	0.08	0.02	0.02	0.06	0.1	0.08	1.67	0.06	3.72	0.34	0.33	0.37
AIM1L	0	0	0	0.19	0	0	0.04	0.03	0	0.16	0.03	0.31	0.28	0.16	0.11	0.1	0	0.88	0	0.29	0	0.31	0	0.3	0	0.07	0.03	0	0	0	0.12	0	0.2	0	0.18	0.85	0.71	0.05	0	0	0.08	0	0.33	0	0.08	0.43	0.21	0	0.19
AIM2	0.17	0.9	0.5	0.78	0.52	0.12	1.74	0.46	0.22	0.08	0.02	2.1	0.11	0.45	1.54	0.25	0.91	0.46	0.6	0.44	0.64	1.34	1.07	1.99	0.25	1.96	0.6	0.02	0.17	2.11	0.49	0.22	0.96	2.08	0.23	0.35	0.61	0.4	0.13	0.72	0.74	0.09	0.26	2.11	0.43	0.34	0.58	0.16	1.71
AIMP1	10.68	24.09	0.89	21.36	13.52	12.41	20.25	21.83	12.74	0.6	7.13	16.67	7.81	17.09	18.7	10.26	23.39	14.2	27.39	13.48	1.07	23.14	25.57	24.06	33.43	17.01	29.67	11.93	0.5	15.43	15.53	1.05	0.54	33.48	21.22	20.31	16.86	20.15	0.78	15.51	12.56	14.48	14.1	28.17	8.42	25.5	13.55	1.04	11.97
AIMP2	14.4	14.04	2.03	17.05	16.26	8.96	41.58	19.99	11.3	2.36	10.62	36.86	3.36	14.23	23.53	7.87	24.89	22.96	13.57	22.55	1.26	35.15	17.26	22.1	27.01	20.08	14.93	16.05	1.29	27.03	34.51	2.23	1.26	25.12	26.49	16.15	29.92	11.66	0.95	26.66	34.57	19.9	19.79	16.51	7.66	24.04	38.39	0.16	44.79
AIP	90.87	57.56	12.43	83.14	67.15	44.76	79.59	61.97	75.38	17.04	113.31	103.23	163.34	40.27	89.18	45.63	45.73	115.66	70.06	99.93	9.72	77.52	47.7	52.67	36.46	67	38.84	151.44	10.52	89.53	45.06	26.21	15.74	40.01	54.19	42.99	146.3	79.06	12.81	131.97	94.96	151.97	112.94	57.21	73.51	53.55	98.66	8.64	60.6
AIPL1	0.1	0.12	0	0.07	0.01	0.06	0	0	0.11	0	0.02	0.03	0.05	0.01	0.1	0.07	0	0	0	0.04	0	0	0	0.07	0	0.05	0	0.01	0	0.05	0.09	0	0	0.02	0.05	0	0	0	0	0	0.16	0.08	0	0.03	0	0.15	0.01	0	0.04
AIRE	1.77	0.92	0.01	1.15	1.52	0.74	1.24	2.91	0.85	0.41	1.86	2.27	3.15	2.81	3.33	0.46	0.12	1.91	0.31	1.96	0.55	0.24	4.74	3.5	0.83	0.71	0.13	0.55	1.23	1.49	0.59	0.6	0.02	0.03	4.16	8.82	0.66	0.11	0.1	0.34	1.73	0.74	2.38	0.38	0.8	3.72	0.73	0.26	1.96
AIRN	0.06	0.02	0.03	0.07	0.01	0.09	0.02	0.01	0.03	0.13	0.05	0	0.06	0.03	0.05	0.05	0.01	0.01	0	0.03	0.07	0.01	0.04	0.01	0	0	0.02	0	0.05	0.01	0	0.17	0.31	0.01	0	0	0.02	0.03	0	0.02	0.02	0.02	0.01	0.02	0	0.01	0	0.02	0.03
AJ239322.1	0.55	0.25	0	0.07	0.32	0.28	0.81	0	0.14	0	0.04	0.04	0	0.07	0	0.78	0.02	0	0.02	0	0	0.45	0	0	0	0.04	0.02	0.08	0	0.4	0	0	0	0	0.02	0.02	0.13	0	0.02	0	0	0.02	0.01	0.02	0.02	0.07	0.02	0	0
AJ271736.10	3.41	0	0	0.51	3.16	0	0	0.97	0.04	0	0.06	1.13	0	0.62	0.36	0	1.01	0	0.66	0.83	0	1.43	0.23	0.07	0.2	0.69	0.13	0.03	0.05	1.28	0.38	0	0.58	0.69	0.81	0.04	0.55	0.5	0	0.03	0.39	0.01	0.57	0.11	0.89	0.26	1.76	0	0.81
AJAP1	2.72	0.78	1.68	1.11	1.85	10.39	1.08	1.64	3.52	0.44	1.65	0.55	0.5	5.06	3.45	2.35	2.01	0.87	0.93	2.41	0.18	2.62	2.1	2.47	1.89	0.18	3.5	0.56	0.15	0.65	0.79	1.73	2.83	1.34	0.05	2.85	0.8	0.68	2.36	0.27	0.39	0.27	0.81	0.25	2.7	0.24	1.36	0.79	0.28
AJUBA	0.37	1.12	0.86	2.78	1.53	0.97	0.73	2.2	0.37	2.19	0.27	3.05	0.18	1.02	1.45	0.6	2.65	0.85	2.29	0.59	1.88	0.76	4.78	3.75	7.8	3.82	2.02	1.64	3.05	0.94	1.35	0.34	6.29	3.42	6.2	7.15	3.04	1.58	0.43	2.06	5.21	0.61	1.05	1.31	0.65	10.62	8.89	0.43	5.44
AK1	340.21	223.16	13.76	197.6	290.93	133.85	161.45	154.86	225.58	12.42	624.86	203.41	1375.33	121.96	241.14	299.61	93.27	405.55	204.38	468.25	18.9	230.01	182.53	160.01	95.46	1786.52	204.2	650.41	2.66	196.66	831.85	12.96	13.16	31.75	120.78	83.88	399.15	175.03	9.34	311.65	298.69	840.62	1227.62	123.59	276.81	90.86	151.05	7.09	270.02
AK2	30.49	17.06	6.03	76.13	43.59	23.39	21.71	47.72	26.49	7.32	28.48	100.06	23.45	38.86	32.49	18.64	51.74	62.64	46.87	63.43	12.08	24.23	75.24	88.87	81.22	88.2	42.35	41.27	12.35	26.12	57.24	6.54	8.91	55.54	87.9	47.51	97.36	46.8	2.32	40.62	49.22	27.9	57.08	50.93	24.84	93.07	57.93	4.65	70.68
AK3	14.96	22.51	2.38	18.19	14.06	24.91	33.66	28.15	18.69	0.92	8.3	16.03	4.26	33.61	24.84	12.97	22.56	19.76	25.16	20.68	6.05	31.03	22.73	36.6	19.66	37.65	22.04	8	2.1	28.15	34.51	1.53	6.93	36.43	15.18	33.17	20.31	20.62	1.87	15.72	15.18	8.79	14.49	14.87	17	14.05	20.57	1.39	20.43
AK3P3	0	0.59	0.5	0.91	0.16	0.53	1.38	4.27	0.29	0.46	0.07	0.34	0.11	1.58	0.27	0.82	3.99	0	0.72	0.15	0.85	0.59	1.31	0.36	1.24	0.18	0.96	0	0	2.63	0.14	0.87	0.33	2.19	0.71	0.88	0.09	0.43	0	0.31	0	0.25	0	5.68	0.19	1.35	0.16	0.2	0.63
AK4	6.43	2.73	0.12	5.16	6.12	15.13	2.87	7.97	7.07	2.31	3.97	3.85	1.96	10.49	2.65	6.72	1.98	3.33	4.92	5.66	0.92	1.63	4.87	10.73	20.81	6.78	1.37	2.85	3.76	4.53	10.51	0.49	0.09	6.1	18.17	8.64	1.75	4.17	1.54	2.29	2.65	1.14	3.62	2.88	4.59	32.9	8.71	0.53	5.71
AK4P1	0.07	0.24	0.6	1.07	0.48	3.78	0.26	1.23	0	0.11	0.07	1.42	0	1.52	0.49	1.62	0.77	0.08	0.27	0.15	0.63	0	2.15	3.92	3.55	1.16	0.87	0.07	0.34	0.79	2.09	0	0.32	1.15	6.67	1.54	0.17	0.57	0.12	0.15	0.22	0	0.13	0.19	0.4	3.82	0.32	0.2	0.45
AK4P3	0	0	0	0.25	0.08	0	1.35	0.2	0	0	0	0.18	0	0.37	0.57	0	0.18	0.33	0.27	0	0	0.33	0.11	0	0.22	0.77	0.63	0	0	0.64	0.29	0	0.22	0.22	0.26	0	0.26	0	0	0.23	0.4	0.25	0.2	0.27	0.27	0.29	0.08	0	0.36
AK5	47.95	6.47	0.36	6.33	26.46	106.37	7.75	13.67	92.98	0.49	43.89	4.23	21.46	42.64	0.79	48.33	4.3	32.67	21.19	42.56	0.28	0.37	28.65	1.73	2.61	8.15	1.14	6.76	0.73	7.72	3.25	0.57	0	0.95	0.9	10.28	6.21	2.41	0.94	3.56	2.54	5.37	10.33	0.31	8.68	1.56	0.29	2.66	1.2
AK7	0.67	0.04	0	0.28	0.39	1.44	0.17	0.2	1.05	0	0.53	0	0.2	0.86	0.34	0.74	0.09	0.32	0.23	1.04	0	0	0.3	0.19	0.21	1.02	0.04	0.13	0	0.1	1.24	0	0	0.01	1.26	0.55	0.01	0.01	0	0	0.16	0.15	0.4	0.11	0.05	0.49	0.01	0.12	0.68
AK8	5.22	4.98	0.45	13.3	8.09	2.3	1.3	0.92	3.24	0.14	8.44	3.92	26.07	2.01	6.79	4	1.47	9.23	7.07	8.79	0.25	6.28	3.74	3.47	1.78	33.46	7.38	27.51	0.14	3.12	9.78	0.23	0.94	0.33	2.18	0.98	12.76	1.54	0.22	8.48	24.8	32.34	11.44	0.66	7.18	1.64	6.92	0.11	22.67
AK9	3.42	3.82	2.53	3.24	5.51	3.13	4.09	4.62	4.3	0.06	1.68	1.34	0.83	4.95	2.28	3.75	5.87	1.68	4.28	2.92	6.05	4.01	2.69	3.65	1.81	4.21	2.72	1.47	1.36	4.61	6.45	1.01	0.77	5.33	2.32	3.53	2.61	1.66	0.84	1.52	2.96	0.62	2.84	6.32	2.46	2.64	2.57	2.22	5.82
AKAP1	10.73	7.41	8.41	17.76	8.94	17.09	20.14	20.35	11.19	5.65	8.2	9.32	5.02	18.83	17.38	10.25	19.58	5.43	10.62	8.51	8.56	20.66	12.45	12.77	9.68	8.49	16.26	6.16	4.54	9.99	18.9	19.3	19.29	18.57	11.48	12.07	6.59	25.84	5.88	11.68	9.46	7.11	8.8	11.98	3.5	7.32	9.37	4.25	14.47
AKAP10	6.09	13.37	4.04	6.99	4.65	12.26	6.86	13.51	7.08	6.93	3.1	5.79	1.74	9.57	12.05	6.87	10.48	4.13	9.62	9.08	6.65	7.14	10.85	10.02	9.28	5.44	13.56	2.43	3.24	11.2	6.47	5.9	4.03	9.47	8.06	11.75	4.24	7.2	1.6	3.57	3.71	1.72	2.81	14.46	2.18	10.88	3.49	2.36	5.32
AKAP11	9.24	9.18	0.87	4.91	7.66	31.42	15.56	19.66	16.2	0.96	10.41	3.22	3.7	16.26	11.64	12.1	14.05	4.09	13.23	5.2	1.56	14.81	11.81	8.15	12.97	5.19	10.08	3.79	0.81	9.73	6.77	2.35	0.47	15.77	7.98	12.68	3.44	8.88	1.02	5.44	4.58	4.01	3.89	7.46	3.17	8.03	3.47	1.09	3.41
AKAP12	5.62	1.78	2.47	14.59	2.23	30.53	5.17	7.17	6.66	3.77	6.75	10.41	1.28	10.75	18.72	7.11	4.48	1.88	3.96	4.36	1.27	0.68	15.32	26.15	48.57	2.09	35.8	2.14	8.19	3.73	6.6	1.33	4.96	10.21	51.78	15.66	2.4	2.45	2.33	1.67	2.52	0.83	2.24	1.35	1.19	43.47	9.92	4.94	6.29
AKAP13	26.32	16.61	6.35	21.31	22.83	9.51	16.18	26.83	9.27	17.29	10.19	20.48	21.07	13.43	19.65	10.04	18.59	24.59	16.85	19.86	10.75	27.49	21.27	24.82	16.91	37.72	20.43	33.41	13.36	13.54	29.34	8.79	16.91	19.67	19.86	16.99	28.99	17.4	4.86	28	35.63	34.17	20.48	21.26	14.11	15.76	29.65	13.26	22.84
AKAP14	1.04	2.2	0	1.55	1.62	0.72	1.74	0.06	1.16	0.57	1.25	0.42	0.58	0.27	1.04	2.7	0.14	0.14	0	0.56	0.23	1.28	0.05	0.79	0.05	51.32	0.34	2.44	0	1.59	8.6	0	0	0.22	0	0.35	0.22	0.05	0	0.04	0.22	0.88	0.04	0.57	0	0	0.15	0	0.1
AKAP17A	12.73	21.49	1.61	8.01	25.15	6.03	24.24	17.71	9.25	5.41	5.34	24.76	3.58	12.38	17.04	11.47	12.47	12.18	12.12	13.39	4.44	23.68	10.6	16.94	10.65	33.1	9.5	5.19	6.26	11.81	19.12	4.47	5.16	8.37	21.99	19.25	20.22	32.91	1.68	10.32	12	5.52	9.47	9.23	25.44	16.91	17.51	1.49	26.43
AKAP2	3.31	1.52	0.56	5.27	2.24	5.06	1.5	4.92	4.12	4.35	2.27	2.76	0.86	4.68	6.15	4.16	2.92	2.2	4.3	3.35	0.51	3.74	11.69	23.8	27.06	5.9	12.31	0.75	4.55	1.27	1.73	1.59	2.02	11.66	18.13	11.74	2.62	2.17	2.1	0.87	0.84	0.71	2.5	5.45	0.76	4.89	6.21	6.25	2.1
AKAP3	0.88	0.83	0.69	1.21	0.85	2.66	1.26	5.93	0.81	1.89	0.62	2.36	1.15	3.26	0.46	0.62	4.64	1.17	2.09	1.48	1.54	1.37	2.15	1.48	4.68	0.83	0.97	0.93	0.95	1.04	0.79	1.45	6.41	3.18	1.82	1.37	1.56	5.34	0.4	1.64	3	1.89	1.03	1.65	1.55	0.7	1.09	0.84	1.14
AKAP5	3.41	1.77	0.09	0.45	5.15	8.08	1.3	1.44	6.37	0.12	2.77	0.53	1.24	2.27	0.84	6.5	0.74	0.19	0.42	0.6	0.38	0.51	1.11	0.34	1.36	0.65	0.64	0.73	0.17	1.7	0.23	0.31	0.13	1.35	0.43	0.97	0.83	0.37	0.23	0.22	0.6	0.09	0.6	0.87	0.28	0.57	0.5	0.61	1.31
AKAP6	8.18	7.67	22.52	6.27	4.83	25.08	8.13	33.9	12.6	7.34	8.08	3.89	3.21	17.22	8.36	8.87	15.14	5.17	13.09	5.77	32.8	5.05	23.54	8.05	9.95	1.65	11.32	5.58	5.69	6.27	1.98	10.25	19.5	16.38	4.65	11.71	4.88	11.13	6.9	7.3	6.69	2.43	3.44	10.56	5.02	6.62	1.14	16.16	5.99
AKAP7	8.06	7.09	2.95	6.16	9.47	7.78	14.7	11.82	9.8	0.36	5.98	2.01	5.29	8.69	19	6.61	21.3	4.84	12.37	4.44	3.01	14.05	5.81	3.42	5.87	4.07	5.57	7.32	6.09	28.92	14.7	3.85	1.39	11.52	5.25	7.56	6.6	11.87	1.16	9.49	10.87	5	4.81	6.15	5.78	11.47	7.85	2.98	8.71
AKAP8	7.71	6.83	4.53	13.37	11.26	8.73	13.78	15.01	10.26	4.5	6.81	15.96	5.52	10.06	14.21	7.09	11.04	8.96	9.01	6.88	4.56	14.87	10.81	19.89	25.39	14.28	23.86	8.06	5.78	7.93	12.85	5.68	5.41	9.69	22.61	15.97	7.97	13.75	2.62	6.98	12.22	7.72	8.29	19.76	4.8	17.89	13.27	2.96	16.83
AKAP8L	98.77	93.02	25.13	66.21	121.91	34.65	81.49	68.91	79.38	26.12	116.84	95.33	518.98	54.62	116.94	64.94	46.39	87.36	45.29	57.58	41.77	81.61	40.58	38.06	49	126.2	65.15	219.76	45.92	73.08	71.62	33.74	36.19	45.53	63.03	52.61	117.59	112.55	13.1	94.42	210.17	365.02	145.1	94.67	108.16	56.18	98.37	15.07	115.41
AKAP9	8.64	23.42	1.51	9.63	6.41	15.17	16.3	26.42	10.01	2.54	6.36	7.47	2.09	13.69	8.79	18.03	45.36	6.55	15.68	6.2	2.22	10.6	13.15	9.5	11.28	9.44	13.97	2.68	0.57	24.15	13.09	5.62	1.85	24.87	15.02	10.27	4.49	21.07	0.85	12.22	9.92	3.29	4.98	20.35	3.66	15.7	10.35	0.62	14.39
AKIP1	15.26	15.75	4.61	25.86	17.03	15.43	25.63	23.65	12.34	9.23	14.32	37.46	13.5	16.22	26.03	11.47	20.51	21.06	19.53	27.45	8.06	39.38	29.54	30.12	34.99	22.11	33.82	14.4	3.71	19.7	32.59	13.75	9.98	12.88	27.28	32.79	17.22	29.59	6.72	15.32	10.46	16.55	14.26	36.93	12.63	25.62	30.77	4.49	28.61
AKIRIN1	17.24	6.84	2.52	31.13	19.44	29.8	13.61	40.18	17.38	5.27	12.54	26.53	2.83	35.95	13.5	14.1	30.61	15.57	43.12	26.15	6.56	12.1	37.33	30.32	41.98	20.51	19.67	7.68	4.94	14.14	23.24	4.64	6.46	36.41	29.07	37.21	16.08	21.3	3.54	17.46	13.88	4.63	10.73	23.49	13.82	47.29	25.34	2.93	21.46
AKIRIN2	23.5	21.55	2.79	37.77	21.61	27.46	32.13	31.19	29.4	4.38	10.53	25.44	2.85	33.78	39.52	18.01	43.45	18.77	31.66	26.4	4.4	46.95	28.47	41.45	40.99	16.58	47.42	9.27	2.2	45.85	34.39	7.38	5.94	61.29	34.82	39.75	31.08	28.99	1.95	22.41	25.39	3.39	12.34	53.14	26.8	43.31	34.36	2.75	35.54
AKNA	6.02	7.74	13.44	6.62	7.78	5.39	9.17	16.72	4.58	12.5	2.63	7.09	7.23	4.88	15.95	5	11.46	8.84	8.73	9.32	8.82	10	7.82	12.52	5.63	28.87	11.96	6.06	5.03	9.1	7.89	9.12	3.34	16.19	7.74	11.78	7.83	7.81	3.84	7.86	6.71	6.58	9.74	5.93	11.11	7.06	7.8	5.67	9.2
AKNAD1	1.87	5.05	1.36	7.82	2.42	0.28	1.8	5.67	0.95	0	1.04	3.98	0.52	1.21	0.92	0.47	1.87	1.37	1.39	0.94	0.03	6.37	1.12	0.71	3.44	1.11	0.52	8.77	0.39	2.66	1.6	0.18	0.68	8.02	2.14	0.03	19.72	0.42	0.08	0.3	27.67	1.32	1.31	12.03	0.58	1.61	1.17	0.72	41.2
AKR1A1	81.9	69.11	8.16	101.76	83.65	28.51	47.62	58.65	55.33	21.98	100.75	70.14	144.79	60.53	46.38	50.87	61.26	192.69	76.29	106.49	11.64	55.59	53.39	88.99	51.49	135	61.11	255.09	9.58	63.79	79.32	12.49	15.65	41.29	80.16	70.33	134.27	79.96	3.06	148.85	131.59	155.18	126.95	72.9	68.24	68.53	105.78	5.28	185.84
AKR1B1	71.71	29.23	15.12	79.08	72.58	61.15	101.8	103.52	67.76	57.57	84.37	139.82	50.66	70.86	90.61	42.09	180.08	211.62	93.19	169.67	15.1	84.99	95.77	94.18	90.87	159.81	116.27	110.13	23.14	62.24	133.49	25.41	12.8	74.31	121.54	117.91	147.95	205.55	15.38	140.7	146.22	74.22	84.45	141.36	42.03	69.38	116.7	15.53	157.75
AKR1B10	0.02	0	0	0	0	0	0	0.09	0	0.11	0	0.36	0	0.46	0.91	0.1	0.08	5.42	2.2	0.17	0	0	0.13	0.27	0.1	0.49	0.22	0	0	0	0.21	0.04	0	0.07	0.28	0.51	0.28	0.06	0	0	0.12	0	0	0.14	0	0.72	0.36	0	0
AKR1B15	0	0.06	0.02	0	0.02	0.03	0.02	0.02	0	0	0	0.02	0	0.02	0.08	0	0.54	1.3	0.21	0.09	0.02	0.03	0.06	0.53	0.4	0.02	0	0.11	0	0.1	0.05	0	0	0	0.02	0.08	0.14	0	0	0.02	0.13	0.02	0.06	0.02	0	0.11	0.25	0	0
AKR1C1	5.9	1.72	0.26	2.04	4.46	8.76	8.21	13.05	9.73	0.54	12.84	0.56	10.84	6.56	6.98	3.29	28.4	18.5	9.09	7.7	0.64	8.88	6.24	7.37	0.6	0.51	1.82	5.74	0.09	5.12	4.77	0.12	0.09	1.4	0.59	12.13	4.01	6.42	0.2	9.87	2.15	16.29	6.8	3.85	5.98	0.92	0.81	0.45	0.46
AKR1C2	4.45	1.27	0.09	0.42	2.16	5.34	2.81	1.35	4.61	0.22	7.57	0.13	5.47	5.17	1.74	2.15	0.41	4.49	12.67	5.06	0.12	3.89	3.12	1.05	0.35	0.17	1.13	2.92	0.09	1.07	2.32	0.83	0.14	0.17	0.21	4.33	1.41	0.15	0.09	1.27	0.59	2.23	5.99	0.23	1.04	0.15	0.7	0.62	0.42
AKR1C3	11.3	21.83	0.3	5.42	13.33	6.03	15.75	9.55	9.57	0.83	8.98	2.26	13.43	17.46	30.42	7.03	51.55	41.19	36.65	11.26	1.12	20.2	10.56	19.4	2.98	2.94	3.74	17.56	0.2	14.73	11.26	0.29	0	1.57	1.4	7.87	18.32	4.67	0.3	45.51	5.69	29.22	23.93	9.77	16.37	0.83	2.09	0.41	1.65
AKR1E2	0.76	0.29	0.38	0.35	0.72	1.28	0.38	0.05	0.58	0.12	0.74	0.33	0.51	0.97	0.27	0.66	0.23	0.18	0.57	0.63	0.34	0.44	0.55	0.39	0.49	0.11	0.2	0.29	1.04	0.43	0.27	0	0.1	0.24	0.5	8.34	0.32	0.15	0.59	0.47	0.15	0.08	0.36	0.2	0.35	0.16	0.24	0.77	0.17
AKR7A2	28.83	7.6	4.35	38.35	31.66	24.89	24.05	24.86	20.71	8.18	39.88	46.23	27.5	48.3	20.25	13.82	30.81	55.6	28.16	59.43	7.95	25.51	36.56	35.79	30.76	38.09	23.29	67.96	4.64	18.42	80.99	6.37	14.44	24.46	42.65	40.86	32.69	40.15	3.63	71.15	43.25	38.87	53.51	34.92	40.43	29.85	42.88	3.4	54.24
AKR7A2P1	0	0.15	0.99	0.1	0.1	0.14	0.1	0.19	0.06	0.73	0.09	0	0.21	0.28	0	0.13	0.05	0	0.39	0	0.77	0.05	0	0.04	0.45	0	0.1	0.05	0.64	0.27	0.09	1.8	2.12	0.47	0.49	0.35	0	0.21	0.32	0	0	0	0	0.62	0	0.06	0	0.5	0
AKR7A3	4.13	1.24	0.25	1.65	4.13	1.31	1.25	1.59	2.78	0.3	2.51	2.64	3.83	2.56	1.03	2.54	1.5	2.41	0.98	3.36	0.37	0.92	1.68	0.97	0.51	5.88	0.62	3.2	0.19	2.02	3.57	0.62	1.56	0.44	2.23	2.65	2.32	1.53	0.29	1.47	4.9	1.47	3.54	2.89	3.09	0.84	2.8	0.03	5.45
AKR7L	1.75	1.29	0.26	1.35	3.05	0.57	2.89	1.06	1.48	0.23	1.24	1.2	0.53	1.18	1.65	1.61	1.46	0.68	0.76	1.09	0.64	0.88	1.01	0.61	0.37	3.07	0.28	3.31	0.09	2.25	1.84	0.07	0.38	0.82	2.06	1.06	1.41	1.56	0.09	1.43	2.74	0.69	1	3.46	1.52	1.66	1.76	0	5.29
AKT1	49.55	39.98	19.72	64.34	82.68	38.87	73.3	72.71	44.63	22.43	34.46	96.36	27.04	44.82	76.97	38.36	71.97	53.91	70.18	45.61	24.11	43.61	78.55	78.02	107.08	105.52	55.05	39.17	51.31	61.22	44.25	18.85	14.65	71.29	113.42	76.64	59.16	104.27	21.93	63.49	56.8	23.13	36.4	72.36	87.21	94.85	67.48	19.8	66.78
AKT1S1	38.38	20.73	4.19	37.39	29.26	18.49	18.04	18.75	19.51	13.89	41.21	51.13	45.87	22.83	41.18	17.24	14.59	60.71	18.37	48.14	7.69	37.63	31.22	35.98	49.71	47.38	43.9	81.47	11.09	15.77	52.75	7.46	7.09	20.89	40.63	36.89	39.32	30.43	3.04	43	35.68	54.59	53.46	57.83	43.6	49.51	66.07	2.85	57.49
AKT2	43.68	25.57	34.41	50.72	61.62	45.57	41.15	79.68	50.04	21.28	20.01	48.82	15.7	69.65	103.77	35.55	54.03	43.93	26.25	34.86	26.9	51.78	63.66	73.72	85.55	55.39	127.99	28.08	34.62	23.3	89.96	25.82	34.02	54.22	76.04	124.66	30.69	70.99	6.87	33.99	29.42	21.76	33.03	50.87	34.37	67.26	56.58	20.54	94.2
AKT3	8.25	5.77	300.96	6.55	4.53	31.73	13.83	27.43	14.1	2.38	8.7	9.64	3	16.77	8.49	7.96	13.56	5.26	9.1	4.95	124.74	8.27	13.96	7.51	14.43	4.16	13.51	3.72	16.9	7.6	4.49	33.09	14.36	94.1	8.14	19.09	5.79	13.41	42.54	4.61	7.8	4.01	5.19	27.8	5.69	11.72	3.33	21.85	10.02
AKTIP	41.78	31.83	3.69	29.68	33.46	41.83	28.76	47.19	46.97	3.83	25.75	22.65	23.18	50.65	34.49	38.34	33.72	23.16	42.46	28.93	6.44	37.92	45.45	56.67	37.25	24.09	39.83	23.02	3.91	36.15	38.24	5.82	7.61	17.77	26.19	30.19	20.1	34.62	2.87	35.01	17.67	15.78	28.34	19.6	32.66	25.44	28.6	2.66	34.07
AL009178.1	0.01	0.02	0.02	0.18	0.07	0.02	0.12	0.02	0	0.04	0.03	0.01	0.06	0.01	0.15	0.02	0.07	0.06	0	0.04	0	0.13	0.03	0.7	1.05	0.21	0.54	0.01	0.06	0.07	1.03	0.05	0.17	0.71	0.08	0.45	0.38	0.03	0.02	0	0.13	0.18	0.22	0.12	0	0.16	0.51	0.02	11.41
AL020996.1	0.34	0.24	1.06	1.4	0.38	2.53	0.91	1.71	0.35	1.4	0.29	0.98	0.05	2.19	0.8	0.25	0.94	0.37	0.8	0.3	2.08	0.63	1.19	1.49	1.49	0.59	1.4	0.15	1.66	0.11	1.05	1.9	6.05	0.74	2.42	2.28	0.08	1.99	0.49	0.18	0.35	0.22	0.11	1.51	0.12	1.6	0.2	0.98	0.87
AL021068.1	0	0.32	0	0.11	0.06	1.22	0.62	0.97	0.26	0.08	0.03	0.2	0	0.72	0.22	0.21	1.02	0	0.33	0.13	0.2	0.56	0.09	0.49	0.62	0.03	0.72	0	0	0.51	0.1	0.3	0.11	1.35	0.35	0.69	0	0.48	0.21	0	0.03	0	0	0.4	0.23	0.09	0	0	0.3
AL022341.1	0	0	0.1	0	0.08	0	0.09	0.11	0	0.24	0	0.09	0.11	0	0	0	0.18	0	0	0	0.29	0.09	0.09	0	0	0.28	0.08	0	0.7	0.23	0	0.15	0.23	0	0	0	0	0.18	0.11	0	0	0	0	0	0	0.09	0.17	0.1	0.19
AL022341.3	0	0.36	0	0	1.15	0	0.9	0	0.3	0.33	0.79	0.98	7.06	0	0.49	0	0.5	1.56	0.86	1.28	0	0.96	0.55	0.83	1	2.24	0	1.38	0.65	0.35	1.4	0	0.94	1.48	0.25	0	1.93	0.27	0.3	2.13	0.53	6.43	1.09	0	0.58	0	1.58	0.29	1.48
AL022344.7	0.46	5.6	0	0.24	0.43	0.17	1.92	1.35	0.22	0	0.17	0.2	0.32	0.78	3.57	0.58	0.49	0.34	2.01	0.04	0.11	2.31	0.7	0.46	0.21	0.26	0.6	0.43	0	3.29	0.16	0	0	0	0	2.64	0.99	0	0.06	0.18	0.37	0.9	0.66	1.25	0.55	0	0.1	0	0.1
AL022393.7	6.34	19.77	0	3.86	4.48	3.17	3.67	0.35	3.73	0	2.57	2.34	1.87	3.28	2.41	8.55	6.64	1.11	16.49	1.42	0	7.11	4.05	0.87	1.52	5.3	2.63	2.93	0	5.91	3.86	0	0	0.65	0.14	1.66	0.78	0.91	0	2.74	2.49	1.62	0.37	1.65	2.02	1.8	1.52	0.17	0.49
AL022476.2	0.15	0.45	0.22	0.28	0.84	0.87	0.66	0.86	0.32	0.21	0.27	0.28	0.74	0.29	0.41	0.25	0.25	0.23	0.18	0.22	0.2	1.12	0.85	0.18	0.27	0.82	0.16	0.69	0.18	0.55	0.51	0.26	0.33	0.56	0.08	0.46	0.7	0.6	0.07	0.49	0.22	0.55	0.33	0.36	0.3	0.3	0.58	0.21	0.34
AL031663.2	0.37	0.1	0.04	0.44	0.47	0.05	0.12	0.26	0.46	0.17	0.07	0.44	0.14	0.05	0.07	0.18	0.24	0.62	0.31	0.19	0.21	0.39	0.13	0.23	0.16	0.89	0.14	0.37	0.02	0.39	0.34	0.27	0.33	0.11	1.08	0.22	0.79	0.41	0.01	0.44	0.71	0.28	0.49	1.26	0.45	0.51	0.44	0.05	1.4
AL031666.2	0.02	0.27	0.17	0.12	0.02	0.03	0	0.13	0.04	0.52	0.02	0.09	0.07	0.02	0	0.13	0.18	0	0.2	0.1	0.54	0.05	0.4	0.08	0.88	0.08	0.07	0.13	0.02	0.22	0.07	0.82	0.33	0.24	0.18	0.06	0	0.05	0.26	0.07	0.03	0.05	0.04	0.21	0.04	0.09	0.19	0.29	0.13
AL034548.1	5.58	5.16	0	3.01	10.28	1.9	3.42	4.15	7.83	0	3.29	7.36	1.06	1.91	8.76	4.15	2.95	4.59	7.06	0	0	7.13	1.5	2.09	0.98	10.44	2.22	3.46	0	7.93	6.78	0	0	10.75	7.06	4.51	5.19	4.43	0	5.36	5.87	0.14	4.34	6.53	1.67	7.49	9.45	0	3
AL035252.1	160.97	369.19	0	30.04	220.24	49.88	145.18	5.41	369.42	0	1039.17	0	1699.35	31.87	35.5	337.49	0	197.54	84.91	53.31	0	0	0	0	8.12	108.53	0	980.87	0	85.82	7.54	0	0	0	43.57	25.4	88.29	28.05	0	130.8	167.28	1383.35	376.99	171.01	73.91	57.06	34.5	0	0
AL049840.1	0.65	0.49	0.66	0.95	1.34	0.41	1.09	1.45	0.77	0.57	0.1	1.61	0.28	0.63	2.17	0.44	1.07	0.47	1.1	0.44	0.73	0.44	1.13	0.91	0.89	2.91	0.57	0.12	1.08	1.58	1.95	0.5	0.7	1.02	3.13	3.73	2.68	0.71	0.18	0.07	0.69	0.24	0.79	1.59	0.18	3.49	2.86	0.21	5.27
AL078585.1	0.17	0.11	0.09	0.08	0.08	0.34	0.04	0.57	0.18	0.05	0	0	0.21	0.38	0	0.38	0.08	0.16	0.21	0.32	0.22	0	0.08	0	0.17	0	0.04	0	0	0	0	0	0.41	0.03	0	0	0.12	0.08	0.49	0.15	0	0.04	0	0.04	0.04	0	0	0	0
AL117190.3	0.21	0.69	0.11	0.06	0.12	0.08	0.03	0.11	0.03	0.17	1	0.19	1.43	0	0.07	1.62	0.12	0.16	0.06	0.08	0	0	0.28	0.03	0.07	0.03	0	0.66	0.17	0.59	0.08	0.16	0	0.12	0.14	0	0.34	0.06	0	0.09	0.09	0.09	0.49	0.16	0	0.51	0.06	0.18	0
AL118506.1	0.48	0.62	0	0.43	1.25	0.14	0.32	1.94	0.84	1.18	0.12	1.16	0	1.02	0.3	0.18	1.02	0.28	0	0	0.48	0.58	0.46	0.49	1.96	0.75	0.55	0.26	0.97	0.39	1.44	0.5	1.12	0.52	2.51	0.73	0.15	1.06	0.53	0.39	0.87	0.15	0.12	0.82	0	1.46	1.37	0.34	2.43
AL121761.2	0.21	1.11	0.63	0.5	0.48	0	0.31	0.31	1.49	0.34	0.21	0	0	0.34	1.02	0.33	0.51	0.69	0.3	0.66	1.11	0	0	0.22	3.09	1.29	1.92	0	3.31	0.74	0.21	2.07	0.43	0	3.01	0.84	0.29	0	0.94	0.44	0	2.41	0	0.37	0.55	0	1.64	0.61	0.31
AL132709.1	1.09	0.15	0	0	1.96	0.32	1.9	0	1.75	0	0.09	0	0	0.14	3.15	1.23	0.49	0	0	0.21	0	0.65	0.13	0.1	0.11	3.18	0.21	0.09	0.3	0.14	0	0	0	0.28	0.22	0.72	0	0	0	0	0.2	0.12	0	0	0.13	0.33	0	0.24	0.47
AL132709.5	2.26	8.62	8.25	0	1.51	2.78	2.4	2.72	6.8	1.77	2.5	0.4	1.62	1.87	1.55	26.4	1.46	0.43	0.84	1.66	3.26	0	7.52	0.79	7.03	0	0	1.66	3.24	6.63	0.76	0.85	0.21	2.83	0.95	3.03	1.75	0.39	4.48	0.85	0.75	0.67	1.7	3.04	0.58	6.93	0.39	8.51	0.13
AL132709.8	0.47	1.43	1.76	0	0.45	0.71	0.48	0.74	0.17	0.38	0.21	0.47	0.12	0.31	0.16	4.3	0.25	0	0.23	0.69	0.41	0	1.76	0.45	1.76	0	0	0.42	1.03	1.2	0.13	0.26	0	0.98	0.76	0.76	0.1	0.09	0.79	0.08	0.18	0	0.08	1.21	0	2.25	0	1.31	0.06
AL132989.1	0.1	0.17	0.19	0.12	0.28	0.21	0.36	0.93	0.23	0.11	0	0.04	0	0.17	0.26	0.19	0.41	0	0.04	0.33	0.41	0.08	0.83	0.24	0.65	0.04	0.27	0.18	0	0.31	0.2	0.14	0.05	0.65	0.56	0.62	0.08	0.2	0.2	0.07	0.04	0	0.03	0.69	0.05	0.59	0.04	0.1	0.17
AL133245.2	0	0.7	0.15	0.06	0	0.05	0.09	0.08	0.04	0.7	0.03	0.06	0	0.07	0.07	0.67	0.32	0.03	0.3	0.14	0.42	0.1	0.13	0.05	0.1	0.2	0.03	0	0.08	1.11	0	1.18	0.94	0.25	0.03	0.17	0	0.03	0.27	0	0.03	0.15	0.05	0.17	0	0.23	0.03	0.07	0.29
AL133373.1	0	0	0.03	0.16	0	0.02	0.01	0	0.02	0.02	0.03	0	0.1	0	0	0.16	0.03	0.03	0.03	0.01	0	0	0	0	0.18	0.05	0.03	0	0.04	0	0.03	0	0.02	0.01	0.07	0	0.04	0.04	0	0	0.05	0.22	0.09	0.05	0	0.21	0.01	0	0
AL133458.1	0.45	0.43	0.64	0.83	0.64	2.63	0.92	2.37	0.82	7.45	0.38	0.4	0.38	2.77	0.37	1.42	2.29	0.37	1.59	1.72	3.52	0.42	4.16	1.44	1.1	0.7	1.14	0.47	5.39	0.62	3.37	1.11	1.39	1.21	1.67	2.5	0.38	1.19	0.59	0.4	0.32	1.56	0.29	0.45	0.46	0.65	0.58	2.11	0.61
AL133493.2	0.49	0	0	0.32	0	0.11	0	0	0	0	0	0	0.11	0.09	0	0	0	0.16	0.09	0.15	0	0.12	0.44	0.28	0	0	0.39	0.07	0.33	0	0	0	2.72	0.14	0.28	0.76	0.26	0	0	0	0	0.08	0	0.09	0	0.13	0	0	0.62
AL136115.1	0.02	0.48	0.06	0.1	0.08	0.22	0.05	0.54	0.21	0.11	0	0.05	0	0.3	0.11	0.54	0.27	0.03	0.44	0.05	0.06	0	0.51	0.41	0.42	0	0.23	0.02	0.07	0.33	0	0	0.03	0.23	0.37	0.29	0	0.18	0.03	0	0	0	0	0.64	0	0.49	0.1	0	0.16
AL136419.6	1.23	1.91	0.83	1.29	2.05	1.21	1.49	3.04	1.5	0.95	1.4	2.59	1.06	1.92	1.59	2.37	2.34	1.77	2.06	1.24	1.06	0.51	1.73	1.5	2.79	2.51	1.45	1.2	1.21	2.9	1.21	1.37	1.45	1.55	2.4	2.56	1.32	1.48	0.39	0.77	2.26	0.93	0.89	2.72	0.66	2.75	2.23	0.49	2.5
AL136531.1	0.06	0.14	0.99	0.22	0.03	0	0.03	0.2	0	1.26	0.14	0	0.3	0.07	0.07	0.04	0.07	0	0	0.15	1.61	0.03	0.5	0.06	0.35	0.07	0.12	0	0.35	0	0.19	1.56	2.84	0.31	0.12	0.21	0	0.13	0.44	0.15	0.03	0.16	0.05	0	0.04	0	0.13	0.58	0.07
AL137059.1	1.87	1.38	1.17	0.63	2.61	1.29	1.25	1.17	1.5	0.44	0.8	1.44	0	0.97	0.99	1.21	1.46	1.06	0.9	0.85	0	1.28	1.55	0.41	0.5	1	1.07	0.15	0.21	0.66	0.79	1.96	0.21	2.63	1.56	2.28	1.21	2.7	0	1.29	0.98	0	0	2.74	0.37	0.73	1.06	0.38	0.18
AL139099.1	0.24	0.93	0.14	0.18	0.23	0.39	0.39	0.75	0.18	0.19	0.35	0.45	0.54	0.3	0.39	0.31	0.53	0.22	0.67	0.34	0.24	0.14	0.32	0.17	1.76	0.19	0.94	0.25	0.07	0.75	0.2	0.27	0.85	0.33	0.26	0.33	0.61	0.45	0.03	0.21	0.79	0.15	0.32	0.88	0.06	0.5	0.27	0.12	0.9
AL139385.1	53.8	83.86	0	23.3	72.09	9.49	22.81	4.47	63.9	0	72.49	27.08	68.02	8.23	33.26	47.5	20.14	42.7	40.88	32.52	0	25.99	9.82	8.59	5.79	70.99	8.55	67	0	61.83	30.62	0	0	0	13.22	5.33	83.46	17.3	0	69.19	48.11	67.12	73.17	52.11	28.71	14.65	16.57	0	62.12
AL161668.5	0.53	0.23	0	0	1.04	0.16	0.87	0.38	0.37	0.21	0	0.16	0.2	1.5	0	0.2	0.64	0.14	0.35	0	0.35	0.63	0	0	0.16	0.33	0.15	0.29	0	0.21	1.17	0.55	0	0.14	0	0	0	0.17	0	0	0.32	0.32	0.66	0	0.37	0.18	0	0	0.7
AL161915.1	1.85	1.12	0.29	3.53	2.55	1.49	1.1	2.61	2.44	0.79	2.05	1.39	2.2	1.56	1.42	1.06	2.26	2.97	3.29	1.68	0.49	1.58	3.18	0.74	1.96	1.93	1.22	3.51	0.09	1.46	2.25	0.63	3.1	2.38	1.49	2.18	2.78	2.04	0.25	1.96	2.6	2.3	2.65	2.44	3.1	0.82	2.26	0.49	4.18
AL162407.1	6.73	7.4	0	5.27	6.69	1.17	8.82	2.57	7.03	0	3.6	9.57	2.08	2.99	11.17	5.01	8.12	6.52	9.18	3.57	0	7.75	3.41	2.85	2.42	6.98	3.91	4.19	0.27	6.05	5.93	0	0	8.12	3.08	4.28	5.2	4.8	0	5.49	7.15	3.4	6.85	12.61	3.44	2.54	6.46	0	8.19
AL163953.3	0	0	0	0.22	0	0.1	0	1.08	0.13	0	0	0.11	0.15	0.38	0	0.14	0.22	0.65	0.36	0.5	0	0.22	0.35	0.48	0	0.12	0.21	0	0	0.15	0	0.19	0.58	0.29	0.11	0.4	0.12	0.11	0	0.1	0	0	0	0.37	0	0	0	0.13	0.37
AL353354.2	92.04	13.03	0	52.8	96.4	2.33	8.96	8.78	34.13	0	248	53.4	136.77	5.14	25.45	28.05	0	153.31	13.54	33.58	0	7.32	0	0	2.04	104.27	0	342.56	0	10.38	20.67	0	0	0	9.29	0	89.29	4.3	0	101.11	227.39	216.56	141.85	29.5	20.42	38.41	99.56	0	86.52
AL353791.1	2.84	1.17	0.01	0.57	0.54	0.89	1.22	0.31	2.15	0.03	1.05	0.67	0.91	1.87	0.84	1.63	1.13	1.78	1	1.09	0.02	0.15	1	1.78	0.14	5.33	1.05	0.37	0	0.53	0.41	0	0.07	0.25	1.75	1.85	0.68	0.13	0.02	0.24	0.24	0.2	1.9	0.69	0.25	4.58	1.62	0.1	0.63
AL353898.2	0.27	0.69	0.14	0.14	0.19	0.24	0.27	0.34	0.08	0.36	0.08	0.05	0.44	0.22	0.25	0.42	0.36	0.07	0.59	0.15	0.32	0.12	0.65	0.08	0.08	0.2	0.11	0.4	0.03	0.5	0.24	0.32	0.46	0.33	0.33	0.61	0.12	0.37	0.06	0.04	0.22	0.43	0.15	0.9	0.03	0.19	0.19	0.08	0.02
AL353997.3	0.08	0	0	0.09	0.19	0.01	0.05	0	0	0	0	0	0.24	0	0.1	0	0	0.06	0.03	0.19	0	0.03	0.02	0	0.09	0.1	0.03	0.04	0	0	0.89	0	0.19	0	0	0	0.02	0	0	0.31	0.11	0	2.85	0.1	0	0	1.11	0	0.33
AL354718.1	0	3.73	2.05	0	0	4.02	5.73	8.53	0	0	0.71	0	8.13	0	0	0	4.03	0	0	0	10.09	0	4.11	0	0	0	0	0	0	6.23	0	4.48	0	12.19	6.03	0	3.24	2.75	1.74	1.56	2.83	3.75	3.5	1.41	1.33	11.74	0	0.32	4.86
AL354808.2	0.4	0.44	0.09	0.15	0.15	0	0.08	0	0.18	0	0.07	0.24	0	0	0	0.19	0.16	0	0.08	0.07	0	0.08	0.57	0	0.08	0.08	0.07	0	0	0.31	0	0.14	0	0.33	0	0.36	0.08	0.08	0.19	0.29	0.38	0.16	0.13	0.34	0.18	0.08	0.15	0	0
AL354993.1	0.5	0	0	0.31	2.31	0.76	0	0	0.75	0	1.21	5.66	1.64	2.06	0.12	0	0.03	2.19	0.65	1.28	0	0	1.17	2.08	1.28	1.79	7.71	0.73	1.28	0.54	0.87	0.13	0	0.73	3.47	0.93	1.1	0	0	0.35	0.43	3.26	6.87	0.18	0.15	7.89	0	1.03	1.3
AL356356.1	0.31	0.13	0.18	0.51	0.42	0.38	0.37	0.84	0.2	1.62	0.14	0.54	0.21	0.91	0.48	0.16	0.81	0.57	0.26	0	0.96	0.52	1.05	2.89	1.51	0.46	0.49	0.16	1.27	0.23	0	1.04	0.62	0.5	1.96	2.41	0.14	0.24	0.39	0.33	0.1	0.24	0.09	0.31	0.08	0	0.6	0.43	2.37
AL356475.1	0.17	0.91	0	0	0	0	0.06	0.16	0.15	0.18	0.78	0	2.7	0.07	0.07	1.09	0.13	0	0.07	0	0.14	0	0.27	0	0	0.2	0	0.17	0	0.58	0	0.11	0.08	0.05	0	0.15	0	0	0.16	0	0.43	0.13	0.21	0.14	0.07	0.14	0.06	0	0.07
AL357673.1	1.22	1.58	0.36	2.93	2.68	1.88	2.22	2.93	1.32	0.5	0.63	1.25	0.31	2.07	1.12	1.92	3.45	1.54	2.67	1.28	0.49	2.03	2.76	1.64	2.66	2.97	2.3	0.77	0.25	1.63	3.57	0.72	1.03	3.17	2.45	2.31	2.43	2.66	0.2	1.46	1.51	0.27	1.11	4.9	1.24	1.99	2.71	0.29	3.9
AL358113.1	12.65	43.2	0	14.48	20.35	8.59	28.54	18.03	26.56	0	4.21	5.28	0	27.73	13.14	23.36	14.24	30.26	103.42	45.55	0	29.38	32.37	0	12.19	5.58	0	1.23	0	40.72	21.28	0	0	0	7.3	6.66	38.97	12.85	0	35.89	11.67	0	23.62	51.17	0	5.46	7.63	0	12.33
AL358333.1	106.34	0	0	24.83	102.31	46.32	83.26	9.44	29.84	0	127.48	87.9	1.24	19.74	116.98	29.64	30.44	9.49	0	22.57	0	50.58	17.92	16.79	7.75	22.36	88.55	108.36	0	41.34	17.25	0	0	0	0	0	117.74	18.94	0	65.66	58.89	52.36	75.57	21	19.87	3.33	24.29	0	9.51
AL358813.2	0.31	0.39	0	0.54	0.27	0.08	1.03	0	0.31	0.38	0.08	0.18	0.35	0.3	0.96	0	0.28	0.27	0.39	0.24	0	0.46	0.09	0.08	0	1.34	0.52	0.08	0.24	0.12	0.15	0	0	0.08	0.34	0.64	0.28	0.37	0.11	0.5	0.53	0.09	0.22	0.2	0.1	0.39	1.23	0	0
AL359091.2	0.1	2.03	0.23	0.22	0.04	0.07	0.15	0.9	0.15	0.12	0.08	0.22	0.12	0.23	0.21	0.55	0.49	0.09	0.48	0.04	0.22	0.13	0.38	0	0.21	0.14	0.29	0.35	0.15	1.13	0.15	0.38	0.66	0.17	0.55	0.68	0.31	0.3	0.05	0.27	0.32	0.43	0.26	0.83	0.05	0.52	0.17	0.13	0.68
AL359878.1	0.02	0.21	0.15	0.06	0.06	0.18	0.21	0.13	0.19	0.03	0.06	0.11	0	0.22	0.21	0.18	0.09	0	0.02	0.06	0.02	0.13	0.11	0.02	0.05	0.02	0.1	0.06	0	0.14	0.25	0.07	0.03	0.14	0.08	0.16	0.09	0.08	0	0.04	0.1	0.08	0.05	0.2	0.05	0	0	0.05	0.55
AL360004.1	0.02	0.05	0.03	0.18	0.01	0.05	0.01	0	0.04	0.08	0.02	0.02	0.06	0.01	0.03	0.03	0.05	0	0.01	0	0.01	0	0.04	0.1	0.1	0.02	0	0	0.02	0.04	0.09	0.04	0.06	0.04	0.07	0	0.04	0.02	0.03	0	0.03	0.01	0	0	0.01	0.08	0	0.1	0.07
AL391421.1	0	0	0.07	0.04	0	0	0.02	0.1	0	0.12	0	0	0.03	0.02	0	0	0.11	0	0	0.02	0.31	0.02	0.21	0.02	0.04	0	0.02	0	0.14	0.05	0	0.36	0.66	0.03	0	0	0	0.02	0.1	0.02	0.04	0	0.02	0.02	0	0.02	0	0.02	0.02
AL445199.1	0.22	0.12	0.2	0	0.66	0.53	3.97	1.94	0.67	0	0.36	0	0	2.61	0.35	0.61	1.53	0.25	0.36	0.08	1.41	0.93	0.44	0.14	0.18	0	0.08	0.08	0	1.54	0.84	0.44	0.11	0.21	0.63	0.49	0.17	11.43	0.21	1.15	0.81	0.17	0.07	1.01	0.48	0	0.08	0.1	0.45
AL450307.1	1.06	0.05	0.01	0.01	0.1	0.37	0.12	0.01	2.04	0	1.6	0.02	0.46	0.25	0.07	1.63	0	0	0	0.09	0	0	0.14	0	0.04	0.85	0.01	0.04	0	0.25	0.83	0	0	0	0	0.07	0	0	0	0.06	0.18	0	0.23	0	0	0	0	0	0
AL450992.2	1.02	0.19	0	0	0	4.86	0.44	1.31	2.19	0	0.34	0	0	2.21	2.1	0.17	0.55	0.39	0.3	0.72	0	0	0.72	0.35	0.85	0.28	0	0	0	0.36	1.23	0	0.35	0	1.82	1.51	0	0	0.17	0	0	0.14	0.45	0	0.31	1.35	0.39	0.16	1.05
AL512652.1	0.37	3.85	0.03	0.33	0.66	0.46	0.55	1.35	1.12	0	0.78	0.17	1.07	0.62	0.77	0.6	0.99	0.53	0.75	0.24	0.08	3.18	0.73	0.35	0.46	0.15	0.62	0.68	0.03	0.93	1.29	0.2	0.06	0.93	0.29	0.46	0.41	0.61	0.06	0.53	1.15	4.04	0.68	0.51	0.62	0.2	0.24	0	0.69
AL513327.1	23.44	11.74	1.83	14.21	22.99	0	3.59	5.76	11.92	2.95	10.39	12.6	9.63	0	14.85	11.82	0	15.92	12.14	13.27	0	7.13	2.58	5.78	4.58	20.28	6.74	13.38	0	12.64	15.29	2.6	8.32	0	2.92	0	27.9	9.49	1.45	23.22	27.1	5.33	15.87	9.58	10.52	7.81	31.37	1.53	28.45
AL513477.1	0	0	0.11	0.22	0	0	0	0.26	0.37	0	0.23	0.29	0.12	0	0	0.15	0	0	0	0.29	0.31	0	0.23	0.21	0	0	0.14	0	0.27	0	0	0.29	0	0	0.44	0.11	0.26	0	0	0	0.61	0.35	0	0	0	0.15	0	0.04	0
AL589743.1	4.97	1.11	9.25	31.16	2.29	5.31	2.53	1.58	2.81	7.45	1.25	24.27	2.87	26.88	2.62	5.09	27.56	1.02	3.52	3.41	0.49	0.69	2.84	9.17	7.05	4.7	118.48	0.7	3.5	0.62	0.17	15.41	35.89	24.48	3.69	38.08	4.99	0.69	4.82	5.52	0.22	0.47	2.23	1.89	7.31	3.82	3.78	2.31	1.07
AL590369.1	3.3	1.15	0	0.19	3.4	0.98	1.15	0	1.75	1.18	3.6	0.69	3.22	0	0.43	3.19	0	1.27	0.7	0.56	0	0.47	0.19	0.42	0.84	4.03	0.37	1.02	0	0.54	0.47	0.11	0	0.03	1.49	0.01	0.45	0.27	0	0.51	0.51	1.4	1.91	0.15	0.24	2.36	0	0.08	0.5
AL590452.1	0.05	0.41	0.2	0.13	0.13	0.08	0.09	1.24	0.09	0.49	0.03	0.04	0.03	0.02	0.08	0.37	0.41	0	0.69	0.05	0.22	0.12	0.79	0.07	0.31	0.08	0.07	0.03	0.05	0.29	0.13	0.86	0.41	0.53	0.04	0.1	0	0.06	0.1	0.05	0.02	0.04	0.32	0.27	0.02	0.32	0.13	0.05	0.22
AL590483.1	0.04	0.01	0	0.04	0.05	0.06	0.01	0	0.08	0	0.05	0	0.14	0.05	0.01	0	0	0.02	0.03	0.02	0	0	0	0	0	0.02	0	0.02	0	0	0.03	0	0	0.02	0.05	0.01	0	0.07	0	0.01	0.02	0.12	0.07	0.02	0	0.06	0.02	0	0.33
AL590708.2	0.2	0	0	0.84	0.15	0.35	0.56	0.38	0	0.22	0	0.71	0	0.43	0.25	0.19	0.24	0.08	0.25	0.14	0.26	0.31	0.41	0.2	0	0.16	1.12	0	0.21	0.1	0.39	0	0.81	0.07	1.17	1.62	0	0.39	0.19	0.21	0.07	0.08	0.13	0.17	0	0.25	0.08	0.37	0.17
AL590710.1	15.3	30.58	0	10.8	13.45	0.15	15.4	0	11.15	0	15.97	9.32	19.61	1.9	8.06	9.81	3.16	17.97	5.71	8.26	0	12.73	0	0	0	52.29	0	36.5	0	17.78	11.27	0	0	0	4.78	0.79	36.78	5.15	0	19.17	32.88	29.34	17.14	17.93	2.81	7.48	19.67	0	19.85
AL590762.11	0.16	0.54	0.23	0.37	0	0.2	0.65	2.08	0.22	0.77	0	0	0	0.47	0	0	0.19	0	0.21	0.33	0.62	0.19	0.41	0.48	1.17	0	0.54	0.17	0.25	0	0.47	0.99	0.48	0.71	0.93	0.51	0	2.01	0	0	0	0	0.16	0.22	0	0.22	0	0	0.66
AL590822.1	0.26	0.1	0.04	0.13	0.09	0.22	0.1	0.04	0.27	0.3	0.46	0.15	0.48	0.21	0.09	0.37	0.02	0.41	0.12	0.52	0.02	0	0.11	0.09	0.58	0.67	0.18	0.14	0.51	0.11	0.82	0	1.37	0.05	0.34	0.26	0.03	0.1	0	0.03	0.02	0.1	0.36	0.02	0.02	0.21	0.11	0.23	0.36
AL590822.2	0	0	0.94	0.02	0.36	0.45	0.41	1.52	0.17	2.71	0	1.81	0	1.74	0.02	0	1.67	0	0.41	0.25	1.28	1	0.63	0.25	1.07	0.49	0.87	0	1.17	0	0.71	0.85	5.58	0.55	1.65	2.15	0	1.63	0	0.47	0	0	0	0.97	0.34	0.63	0.05	0.3	1.06
AL591479.1	1.7	8.62	8.68	1.86	1.11	2.49	1.9	11.01	1.96	3.18	5.18	1.99	5.43	2.25	1.94	4.92	2.57	1.55	3.28	3.35	3.68	1.8	7.47	1.55	9.33	1.93	1.22	3.53	1.4	12.11	0.82	2.32	6.99	1.92	2.29	2.57	1.62	4.02	2.47	0.66	2.27	5.2	2.19	4.98	1.49	2.75	1.9	0.96	3.35
AL592284.1	1.21	1.47	0.6	0.42	4.38	1.86	2.92	1.14	1.24	1.18	2.11	0.64	6.75	0.36	0.95	3.35	1.54	1.45	2.06	1.54	1.24	6.92	0.74	0.95	2.08	14.13	0.97	2.11	0.4	0.32	0.43	1.05	3.32	0.31	1.84	0.93	1.04	0.13	0.78	1.57	6.08	6.1	4.78	0.18	0.91	2.75	1.88	0.6	1.77
AL592494.5	1.19	0.27	0.08	0.53	1.5	1.49	0.25	1.1	1.12	0.14	1.15	0.72	0.44	1.27	2.62	1.09	2.14	0.29	1.44	0.44	0.15	0.31	1.27	0.56	2.17	0.98	0.28	0.32	0.17	0.17	1.03	0.02	0.04	0.72	1.8	2.27	0.64	0.22	0.05	0.88	0.51	0.4	0.53	1.34	0.82	1.23	0.81	0.05	2.62
AL592528.1	0.12	0.32	0.14	0.14	0.63	0.02	0.11	0.59	0.01	0.14	0.05	0.1	0.32	0.12	0.15	0.03	0.15	0.31	0.29	0.17	0.57	0.13	0.23	0.25	0.05	0.9	0.02	0.58	0.01	0.27	1.37	0.3	0.14	0.12	0.4	0.15	0.43	0.11	0.07	0.69	0.47	1.2	0.19	0.19	0.22	0.17	0.4	0.03	0.44
AL626787.1	3.76	2.05	0	0.29	2.21	1.38	1	1.24	3.87	0.03	4.69	1.33	2.07	0.66	4.2	3.45	0.84	2.24	0.55	1.07	0.02	0.82	1.24	1.52	2.48	17.09	0.96	1.06	0	1.82	0.91	0	0.03	0.02	1.54	0.8	0.79	0.46	0	0.92	1.16	0.69	2.74	0.8	0.4	4.74	7.25	0.02	1.42
AL627171.2	0	0.34	0.16	0	0	0.03	0.13	0.17	0.08	0.48	0	0.07	0.05	0.07	0.11	0.12	0.14	0	0.11	0	0.12	0	0.28	0	0.04	0.07	0.13	0.06	0.23	0.04	0.14	0.24	0.22	0.25	0	0.04	0.03	0.07	0.08	0.03	0.06	0	0.14	0.18	0	0.29	0.17	0.04	0
AL627309.1	6.4	1.39	0	1.43	2.9	1.57	1.97	0.81	2.6	0.45	3.78	1.31	1.88	1.01	2.32	1.34	2.89	3.73	0.92	5.11	0.07	0.72	2.23	4.14	0.74	14.32	1.11	1.11	0.31	0.64	2.53	0.08	0.16	1.32	6.77	2.34	1.47	3.37	0	0.84	2.71	3.96	2.47	1.19	2.02	2.28	2.62	0.06	1.05
AL645728.1	0.24	0.13	0.16	0.72	0.27	0.51	0.54	0.66	0.2	0.13	0.12	0.69	0.18	0.34	0.24	0.49	1.56	0.23	0.72	0.58	0.1	0.51	0.7	0.7	2.85	0.68	1.08	0.12	0.12	0.35	0.95	0	0.3	0.81	0.89	0.75	0.23	0.41	0.17	0.38	0.55	0.13	0.14	0.58	0.41	0.52	0.54	0	1.19
AL645728.2	4.72	3.28	0.26	6.18	9.63	0.43	1.86	0.52	0.93	0	6.02	5.81	8.03	0	2.6	1.71	2.16	4.23	1.51	3.86	0	4.14	0.66	3.1	1.52	10.4	2.42	9.02	0.04	2.21	12.98	0	0.37	1.14	3.1	0.62	6.75	2.9	0	9.06	5.92	9.27	11.33	2.14	2.87	1.15	8.12	0.17	3.57
AL672183.2	0.85	0	0	1.06	0.71	0	0.25	4.47	0.62	0.22	0.36	0.21	0.97	0.51	0.79	0.44	1.26	0.76	0.19	0	0	0.83	1.06	0.48	0.21	0.24	0.83	0.17	0	0	0.67	0	0.26	0.16	0.19	0	1.57	1.17	0	1.42	0.21	0.34	0.87	0.63	1.61	0	0.75	0.44	0
AL773604.8	0.5	1.38	0.05	0.53	0.7	0.23	1.54	0.16	0.35	0.12	0.43	0.54	0.71	0.24	0.43	0.05	0.18	0.18	0.38	0.16	0.3	1.36	0.32	0.23	0.52	1.28	0.17	0.83	0.12	0.63	0.86	0.15	0.06	0.22	0.5	0.25	0.5	0.44	0.05	0.41	1.26	1.49	0.25	0.38	0.56	0.37	0.88	0.05	1.63
AL807752.1	3.37	1.49	0.66	6.7	0.44	2.18	4.41	6.69	1.28	1.96	1.11	4.33	0.59	4.8	7.46	0.69	5.43	1.62	5.04	6.17	2.64	7	2.96	4.55	53.58	1.43	6.43	0	3.93	1.61	5.86	1.82	4.36	4.36	8.98	0.94	9.75	2.95	1.25	2.41	2.39	0	1.46	1.97	7.25	4.07	2.97	4.22	3.38
AL953854.2	1.07	2.78	0.04	0.16	1.46	2.91	1.28	0.49	1.32	0.09	0.88	1.48	0.28	0.54	0.4	4.48	1.18	0.82	0.64	0.88	0.08	0.11	1.24	1.12	0.78	3.57	10.01	0.59	1.21	0.98	1.14	0.4	0.07	0.13	4.95	3.11	0.11	0.58	0	0.33	0.51	0.64	1.02	0.12	0.21	10.07	0.49	0.12	0.66
ALAD	23.13	16.16	1.97	25.48	19.77	31.72	36.66	40.84	31.6	6.2	7.23	22.84	1.96	53.55	19.53	28.11	30.39	25.92	48.01	42.11	4.86	26.18	42.15	31.12	26.68	17.37	51.71	5.62	5.38	25.24	18.61	4.36	6.48	15.31	23.49	50.74	16.82	32.99	3.09	8.46	11.19	4.48	10.28	18.97	62.21	18.12	10.93	2.71	25.1
ALAS1	17.18	6.58	1.57	29.12	23.3	19.85	13.7	16.28	21.97	4.46	41.18	32.24	8.12	20.43	21.99	15.24	16.75	39.85	13.33	29.54	2.84	20.73	18.25	19.9	22.39	23.42	15.39	12.01	3.33	12.34	21.91	3.08	4.04	19.23	20.84	24.59	29.96	15.84	2.38	19.61	21.55	15.06	29.2	6.23	7.33	21.82	25.11	1.63	24.25
ALAS2	0.1	0	0.12	0.08	0	0.04	0	0.64	0.1	0.14	0.04	1.25	0.16	0.09	1.05	0.06	0	1.56	0	0.04	0.19	0	0.2	0.47	0	0.02	0.13	0.02	0.12	0.21	0.02	0.15	0.06	0.14	0.02	0.12	0.05	0	0.26	0	0.02	0.34	0.62	0.07	0	5.34	0.09	0.5	0
ALB	1.8	1.75	0.03	0.41	3.2	0.54	2.71	0.93	2.65	0	0.45	1.77	0.97	0.38	1.69	1.94	2.55	1.07	1.53	2.23	0	2.44	0.88	0.28	0.09	2.27	0.34	3.56	0	2.13	1.05	0.19	0	0.18	0.28	0.27	0.49	1.84	0	1.68	1.95	0.91	4.43	1.97	0.59	0.97	0.5	0.03	1.2
ALCAM	24.08	29.55	9.52	26.63	12.55	35.36	57.67	61.31	23.22	6.29	17.57	23.65	30.09	38.69	38.61	14.15	75.23	21.18	45.91	21.96	11.88	61.08	36.86	19.34	11.84	8.34	72.66	37.92	1.48	35.71	11.62	18.84	7.19	161.66	6.47	15.81	33.29	53.4	9.14	41.03	32.46	27.5	16.55	62.46	14.29	8.6	2.2	5.51	5.7
ALDH16A1	29.55	14.43	3.29	29.19	30.31	4.89	9.25	9.26	11.73	12.9	25.89	42.92	157.85	8.29	19.45	7.03	6.43	84.23	11.49	50.35	5.17	16.61	17.71	23.5	18.4	60.1	22.05	67.1	8.92	13.9	29	5.14	4.35	6.08	24.22	18.78	54.95	16.14	2.75	29.23	35.21	77.33	62.7	14.26	38.15	12.39	56.98	2.41	52.62
ALDH18A1	8.97	13.45	5.52	12.69	8.65	9.6	21.01	20.41	9.32	14.03	5.34	14.94	8.71	14.3	11	6.76	36.32	8.12	15	6.76	5.99	26.36	18.07	20.69	13.83	10.6	21.42	12.68	5.62	17.94	14.12	7.06	12.11	55.67	14.76	36.13	12.32	19.7	4.56	12.15	17.99	8.59	10.13	32.65	10.71	14.6	7.88	2.79	15.95
ALDH1A1	44.65	22.35	0.04	9.62	24.3	41.71	25.87	34.36	26.75	2.23	18.18	7.08	25.21	41.88	5.04	31.58	59.07	63.53	57.75	32.97	2.06	3.4	9.99	31.71	8.03	23.45	16.02	12.59	3.24	34.39	51.57	0.22	0.22	1.29	1.86	30.87	8.1	11.82	1.01	3.18	1.81	30.65	25.09	1.05	56.55	4.94	6.48	0.68	14.4
ALDH1A2	0.89	1.14	0.25	0.3	1.9	1.89	1.46	2.45	1.52	0.31	0.57	0.95	0.5	1.13	4.73	1.29	0.82	4.89	13.25	0.74	0.24	0.46	1.27	2.18	2.52	0.67	0.41	0.25	0.34	0.25	0.81	0.46	0.04	1.41	1.09	1.82	1.67	0.29	0.27	0.15	0.81	0.22	0.44	3.03	0.29	0.2	0.34	2.13	0.43
ALDH1A3	1.02	0.14	0	0.26	4.14	2.65	0.11	0.67	1.19	1.49	1.08	1.77	0.6	0.89	24.2	1.5	0.09	0.83	0.34	0.49	0.02	0.03	0.6	14.36	0.35	0.3	17.15	0.05	0.47	0.1	0.24	0.15	0.37	0.06	2.88	39.1	0.05	0.2	0.27	0	0.03	0.03	0.23	0.3	0.07	3.39	0.22	34.8	0.16
ALDH1B1	2.88	4.78	1.33	5.62	2.08	4.56	7.23	10.46	2.97	0.94	2.82	4.77	3.58	6.88	4.98	2.41	6.84	3.28	4.87	2.22	0.86	10.07	7.69	6.45	11.84	4.17	20.16	2.3	0.62	6.28	4.3	3.76	1.76	13.93	7.71	5.9	5.41	7.99	1.5	5.59	2.56	2.85	3.07	7.11	2.65	9.31	5.98	0.62	4.2
ALDH1L1	20.9	6.59	3.85	6.01	21.53	52.3	12.24	21.88	15.23	12.61	36.03	5.02	60.35	23.86	13.49	18.26	15.05	26.74	18.06	58.46	15.2	35.74	24.03	15.66	19.93	44.1	1.65	29.97	0.64	10.19	221.39	3.13	20.24	3.58	21.69	7.93	14.13	16.08	7.22	37.15	12.41	93.35	44.57	4.14	17.43	9.38	80.55	3.27	37.8
ALDH1L1-AS2	1.46	0.22	0.06	0.25	2.86	1.71	0.2	3.75	1.01	0.21	0.89	0	0.86	2.97	2.14	1.58	0.27	1.24	2.38	1.31	0.86	0.16	0.34	0.36	0.68	1.34	0.05	0.78	0	0.44	22.08	0.06	1.8	0.03	0.73	0.31	0.12	0.13	0.75	1.13	0.12	0.38	0.91	0.25	1.24	0.4	8.99	0.16	3.37
ALDH1L2	1	2.44	6.06	1.1	0.84	2.28	4.44	4.98	1.46	13.05	0.44	1.11	0.27	1.64	0.94	1.31	4.73	0.58	1.59	0.49	3.51	3.76	1.41	1.58	4.9	0.58	3.27	0.44	0.26	1.77	0.6	16.83	5.52	2.58	1.31	3.15	0.78	2.14	3.13	0.88	2.53	0.61	0.71	2.78	1.31	2.98	0.76	1.36	0.38
ALDH2	156.06	162	5.08	93.12	167.39	156.83	113.74	132.87	164.15	6.62	128.87	37.38	205.56	407.07	89.79	148.94	141.8	103.18	199.17	131.67	23.82	159.87	133.81	86.1	33.04	76.09	82.6	146.83	6.69	156.18	152	8.58	12.25	26.85	41.28	80.14	87.97	130.34	5.65	173.54	71.05	162.88	193.46	58.37	428.24	22.81	52.48	7.1	74.63
ALDH3A1	1.41	0.08	0.4	0.36	1.8	0.64	0.1	0.29	0.09	0.3	1.05	1.02	0.38	0.7	1.61	0.71	0.46	3.14	0.3	2.54	0	0.16	0.28	0.18	0.3	10.57	1.4	0.35	0.04	0.27	4.56	0	0.36	0.05	2.33	3.16	0.4	0.06	0	0.12	0.49	1.46	1.46	0.09	0.3	0.54	0.3	0.12	12.52
ALDH3A2	14.76	9.06	2.57	31.82	17.84	20.81	24	26.51	16.31	4.62	12.6	36.22	12.04	25.19	21.64	12.03	37.74	29.16	41.79	25.06	4.82	23.59	50.06	41.77	29.35	31.41	43.86	16.69	3.96	15.71	46.36	6.51	10.4	26.4	33.64	103.08	25.01	22.11	2.8	17.46	26.45	16.76	17.64	22.86	12.7	22.96	19.9	2.6	25.79
ALDH3B1	3.16	1.88	0.37	4.84	2.16	1.23	1.32	2.93	1.61	7.05	1.83	9.21	5.02	1.83	3.56	1.4	2.54	10.39	5.15	8.92	0.44	2.34	5.3	8.83	6.66	12.49	6.21	3.68	2.34	1	3.74	1.6	0.71	1.22	9.93	4.28	4.74	1.88	0.94	1.99	4	4.64	2.65	2.06	3.05	13.01	2.92	1.11	3.02
ALDH4A1	29.03	4.77	2.82	16.47	24.92	39.33	7.38	24.51	17.53	5.86	25.64	11.1	34.18	36	20.97	13.66	42.95	32.03	54.8	57.79	14.34	6.15	191.89	47.94	46.98	28.68	5.04	32.98	1.93	9.54	38.39	2.32	5.34	6.34	15.35	20.68	32.36	30.52	2.6	32.54	24.46	21.02	27.8	25.13	44.29	7.26	44.75	5.63	22.12
ALDH5A1	14.05	23.38	3.16	10.15	14.62	25.43	30.57	22.86	17.78	1.57	12.13	3.57	12.07	35.64	23.45	13.38	21.87	4.14	21.88	5.33	10.61	23.26	12.65	8.22	8.9	4.03	16.71	13.3	1.92	22.34	11.19	18.99	6.14	3.26	7.16	14.17	6.72	21.38	5.67	17.36	8.27	13.98	10.71	3.65	28.21	5.81	4.03	2.95	12.21
ALDH6A1	12.77	9.52	2.58	12.32	10.9	49.42	14.87	51.49	14.29	4.56	8.28	3.99	7.31	51.5	6.27	16.11	16.34	6.65	31.47	9.62	8.96	8.02	40.19	21.12	17.66	4.6	13.82	8.52	2.7	18.21	6.4	5.27	4.63	20.19	10.04	24.56	6.24	22.98	5.45	11.99	5.75	6.69	8.73	7.9	38.26	8.61	5.47	3.69	9.51
ALDH7A1	54.27	41.46	8.07	29.31	85.16	84.23	36.22	78.17	62.43	6.21	37.87	67.99	50.93	105.17	28.86	53.11	30.14	46.33	31.68	43.52	8.32	15.29	71.6	38.87	87.81	95.61	51.75	35.07	7.07	53.93	102.71	13.75	14.03	73.97	65.46	25.16	51	15.81	4.83	9.31	6.15	68.55	130.13	39.19	93.25	51.45	56.22	2.78	70.03
ALDH7A1P1	0	0.23	0	0.05	0.03	0	0.05	0.1	0.03	0.04	0	0	0	0.06	0	0.19	0.06	0	0.17	0	0.99	0	0.03	0	0.03	0	0	0	0	0.1	0.05	0.84	0.18	0.04	0	0	0	0.03	0.27	0	0	0.03	0	0.06	0.03	0	0	0.06	0
ALDH8A1	4.07	2.07	0	3.16	4.43	3.39	1.46	2.98	5.28	0.8	1.61	1.31	1.61	2.14	4.18	5.36	0.87	1.2	2.46	0.9	0.45	1.43	2.37	0.41	1.83	1.48	0.88	0.24	0.33	1.61	1.6	0.92	0.73	1.67	1.3	1.42	1.12	1.83	0.1	0.62	0.43	0.93	1.07	1.22	1.71	0.8	0.99	0.09	0.74
ALDH9A1	27.12	31.01	5.8	34.03	43.49	39.73	55.31	50.24	33.37	8.96	8.15	24.52	9.33	80.6	42.18	37.24	75.67	21.38	72.66	54.15	10.21	68.79	46.86	55.63	62.51	36.16	44.46	14.31	6.51	73.67	73.44	9.48	9.06	21.48	50.25	55.81	36.75	55.81	4.74	38.07	19.29	12.69	23.13	41.84	45.63	43.39	37.55	5.21	33.85
ALDOA	2029.08	578.83	27.02	1358.29	1608.34	1322.99	762.9	517.63	1877.59	185.26	3152.4	1773.25	2091.67	900.81	2143.59	1278.75	660.21	1239.95	871.49	1791.77	62.16	675.21	836.34	1062.37	1189.88	1436.48	520.84	1725.27	103.92	785.17	1068.74	96.08	83.26	418.86	1973.66	468.53	1199.66	643.86	61.33	1486.52	986.24	1875.29	1745.77	497.72	868.86	2342.36	1000.34	59.08	401.94
ALDOB	0.28	0.22	0.07	0.35	0.05	0.61	0.18	0.5	0.53	0.11	0.24	0.14	0.06	0.28	0.17	1	0.08	0.6	0.7	0.54	0.04	0.11	0.32	0.1	0.17	0.03	0.53	0.1	0	0.32	0.07	0.05	0.08	0.12	0.13	0.39	0.11	0.17	0	0.1	0.07	0.17	0.04	0.42	0.18	0.05	0.13	0.09	0.52
ALDOC	509.58	483.73	28.88	424.48	414.26	594.69	424.97	317.1	517.1	4.79	720.04	60.44	1006.78	1118.04	338.62	396.78	436.14	101.24	471.79	282.36	104.3	578.23	135.09	149.72	135.97	58.64	40	806.41	11.02	352.66	582.83	41.29	22.85	83.2	42.38	67.11	245.46	382.42	37.06	646.36	273.22	1195.27	603.55	273.65	889.82	24.89	70.38	8.29	276.02
ALG1	12.57	4.3	4.53	9.5	9.31	9.1	6.23	8.23	6.85	4.71	9.1	10.67	11.57	9.63	10.32	6.39	6.47	14.66	7.96	16.34	2.9	7.48	6.56	9.12	13.67	14.35	15.49	8.1	7.01	8.41	18.38	10.71	4.5	3.67	20.45	5.6	6.15	8.34	1.74	8.85	5.14	12.17	10.78	14.61	2.48	13.89	12.78	2.38	12.64
ALG10	0.33	0.07	1.6	0.54	0.26	0.95	0.54	1.65	0.53	0.69	0.07	0.63	0.1	1.17	0.71	0.29	1.24	0.24	0.56	0.46	1.05	0.97	0.93	0.88	2.18	0.44	1.39	0.14	0.97	0.36	0.72	0.79	1.61	3.29	1.86	2.49	0.4	0.51	0.36	0.13	0.35	0.02	0.41	1.05	0.09	1.58	0.58	1.3	1.03
ALG10B	0.15	0.34	2.58	0.39	0.27	1.76	0.38	3.46	0.16	0.79	0.06	0.44	0	0.91	0.49	0.13	0.72	0.29	0.38	0.21	0.49	0.11	0.79	1.28	2.94	0.48	2.27	0.08	1.12	0.27	0.2	0.49	2.94	2.43	1.23	2.63	0.34	0.81	1.54	0.1	0.12	0.02	0.18	0.75	0.25	1.06	0.08	0.51	0.39
ALG11	0.16	0.96	0.71	1.19	0.44	4.63	1.63	4.51	0.45	0.67	0.32	0.57	0.53	3.27	0.82	0.9	2.71	0.6	1.54	0.68	0.84	1.91	3.48	3.71	5.69	1.04	4.53	0.42	0.52	1.05	0.96	1.76	0.59	7.89	2.67	3.76	0.55	2.63	0.78	0.41	0.54	0.32	0.42	1.66	0.26	3.46	0.41	0.73	0.32
ALG12	4.44	2.98	1.19	5.87	5.69	4.51	4.21	9.47	1.74	3.33	1.36	12.49	0.52	4.99	2.62	2.94	4.09	5.72	4.46	10.43	3.06	10.97	10.63	10.86	11.44	4.06	11.64	0.87	3.64	2.36	11	5.53	6.63	8.87	8.87	7.99	3.84	8.39	2.23	4.24	2.62	0.88	2.4	5.28	3.85	11.7	9.43	1.12	4.75
ALG13	14.86	13.58	3.03	14.45	17	14.24	21.11	20.45	14.71	2.89	6.57	18.4	6.15	22.02	18.17	11.31	22.23	13.08	14.7	13.32	2.73	20.52	13.21	18.73	19.65	16.99	20.11	8.9	2.47	17.99	18.03	7.89	5.05	30.36	39.33	18.05	16.43	14.68	3.89	13.79	11.31	7.89	10.19	23.49	7.64	21.45	18.9	2.75	41.49
ALG14	2.53	0.85	0.48	3.43	1.26	2.17	1.53	6.09	2.33	0.29	2.29	3.16	0.59	1.38	2.25	1.45	3.04	1.34	2.93	7.7	0.2	2.66	2.47	5.74	3.35	2.13	5.4	0.87	0.07	1.28	3.49	1.35	0.12	0.99	2.88	2.29	1.97	0.47	0.42	4.82	1.2	0.85	1.1	2.71	1.41	2.57	4.09	0.75	4.11
ALG1L	1.34	0.35	0.15	0.75	3.29	1.51	2.18	2.01	1.46	0.09	3.78	1.63	26.73	0.92	0.33	1.76	1.94	3.13	2.93	2.18	0.23	0	0.14	0.84	0.13	2.17	0.24	3.55	0	3.33	0.06	0.32	0.64	1.5	0.65	0.21	1.68	4.33	0.15	13.99	6.97	15.69	10.75	0	1.98	0.15	2.69	0.12	0.33
ALG2	5.69	10.32	1.27	11.75	7.08	7.2	9.83	9.92	9.3	7.05	2.41	13.19	2.91	9.91	14.41	6.47	11.93	8.37	12.15	8.93	2.6	9.21	9.5	17.94	18.39	15.13	30.62	3.44	1.68	10.11	13.97	1.1	2.45	13.32	32.24	19.01	8.84	8.12	1.82	4.43	8.46	2.24	4.69	9.35	4.64	23.84	8.38	2.13	12.79
ALG3	14.14	9.44	5.41	20.21	16.74	6.34	13.44	13.68	11.16	5.8	11.35	24.25	10.14	13.28	15.99	5.26	18.13	21.69	9.63	14.39	3.88	23.25	12.21	18.27	17.02	30.29	18.64	18.14	5.78	11.25	19.07	3.87	5.83	32.9	28.35	17.63	18.41	18.27	3.61	18.54	25.17	18.87	18.76	11.68	9.55	23.3	27.88	2.85	23.75
ALG5	17.93	22.28	0.28	17.28	23.14	10.67	20.47	16.44	13.29	0.43	14.48	20.55	24.04	19.09	23.09	11.17	24.07	27.81	25.83	23.94	0.57	28.62	19.62	26.5	26.33	30.97	19.93	15.17	0.26	21.52	22.51	0.76	0.25	20.29	25.34	17.03	21.72	13.31	0.69	25.15	23.97	25.7	21.27	17.37	7.7	27.96	27.64	0.42	19.13
ALG6	5.23	3.53	1.06	6.58	6.29	3.22	5.61	4.13	5.33	0.66	2.77	4.06	1.74	4.11	3.71	3.05	5.95	6.39	3.65	4.2	0.93	10.67	3.23	3.78	7.86	6.8	7.84	6.36	0.42	2.49	8.57	0.42	0.83	7.17	5.25	9.52	8.89	3.45	0.73	4.13	6.05	3.28	3.37	10.11	2.07	5.12	8.46	0.57	8.34
ALG8	28.7	42.94	4.86	30.74	36.61	10.53	23.23	17.21	25.3	1.49	25.88	28.91	49.62	14.29	27.96	17	21.91	38.79	31.89	23.65	3.59	26.06	16.78	14.12	19.83	57.41	11.64	46.34	3.43	24.76	23.33	2.11	3.33	26.17	26.96	16.44	57	18.73	1.15	34.87	53.8	43.58	35.17	38.21	16.88	27.2	38.2	2.79	42.99
ALK	0.38	0.33	0.64	0.31	1.01	1.42	2.41	0.35	0.34	0.6	0.36	2.43	0.27	0.39	6.51	0.55	0.48	0.76	0.22	0.69	0.23	0.7	0.45	0.43	5.5	1.49	5.73	0.24	6.15	1.02	1.52	0.85	0.77	0.12	2.46	1.85	0.17	0.28	2.47	0.09	0.42	0.14	0.15	0.47	0.26	3.11	1.43	0.72	0.46
ALKBH1	3.32	1.19	0.71	3.92	3.54	2.38	5.91	4.52	2.6	0.67	2.07	4.23	0.55	3.44	4.69	2.13	5.57	4.09	4.04	3.36	0.48	2.92	3.49	4.36	4.88	4.83	3.18	4.01	0.23	3.71	2.51	0.82	0.71	5.45	5.17	4.7	4.11	4.61	0.81	4.93	5.79	2.47	2.77	5.61	1.57	5.59	4.42	0.71	6.5
ALKBH2	31.72	65.15	4.85	51.04	45.39	8.96	44.17	36.8	27.7	3.1	24.86	49.43	76.63	26.02	25.15	20.49	49.22	35.7	32.24	28.01	7.71	68.83	27.92	26.41	37.09	42.17	33.58	78.74	5.74	76.45	37.65	12.9	16.63	34.94	33.44	21.46	110.32	50.97	6.98	88.5	85.17	54.01	76.1	49.45	46.75	37.24	77.36	4.13	82.58
ALKBH3	16.67	8.91	1.47	16.63	16.52	10.24	17.12	13.7	15.6	3.41	29.84	23.36	37.56	8.03	12.15	7.35	17.61	29.58	17.48	21.43	1.88	17.15	12.85	11.56	23.5	17.11	11.64	52.75	1.71	15.93	19.47	4.2	3.04	8.02	25.56	13.29	32	15.82	1.15	33.41	35.29	60.12	32.43	27.96	8.99	23.92	43.03	1.22	27.16
ALKBH3-AS1	0.1	0.33	0.96	0.24	0	0.44	0.27	0.78	0.54	0.25	0.1	0.12	0	0.16	1.22	0.46	0.89	0.11	0.51	0.33	0.2	0.7	0.78	0.3	0.86	0.17	0.3	0	0.03	0.47	0.48	2.22	0.3	0.45	0.61	0.45	0.04	0.6	0.05	0.46	0	0.12	0	0.82	0	0.41	1.34	0.14	0.64
ALKBH4	18.18	8.39	5.39	15.45	19.48	9.83	15.47	18.7	10.32	4.7	25.16	14.61	20.76	7.39	20.05	9.17	26.87	18.06	10.21	15.13	7.18	18.93	12.33	8.87	17.09	24.79	12.42	23.45	4.51	12.13	30.9	9.52	8.86	8.7	18.16	7.67	22.1	16.87	6.25	25.15	37.98	21.6	21.86	14.01	18.05	14.11	30.29	5.31	28.91
ALKBH5	32.53	17.09	7	32.95	30.98	30.79	26.79	28.22	37.52	142.44	30.85	36.24	10.88	30.34	27.79	27.86	23.41	27.02	34.03	34.18	6.58	22.98	32.15	25.13	35.62	25.36	28.93	18.89	10.66	21.74	34.35	15.21	11.83	28.08	40.73	38.86	29.86	24.69	9	21.76	23.48	10.4	22.85	36.55	13.14	53.27	27.93	7.36	33.43
ALKBH6	79.3	18.79	5.53	25.73	61.76	26.22	21.44	13.92	39.71	6.79	139.09	35.45	166.67	20.12	26.96	36.93	14.57	68.96	14.18	41.11	5.03	12.29	18.15	17.52	19.83	58.69	15.69	81.41	7.4	13.51	29.66	4.84	3.5	10.51	22.21	30.55	34.73	17.71	3	22.01	41.02	108.15	83.97	17.39	23.2	31.71	45.82	3.28	44.5
ALKBH7	98.3	40.31	8.56	127.25	86.24	41.51	76.35	55.39	72.5	34.97	253.58	133.79	517.04	45.98	91.4	44.76	31.28	244.2	80.86	127.33	9.14	104.65	75.87	55.32	70.43	88.03	49.36	452.36	10.63	84.12	104.7	25.9	23.29	15.58	55.61	54.35	174.28	83	12.83	182.59	201.69	700.67	275.42	66.82	82.02	47.01	173.88	6.75	80.55
ALKBH8	1.91	3.52	1.16	2.41	2.15	2.8	3.5	6.11	2.26	0.59	0.98	2.57	0.51	2.68	3.39	1.89	3.88	0.82	3.33	1.13	0.79	3.91	3.26	3.66	4.86	2.51	2.88	1.16	1.37	3.36	1.93	2.03	0.43	7.28	3.29	4.7	1.86	2.59	0.47	1.4	1.94	0.58	1.1	4.39	1.14	5.42	2.25	0.33	1.78
ALLC	0.09	0.12	0	0.07	0.14	0.57	0.03	0	2.02	0.06	0.05	0.04	0.15	0.15	1.09	0.54	0.07	0.07	0.11	0.4	0	0.04	0.02	0	0.07	2.3	0.14	0.05	0	0.6	0	0.04	0	0.06	0.21	0.16	0.03	0.03	0	0.08	0.82	0.17	0.42	0.08	0.07	0.08	0.55	0	4.12
ALMS1	4.4	7.34	2.64	6.9	6.23	3.18	5.04	7.79	4.41	3.73	1.52	6.36	1.16	5.58	7.02	4.91	13.4	5.66	6.96	4.19	3.83	7.39	10.46	3.52	5.74	13.05	8.02	3.14	1.18	12.08	11.74	5.18	6.05	9.73	7.36	7.81	8.87	5.92	1.53	7.47	9.28	1.94	9.17	9.95	5.66	5.2	5.18	1.17	20.09
ALMS1-IT1	0.18	0.53	0.24	0.48	0.07	0.06	0.2	0.07	0.04	0.18	0.05	0.34	0.02	0.25	0.04	0.18	0.51	0.08	0.85	0.09	0.19	0.15	0.27	0.13	0.22	0.14	0.4	0.05	0.03	0.09	0.03	0.16	0.02	0.25	0.1	0.87	0.3	0.81	0	0.09	0.24	0.05	0.09	0.28	0.09	0.6	0.6	0.04	0.17
ALMS1P	0.2	0.15	0.03	0.15	0.18	0.46	0.42	0.52	0.2	0.61	0.14	0.16	0.21	0.35	0.37	0.03	0.37	0.05	0.37	0.05	0.55	0.31	0.53	0.27	0.23	0.14	0.12	0.05	0	0.2	0.35	0.55	0.64	0.58	0.43	0.95	0.16	0.26	0.19	0.19	0.34	0.03	0.02	0.25	0.34	0.16	0.13	0.25	0.56
ALOX12	0.18	0.7	0	0.18	0.38	0.14	0.22	0.64	0.44	0.38	0.43	0.32	0.18	0.1	0.42	0.25	0.23	0.12	0.29	0.4	0.46	0.55	0.37	0.27	0.22	0.21	0.35	0.24	0.12	0.81	0.52	1.56	0.18	0.07	0.44	0.55	0.23	0.31	0.17	0.38	0.17	0.44	0.36	0.29	0.31	0.24	0.63	0	0.63
ALOX12B	0.52	0.69	0.13	0.02	0.44	0.78	1.34	0.72	0.91	0.12	1.36	0.06	0.27	0.51	0.38	0.81	0.11	0.02	0.03	0.17	0	0.05	0.06	0.08	0	0.07	1.02	0.19	0	0.33	0.07	0.03	1.33	0	0.1	0.07	0	0.22	0.14	0.16	0.11	0.21	0.41	0.09	0.16	0.28	0.05	0	0.24
ALOX12P2	1.57	2.04	0.88	0.26	1.44	1.26	0.38	0.72	1.54	0.73	1.24	0.15	0.79	2.07	4.38	2.14	0.68	2.02	0.28	1.11	1.07	1.39	1.08	0.32	1.74	3.7	0.98	0.55	3.93	0.73	4.41	4.33	8.38	0.11	0.82	3.57	0.13	0.08	0.1	0.26	0.55	0.07	1.22	0.7	0.57	1.43	2.13	0.22	6.62
ALOX15	0.14	0.12	0.26	0.04	0.16	0.17	0.01	0.1	0.25	0	0.15	0.02	0.07	0.02	0.19	0.14	0.09	0.06	0.02	0.05	0.16	0.04	0.02	0.11	0	0.03	0.17	0.01	0	0	0.09	0.03	0	0.01	0.01	0.27	0.01	0.05	0	0	0.03	0.01	0.01	0.09	0.16	0	0	0.06	0.12
ALOX15B	0.12	0.04	0.07	0.06	0.07	0.41	0.54	0.08	0.83	2.25	0.41	5.6	0.71	0.02	0.09	0.9	1.1	6.51	5.06	11.41	0.2	0	0.41	2.76	0.14	0.21	0.47	0.92	0.12	0.33	1.8	0.14	0.06	0.02	0.06	1.18	0.04	0	0.28	0.14	0.11	1.59	0.9	0.19	1.43	0.33	2.1	0.61	0.51
ALOX5	19.39	3.19	1	13.48	26.09	7.24	6.24	14.41	3.36	8.89	2.78	25.45	2.02	9.21	25.25	7.96	9.35	28.41	17.8	62.12	2.09	3.85	21.32	118.77	11.42	74	26.31	2.76	5.31	2.08	17.74	1.06	2.16	4.04	54.68	22.7	17.63	10.26	0.64	9.08	18.53	2.39	12.77	6.19	18.26	22.68	33.26	2.24	29.09
ALOX5AP	7.29	1.44	0.32	43.28	3.65	9.59	2.2	19.86	5.22	3.51	3.33	81.99	2.19	18.63	15.82	5.19	18.51	95.56	14.7	116.21	0.24	1.96	47.13	119.72	47.13	11.61	37.53	4.9	2.97	1.86	27.52	0.09	0.21	41.05	130.73	52.96	21.77	9.85	0.07	19.33	14.66	8.73	16.86	10.19	4.84	115.26	71.46	0.83	8.73
ALOXE3	0.78	0.19	0	0.04	0.96	0.51	0.36	0.03	1.03	0	0.48	0.01	0.46	0.23	0.08	1.02	0.01	0	0.04	0.08	0.01	0.01	0.14	0.12	0.06	0.07	0.19	0.14	0	0.06	0.4	0.09	0.55	0.06	0.01	0.11	0.07	0.21	0.02	0.01	0.33	0.07	0.46	0.01	0.12	0.23	0.02	0.01	0
ALPK1	2.2	1.07	0.21	1.77	2.51	1.94	1.25	0.89	0.92	3.63	0.33	1.67	0.64	2.08	2.3	1.14	1.63	4.3	2.63	3.68	0.44	0.47	2.84	3.65	5.91	11.94	2.29	0.85	1.08	0.59	2.85	0.25	0.77	1.16	4.89	4.91	3.81	0.96	0.08	0.63	1.22	1.49	2.17	1.59	0.78	8.45	1.92	0.57	3.98
ALPK2	0.05	0.06	0.05	0.05	0.05	0	0.1	0.06	0.01	0.22	0	3.97	0.05	0.04	0.12	0.02	0.01	0.07	0.02	0.01	0	0.05	0.01	0.58	1.05	1.2	0.75	0.01	2.62	0.01	0.05	0.02	0	1.76	11.7	0.24	0.65	0.06	0	0	0.12	0.01	0.05	0.44	0.01	11.75	0	0.02	0.06
ALPK3	0.5	0.64	0.15	2.45	0.8	1.12	0.7	2.53	0.62	1.76	0.48	0.78	0.34	0.95	5.81	0.59	0.93	1.25	1.28	0.65	0.53	0.86	0.98	3.86	5.93	8.62	1.28	0.27	1.36	0.66	3.89	0.42	0.68	1.15	4.65	2.23	0.75	0.72	0.2	0.51	0.39	0.63	0.87	0.79	0.44	1.37	1.41	0.36	12.71
ALPL	6.79	26.6	1.25	6.41	29.66	12.72	17.48	7.6	13.84	3.24	14.9	6.1	22.31	16.95	20.9	11.37	12.84	8.2	17.75	8.04	0.77	30.26	10.41	12.55	18.03	2.58	1.8	15.99	0.8	14.38	7.26	2.5	8.64	5.04	3.42	5.24	8.27	24.26	0.92	6.12	9.61	13.12	11.99	22.56	34.5	5.89	20.07	1.11	11.1
ALS2	5.54	3.7	1.32	5.13	4.37	10.28	5.52	7.45	7.54	2.29	3.46	5.36	1.77	8.52	7.16	4.47	8.64	3.11	4.69	3.82	2.35	5.84	7.37	6.23	8.72	4.51	7.43	2.26	3.86	4.02	4.94	6.54	3.08	12.99	7.82	8.77	3.61	5.28	1.47	3.8	3.54	1.61	3.03	6.06	2.2	9.65	3.74	3.49	6.74
ALS2CL	9.43	3.69	0.1	2.42	7.88	4.61	3.38	3.36	12.33	0.92	9.8	1.33	7.05	5.07	3.81	11.98	0.63	4.09	1.11	3.46	0.27	0.61	0.69	2.19	0.82	18.89	1.35	2.37	0.82	4.18	1.55	0.43	3.53	0.2	2.43	2.35	2.49	1.9	0.16	0.75	1.31	2.67	6.01	0.47	2.42	1.87	10.46	0.22	2.61
ALS2CR11	0.04	0.07	0.27	0.14	0	0.23	0.07	0.17	0.12	0.38	0.19	0.09	0	0.23	0.1	0.14	0.09	0.1	0.21	0.11	0.54	0.05	0.12	0.13	0.11	0.1	0.03	0.07	0.2	0.04	0.07	0.04	3.65	0.11	0.04	1.29	0.03	0.03	0.15	0.04	0.02	0.1	0.05	0.1	0	0.03	0.01	1.22	0.18
ALS2CR12	0.34	0.27	0.47	0.36	0.48	0.66	0.19	0.37	0.81	0.36	0.37	0.48	0.77	0.47	0.95	0.78	0.27	0.9	0.74	0.7	0.95	0.44	0.5	0.73	0.58	1.39	0.68	0.73	0.51	0.34	1.02	1.45	0.48	0.57	1.31	1.29	0.69	0.18	0.19	0.14	0.44	0.64	0.52	1.06	0.03	0.58	0.13	0.52	0.44
ALX3	0.18	0.09	0	0.28	0.25	0.13	0.28	0.27	0.2	0.48	0.03	0.26	0.07	0.17	1.44	0.29	0.6	0.07	0.76	0.27	0.24	0.41	0.88	0.6	0.68	3.96	0.23	0.07	0.66	0.09	1.05	0.11	4.12	0.19	0.1	0.99	0.26	0.24	0.16	0.36	0.08	0	0.19	0.13	0.64	0.55	1.41	0.12	2.34
ALX4	0.02	0.05	0.1	0.31	0.14	0.1	0.06	0.11	0.02	0.37	0.07	0.07	0.09	0.2	0.03	0.17	0.12	0.19	0.13	0.1	0.14	0.03	0.09	0.23	0.12	3.83	0.59	0.04	0.21	0.02	0.04	0.39	0.41	0.11	0.07	0.51	0.05	0.02	0.07	0.05	0.06	0.06	0.13	0.06	0.09	0.12	0.12	0.02	0.08
ALYREF	51.14	16.03	10.6	80.26	39.28	17.5	51.02	56.72	20.3	17.72	49.09	120.62	29.59	27.02	43.44	17.23	63.2	59.06	34.83	53.14	9.58	81.06	53.51	57.73	69.15	54.9	54.82	82.56	8.13	48.55	86.62	14.97	23.76	88.85	57.34	43.59	231.03	72.89	10.32	98.7	109.64	65.28	103.09	130.82	23.81	66.29	100.68	8.9	186.59
AMACR	5.44	4.69	0.5	3.5	4.6	13.77	5.58	11.34	5.63	4.91	5.38	3.81	3.13	14.25	6.67	3	7.74	3.95	6.08	6.82	0.53	6.29	10.25	6.36	11.85	5.88	5.78	2.73	2.34	4.09	5.34	4.14	3.34	5.93	15.28	19.5	4.3	6.07	1.47	4.48	4.19	2.6	2.67	4.15	3.97	7.15	2.36	1.44	3.13
AMBP	0.05	0	0	0.03	0.06	0.11	0.03	0	0	0.13	0.03	0.06	0.43	0.22	0.13	0.05	0.04	0.51	0	0.13	0	0	0.06	0.03	0	0	0.34	0.03	0	0	0.04	0.05	0	0	0.11	0.17	0	0	0.04	0	0.1	0	0.51	0	0.03	0.09	0	0.04	0.07
AMBRA1	9.19	8.41	6.15	12.9	10.05	13.54	12.83	16.8	8.84	3.43	5.38	16.68	3.94	8.12	18.2	7.21	11.95	8.42	13.25	13.71	7.02	13.43	13.33	16.69	14.29	11.91	14.64	4.78	6.11	10.14	16.56	8.39	4.73	11.85	12.13	12.04	9.15	15.06	4.2	10.26	9.31	3.11	4.49	17.71	8.13	14.47	16.69	2.62	18.3
AMD1	23.56	10.84	1.9	30.17	14.51	42.34	13.67	24.04	33.69	2.24	10.97	21.45	5.69	29.25	22.89	24.69	22.85	35.77	35.12	32.26	1.58	14.11	45.77	28.78	61.66	8.26	55.21	4.5	3.51	14.32	13.01	2.46	1.14	36.94	55.87	46.75	15.69	14.37	1.35	9.61	10.98	3.59	11.85	16.02	13.5	83.79	11.99	2.19	11.7
AMDHD1	0.93	1.39	0	0.5	0.61	0.22	1.17	0.7	0.15	0.03	0.52	1.4	1.17	0.58	1.77	0.31	0.38	0.83	1.13	0.32	0	0.97	0.79	0.82	0.37	2.63	2.52	0.17	0.16	0.8	0.75	0	0.26	0.15	0.53	1.28	1.31	0.28	0.03	0.27	0.77	0.88	0.67	0.28	0.54	0.61	0.63	0.04	0.77
AMDHD2	30.36	10.87	10.6	44.37	26.82	16.29	22.67	21.62	17.96	30.46	26.5	50.01	43.96	19.82	23.66	20.89	16.9	54.87	15.44	54.83	13.08	54.82	18.32	50.41	17.3	24	41.52	20.66	21.54	14.12	52.73	23.72	38.27	14.26	44.73	34.94	28.81	36.87	10.04	20.96	33.68	47.29	32.26	19.02	13.03	24.5	45.51	7.72	47.47
AMER1	0.53	1.27	1.14	0.97	0.47	1.13	0.78	1.7	0.64	1.47	0.62	0.84	0.68	0.82	0.57	0.48	0.93	0.58	0.58	0.37	1.76	1.19	0.71	0.44	1.4	0.62	1.18	0.73	1.18	0.69	0.66	2.72	3.39	3.76	1.61	1.72	0.49	1.2	0.74	0.74	0.95	0.32	0.29	1.09	0.31	0.86	0.57	0.52	1.69
AMER2	15.11	16.53	17.83	13.29	6.98	46.57	30.54	76.5	16.47	10.58	10.6	6.02	5.83	30.46	5.8	12.71	28.61	24.11	34.58	51.47	41.51	44.4	41.59	8.92	5.63	1.53	4.81	8.54	4.73	14.2	18.52	20.18	9.79	14.99	1.59	25.31	5.78	30.08	11	16.98	9.71	18.63	7.69	17.84	24.06	1.07	4.56	4.09	5.06
AMER2-AS1	0.64	1.53	0.05	0.23	1.34	0.97	1.56	2.02	4.01	0	0.58	0.24	0.56	1.07	0	0.84	0.55	1.1	0.94	0.53	0.18	0.99	0.64	0.1	0.04	0	0	0.38	0	1.24	0.69	0	0	0.16	0.07	0.17	0.12	0.35	0	1.05	0.66	0.38	0.15	0.5	0.97	0.12	0.08	0.05	0.49
AMER3	3.6	2.46	2.98	0.14	1.43	5	4.77	2.65	3.07	0.41	4.64	0.32	4.62	1.83	1.86	2.52	3.64	0	0.07	0.57	4.91	4.11	0.75	0.1	0.2	0	0.37	0.86	0	2.84	0.17	9.29	0.01	1.03	0.01	0.38	0.18	2.16	4.02	0.13	0.27	1.05	1.12	4.67	0.83	0.11	0.01	0.55	1.5
AMFR	45.67	27.67	7.92	56.75	43.77	34.33	40.81	52.3	37.24	12.4	23.19	46.23	15.51	43.48	64.46	28.72	51.35	48.72	65.52	55.82	22.72	53.38	60.61	53.52	67.4	65.05	74.17	35.21	22.34	32.98	68.52	27.75	17.51	55.09	57.05	60.55	35.98	48.63	9.83	53.41	29.45	21.82	34.37	36.61	17.54	61.45	49.04	19.2	65.91
AMH	54.66	18.74	5.54	34.76	29.77	2.29	126.49	3.01	9.04	0.17	24.3	102.79	26.64	13.45	122.46	1.21	7.11	17.88	10.57	1.27	11.51	167.41	7.27	15.97	3.59	134.26	54.3	31.7	4.55	118.51	104.4	28.75	65.23	7.7	59.62	18.43	43.98	38.34	2.99	107.82	255.04	226.45	89.45	48.8	25.59	11.28	32.15	1.73	444.71
AMICA1	0.3	0.23	0.13	0.83	0.5	0.06	0.22	0.77	0.09	0.66	0.34	7.25	0.63	0.31	1.25	0.13	2.12	22.19	0.27	8.38	0.32	0.34	0.95	21.53	0.92	11.73	2.43	0.38	0.79	0.14	0.22	0.19	0	0.2	1.39	4.2	1.45	1.87	0.17	0.29	1.57	1.36	2.03	0.23	0.35	0.89	9.64	0.2	0.29
AMIGO1	11.04	2.29	3.11	3.11	5.35	18.42	6.86	10.53	11.86	0.63	11.3	2.03	6.85	10.39	5.46	6.46	2.7	1.24	3.04	3.11	1.26	2.57	6.67	1.42	2.88	2.1	4.47	5.04	0.55	1.25	5.26	2.75	3.61	1.78	4.46	5.07	0.9	9.26	0.39	2.45	4.17	1.09	3.3	0.87	1.06	2.35	4.14	0.97	5.78
AMIGO2	1.31	0.45	0.02	0.71	1.17	1.43	0.27	0.39	1.19	0.23	1.51	0.95	0.26	0.99	0.83	1.19	0.66	3.17	0.7	3.16	0	0.59	1.32	4.13	2.48	5.2	2.57	0.34	0.12	0.34	6.48	0.09	0.1	0.75	2.92	3	0.36	0.48	0.02	0.14	0.28	0.36	1.35	0.2	0.14	7.16	0.49	0.6	4.89
AMIGO3	3.85	3.02	0.48	5.05	6.71	1.94	4.37	3.29	2.88	1.78	2.09	6.65	2.98	1.68	5.42	1.91	3.63	2.35	2.88	2.46	1.21	3.57	3.12	2.25	4.03	9.75	2.53	1.95	2.18	2.37	8.62	1.82	2.99	0.96	5.09	3.81	5.77	4.53	0.98	3.54	6.28	4.15	4.57	1.52	2.3	4.54	6.92	0.66	12.08
AMMECR1	0.99	1.42	0.56	1.35	0.75	0.99	0.8	2	1.53	0.42	0.82	1.52	0.2	1.07	1.4	0.64	1.3	0.87	1.65	0.81	0.4	0.83	1.5	1.91	2.31	1.4	1.5	0.97	0.49	1.88	0.72	1.15	1.1	3.93	2.31	1.28	1.33	1.41	0.38	1.17	1.53	0.27	0.83	1.72	0.26	1.99	1.15	0.19	0.85
AMMECR1L	3.69	4.54	1.55	6.62	4.82	3.91	6.77	8.06	4.03	1.43	1.7	5.9	2.11	5.1	5.72	2.55	9.1	3.27	5.33	2.51	1.44	8.01	5.7	5.23	7.93	5.4	8.23	3.12	1.05	5.16	4.94	2.39	2.29	11.85	8.22	7.5	4.55	6.63	0.99	3.63	4.82	1.75	3.58	11.57	2.65	10.7	4.25	1.23	7.52
AMN	0.74	0.44	0.07	0.52	0.73	0.12	0.38	0.41	0.38	0.47	0.73	0.96	7.2	0.27	0.93	0.47	0.88	0.79	0.78	0.49	0.04	0.05	0.08	0.1	0.14	2.26	0.16	0.77	0.26	0.44	0.52	0.36	0.43	0.03	0.78	0.55	1.19	0.54	0.21	0.31	1.37	1.67	1.95	0.5	1.27	0.9	1.04	0.27	2.61
AMN1	17.4	12.02	1.41	7.1	9.97	29.4	14.33	10.46	31.31	0.4	10.94	7.43	4.54	18.44	14.16	20.35	12.84	5.82	12.9	10.17	1.41	14.57	11.16	7.56	8.45	3.04	13.02	5.59	0.59	17.15	6.14	0.92	1.32	10.25	6.36	12.81	6.65	9.86	0.37	4.87	4.68	3.96	5.5	10.83	7.76	7.59	6.85	0.92	6.14
AMOT	4.59	3.72	1.72	6.42	5.96	18.69	2.94	17.54	5.03	1.78	4.23	1.13	5.74	25.19	3.2	5.85	9.82	4.22	9.47	5.44	15.62	2.35	8.29	10.61	2.39	2.96	4.92	4.6	1.58	4.3	9.7	3.5	9.81	6.38	3.13	8.01	1.83	3.93	1.95	5.65	1.95	5.02	7.37	1.64	16.95	1.5	2.34	2.91	13.24
AMOTL1	1.93	2.89	4.13	5.03	1.45	5.12	3.11	7.36	1.43	4.35	2.68	5.13	2.14	5.9	6.19	1.64	5.37	2.55	3.43	1.72	10.56	5.29	6.23	8.69	10.34	5.33	5.59	3.45	4.4	2.86	3.53	3.51	6.17	14.51	4.85	8.19	3.6	5.93	2.45	4.77	3.16	3.83	2.98	10.18	4.54	8.57	3.43	2.56	5.81
AMOTL2	11.57	10.65	36.19	13.1	4.88	17.41	29.31	43.21	10.93	6.85	4.71	7.86	1.95	26.81	4.2	6.44	36.95	12.28	14.73	10.64	28.85	28.55	17.86	8.32	18.37	2.72	16.11	5.42	6.32	16.82	2.61	70.32	22.01	90.2	9.12	23.02	15.75	30.81	16.89	16.19	14.75	3.64	7.86	21.16	15.98	14.87	5.3	4.43	7.8
AMPD2	32.1	14.9	18.17	48.45	41.73	55.26	44.86	64.41	32.52	16.27	41.96	44.11	24.32	45.26	33.21	30.36	41.7	19.04	17.44	33.04	18.03	38.27	26.79	55.27	33.17	33.77	54.25	40.44	29.37	17.17	45.03	28.59	55.09	28.33	64.58	53.53	28.89	103.41	11.64	33.54	46.03	17.07	25.55	59.35	21.14	69.21	35.55	12.21	26.9
AMPD3	8.84	0.96	0.28	7.77	4.05	8.47	1.4	3.88	6.39	9.9	3.37	6.68	1.31	10.13	6.63	5.13	4.24	17.47	15.04	12.51	1.28	1.37	9.03	12.11	3.71	10.67	4.29	0.95	3.62	1.84	4.58	0.92	3.24	2.76	8.73	7.92	2.65	3.9	0.67	1.66	0.89	1.51	2.35	1.3	4.01	12.43	2.54	1.63	2.53
AMPH	14.75	5.49	1.24	4.79	9.68	41.09	17.58	11.46	22.37	0.28	16.26	3.14	2.46	22.78	12.07	14.04	2.56	0.58	1.4	8.75	1.21	5.85	10.41	3.67	4.57	5.12	6.62	3.35	0.05	6.12	4.93	5.13	3.5	5.46	1.7	7.22	3.33	2.89	2.2	1.4	1.33	1.08	4.22	15.94	1.39	3.75	0.96	2.36	4.96
AMT	25.88	18.3	1.76	18.77	35.19	12.55	52.62	19.72	27.92	6.41	17.04	56.63	10.94	33.54	35.91	23.19	10.32	21.34	13.88	20.68	4.78	50.73	8.21	13.78	7.4	39.54	17.38	9.52	4.8	26.17	42.13	10.03	16.06	3.09	23.34	37.48	23.38	44.95	5.23	14.45	24.14	17.73	22.36	12.26	4.42	20.39	29.08	3.23	47.36
AMY2A	2.95	0.72	0	0.45	4.3	2.71	1.12	0.37	5.35	0.01	2.05	0.47	1.87	0.69	1.8	5	0.18	0.21	0.72	2.58	0.03	0.17	0.06	0.22	0	0.13	0	1.17	0	0.68	0.16	0	0.12	0	0.05	0.09	0.7	0.22	0	1.54	0.38	0.22	0.67	0.78	0	0	0.03	0	0.03
AMY2B	30.62	29.07	4.15	42.92	37.53	27.26	14.93	20.15	42.29	0.94	47.26	24.74	45.75	19.53	22.45	43.28	25.16	31.2	27.44	21.59	16.35	13.09	8.84	15.11	6.66	49.1	29.92	31.22	2.13	18.95	36.35	2.68	4.1	12	22.09	23.16	21.4	32.82	3.03	23.62	33.8	24.88	25.48	48.31	21.11	8.79	20.4	1.96	34.47
AMZ1	1.24	2.65	1.46	0.17	2.63	3.35	8.63	8.36	1.47	0.9	2.14	0.64	10	4.61	2.66	1.44	4.27	0.31	0.64	1.43	3.08	8.86	2.86	0.86	0.89	0.19	8.12	1.76	0.38	4.97	2.68	28.87	3.51	0.28	0.87	0.68	0.09	3.28	6.51	2	1.54	8.71	1.7	3.2	4.98	0.89	0.79	0.98	0.45
AMZ2	131.88	118.72	4.08	94.22	125.24	48.64	70.76	53	117.91	3.91	141.91	60.15	270.1	54.35	78.76	107.98	63.79	110.63	123.16	104.2	2.89	75.87	55.58	54.49	58.32	156.97	43.79	143.68	3.86	80.82	94.13	5.75	7.32	59.66	59.4	49.42	86.11	70.26	2.63	85.38	95.35	135.41	143.47	90.52	69.18	45.05	53.5	2.19	149.36
AMZ2P1	18.96	4.19	1.06	15.6	18.01	13.55	8	17.4	21.51	0.85	18.34	15.84	10.45	14.77	16.1	15.7	14.82	12.67	17.45	16.79	1.61	5.47	12.8	10.75	11.6	12.22	12.15	8.63	0.88	2.69	35.47	0.51	2.36	5.31	9.55	13.15	16.27	17.62	0.65	17.74	19.25	13.21	15.64	19.78	10.44	7.31	14.57	0.77	26.82
ANAPC1	3.63	3.07	2.99	4.91	4.35	6.91	5.66	11.01	4.3	4.01	2.76	5.55	1.53	7.26	4.43	2.76	6.6	3.25	4.41	2.22	3.16	4.06	4.96	5.71	10.14	3.67	6.76	3.45	2.02	4.57	4.57	6.65	3.67	16.3	9.08	6.72	6.53	5.8	1.52	3.35	5.13	2.89	4.07	8.32	1.94	9.16	4.78	1.35	5.21
ANAPC10	9.62	7.58	0.63	13.23	8.58	7.9	9.62	10.71	10.03	1.05	3.2	11.36	1.48	11.43	10.6	8.75	12.2	5.96	16.4	9.85	0.35	10.52	10.11	11.54	14.59	10.2	13.14	2.75	0.46	8.92	10.51	1.4	0.82	13.82	11.13	10.76	10.69	7.79	0.45	8.17	5.76	3.12	6.14	14.64	7.73	14.18	7.72	0.94	7.95
ANAPC11	424.2	147.41	18.62	342.73	404.37	134.64	201.77	179.31	180.15	26.48	493.44	385.67	812.79	150.18	260.16	143.69	151.34	404.65	251.96	329.88	12.92	313.33	294.56	252.47	253.46	330.83	211.75	774.19	15.58	187.13	370.97	27.75	52.51	68.46	227.61	128.18	910.77	362.67	20.49	594.47	486.12	874.94	668.19	232.82	176.85	163.63	521.95	15.39	481.23
ANAPC13	46.02	60.2	2.19	49.06	34.99	36.69	63.5	49.93	58.57	2.26	51.43	48.17	27.46	43.53	55.65	45.8	60.21	32.09	67.46	43.58	1.89	71.8	44.69	40.39	47.38	57.94	48.32	43.25	1.86	59.21	45.26	2.49	3.02	55.25	44.92	27.53	63.38	34.72	1.5	50.07	72.86	34.51	38.19	48.23	30.27	39.59	46.31	1.66	65.59
ANAPC15	68.44	40.25	3.74	33.75	66.78	41.7	37.94	33.58	62.19	5.44	235.7	23.05	447.3	38.02	41.24	77.79	37.62	98.85	44.76	62.94	1.78	34.18	36.24	28.74	38.21	60.01	14.66	165.71	1.62	63.22	44.21	5.76	3.63	42.33	59.3	24.06	115.71	36.53	3.16	56.67	65.06	251.17	119.01	57.21	63.37	25.47	31.37	1.92	47.22
ANAPC16	32.38	32.21	1.73	31.44	35.37	24.76	42.28	42.94	43.43	2.22	21.14	45.4	15.58	33.22	48.25	27.46	54.24	48.61	77.3	39.44	2.77	46.42	46.27	46.85	26.18	42.24	41.4	31.73	1.84	46.74	37.17	1.95	1.5	33.46	31.88	41.23	32.46	28.91	1.1	43.99	36.09	24.51	31.75	53.44	24.74	33.3	32.88	1.11	27.06
ANAPC2	72.19	65.06	19.53	58.95	60.32	23.45	63.58	45.2	37.37	17.85	70.16	79.92	165.27	54.82	59.52	32.52	34.32	65.43	27.33	63.65	28.97	83.26	28.12	48.35	29.84	96.42	65.12	117.05	13.31	53.9	81.65	14.97	31.3	19.09	90.01	45.02	97.09	82.76	13.95	64.89	139.32	182.76	119.17	47.3	75.2	35.11	88.44	11.54	206.52
ANAPC4	14.96	16.46	1.23	14.51	15.73	11.41	16.45	13.82	14.07	1.48	10.55	22.42	10.32	14.9	17.24	11.83	8.75	14.51	13.92	10.11	1.54	13.9	10.94	14.57	18.41	17.33	16.22	12.85	1.12	12.02	14.33	1.33	1.41	14.77	18.37	29.36	12.45	13.53	0.6	10.63	16.5	10.54	13.51	22.22	7.93	19.35	10.65	0.69	13.51
ANAPC5	84.48	52.06	12.13	58.95	65.9	49.41	73.32	54.24	70.99	10.22	76.78	66.69	70.49	64.79	53.17	49.63	61.25	110.35	51.51	71.91	14.11	60.35	45.72	38.13	40.11	71.31	49.21	74.38	12.12	72.8	54.85	23.51	11.96	48.47	53.87	91.19	84.35	55.79	9.27	57.73	98.99	68.8	59.92	95.92	34.52	63.17	82.75	9.52	69.33
ANAPC7	35.33	43.17	7.84	34.36	54.01	23.47	47.46	36.32	36.97	6.67	25.4	40.01	20.91	30.27	45.31	28.8	44.67	32.48	32.57	26.15	8.82	45.94	29.33	23.37	36.85	49.6	26.94	29.88	6.69	52.55	43.88	16.06	6.78	50.77	35.5	41.95	53.67	31.37	7.56	33.01	55.9	28.74	34.58	65.11	16.15	36.18	54.47	9.18	59.81
ANG	2.69	1.6	0	4.01	4.11	1.07	0.57	0.91	1.52	1.31	1.16	16.5	1.48	1.48	3	1.28	2.38	7.92	2.72	6.52	0.08	0.5	3.17	4.11	4.77	11.43	4.37	2.35	0.32	0.64	3.22	0.37	0.5	2.93	15.22	7.34	2.12	0.86	0.09	2.21	2.89	2.73	5.62	1.25	1.54	16.81	9.28	0.08	6.93
ANGEL1	6.71	3.65	6.86	8.28	17.75	16.1	22.1	34.88	15.9	6.61	4.92	10.54	6.34	22.35	13.13	5.63	59.6	11.74	12.08	9.19	7.26	17.51	10.94	9.14	11.38	12.67	10.61	10.55	3.88	7.01	7.21	27.27	3.77	22.98	19.28	24.3	13.19	23.05	5.35	9.04	20.81	12.17	6.83	26.21	4.78	11.31	8.88	3.38	13.18
ANGEL2	12.6	12.66	5.14	11.3	14.65	19.62	29.13	24.84	13.53	6.56	6.4	8.53	4.98	16.22	17.69	10.29	19.33	8.32	19.88	7.15	4.83	19.12	16.27	11.65	19.97	9.46	21.49	7.2	2.67	13.75	9.71	9.41	7.77	21	18.65	20.13	8.17	17.09	3.58	10.13	8.67	7.68	12.28	24.43	5.55	15.5	7.96	4.11	12.21
ANGPT1	0.48	0.4	0	1.2	1.21	0.67	1	0.99	0.31	0.15	0.05	0.34	0.16	1.58	3.96	0.43	0.81	1.07	1.35	1.39	0.12	0.29	0.82	2.58	4.62	1.63	4.85	0.17	0.26	0.25	2.06	0	0	0.69	1.72	0.55	0.16	0.32	0.07	0.04	0.03	0.35	1.05	0.21	0.41	3.87	3.06	0.44	2.49
ANGPT2	1.05	0.42	0.31	9.49	1.37	0.86	1.03	0.49	0.23	0.54	0.07	4.2	0.41	0.51	15.06	0.88	1.62	0.61	3.06	6.98	0.14	3.24	1.28	6.49	46	7.62	11.02	1	1.01	0.78	1.21	0.72	0.49	9.2	14.6	1.07	10.33	0.98	0.8	0.61	0.52	0.34	3.12	2.06	0.19	9.72	7.79	0.3	0.65
ANGPT4	0	0	0.03	0.02	0.1	0.12	0.06	0.03	0.15	0	0.04	0.02	0.03	0.06	0.46	0	0.06	0.15	0.13	0.02	0.27	0	0.02	0.04	0	0.1	0	0.04	0	0	0.1	0.04	0.03	0.02	0	0.07	0	0.06	0.18	0.07	0	0.06	0.15	0	0.05	0	0.29	0.03	0.06
ANGPTL1	1.27	0.43	0.1	2.22	4.26	1.24	0.18	1.29	0.65	0.07	0.26	1.74	0.34	1.32	3.5	0.97	0.53	0.4	2.99	1.17	0.25	0.1	0.75	0.74	2.18	0.11	3.58	0.42	0	1.76	6.34	0.04	0.02	0.18	2.02	0.24	0.41	0.12	0.04	0.56	0.09	0.2	5.18	0.09	0.17	3.69	0.12	0.28	1.25
ANGPTL2	6.76	70.11	9.91	56.39	10.9	4.36	163.74	49.75	4.58	2.97	4.4	43.83	13.35	14.17	56.63	2.27	68.01	33.56	33.86	14.16	10.57	412.8	23.63	27.72	35.67	26.63	120.81	31.53	2.79	50.15	20.41	20.46	10.35	34	95.45	12.28	39.84	100.14	5.78	47.25	39.14	28.08	13.91	58.51	19.36	27.92	26.7	1.86	23.45
ANGPTL4	21.32	2.73	0.55	24.73	12.7	3.7	4.4	5.69	5.77	1.72	7.81	47.62	18.21	9.2	1.22	5.99	3.91	30.18	7.22	37.88	1.29	1.99	7.71	68.96	38.43	4.52	2.74	11.34	4.13	3.91	7.11	1.35	1.08	3.89	9.98	5.01	9.12	1.8	1.99	8.72	3.91	17.73	47.38	2.22	2.19	129.38	17.02	1.43	1.33
ANGPTL5	0.17	0.09	0	0.03	0.05	0.11	0.1	0	0.11	0.02	0.04	0.05	0	0.02	0.04	0.08	0.07	0.12	0.17	0.18	0	0.08	0	0.4	0.02	0.23	0	0.01	0	0.04	0.06	0	0	0.01	0.11	0.02	0.03	0	0	0	0.05	0	0.13	0.03	0.06	0	0.09	0	0
ANGPTL6	1.12	0.49	0.11	1.63	1.19	0.49	0.5	0.46	0.51	4.01	0.84	0.84	0.22	0.46	0.52	0.96	0.67	2.11	0.38	2.41	0	0.12	0.87	0.97	1.04	3.21	0.2	0.23	0.39	0.27	3.58	0.19	0.31	0.61	1.38	2.66	0.49	0.54	0.35	0.51	2.09	0.29	1.12	0.11	0.23	0.84	0.51	0.66	1.59
ANGPTL7	0.02	0	0	0.02	0.05	0.04	0.1	0	0	0.34	0.03	0.1	0.07	0.07	0.45	0.08	0	0.09	0.02	0.05	0.16	0.02	0.02	0.02	0.02	0.02	0.42	0	0.14	0	0.01	0.12	0.37	0.09	0	0.26	0	0	0.04	0.05	0	0	0.08	0.04	0.02	0.04	0.02	0	0
ANK1	9.04	8.31	0.88	1.02	5.44	5.19	11.36	5.38	6.12	0.94	12.46	2.09	9.27	3.5	27.05	5.68	3.32	1.47	1.34	3.77	1.33	8.33	2.17	0.72	1.47	1.3	1.71	2.67	0.75	5.64	1.54	9.05	0.26	1.54	3.59	3.33	2.55	1.52	1.88	2.01	2.79	6.55	5.4	6.28	10.05	4.18	0.64	1.2	3.13
ANK2	38.27	14.77	13.01	29.15	31.24	97.17	28.69	53.58	55.25	15.3	52.99	19.18	20.68	56.77	35.3	32.91	50.31	23	38.61	34.58	18.1	24.91	41.05	57.7	60.07	14.96	28.88	20.67	13.68	13.07	32.51	14.05	27.6	32.65	36.86	27.26	11.72	26.37	9.19	17.32	18.96	23.42	24.72	20.33	12.92	30.92	12.63	21.48	25.21
ANK3	16.67	10.8	0.75	3.49	5.42	33.69	10.49	17.15	28.01	2.72	7.61	7.06	3.18	21.65	24.64	20.22	4.98	4.5	12.26	11.97	2.25	12.43	15.67	1.46	4.71	1.15	6.94	1.12	4.09	15.36	4.14	7.53	3.52	8.01	3.44	4.61	1.78	2.69	2.42	0.47	1.97	1.55	1.82	10.96	3.69	3.24	1.46	4.13	2.43
ANKAR	0.42	2.54	1.25	0.92	1.26	1.92	1.72	3.84	1.16	1.62	0.45	0.61	0.03	2.64	1.39	0.86	1.53	0.93	0.83	0.21	4.33	1.49	1.26	1.35	1.96	1.19	2.31	0.23	1.37	1.83	1.61	3.47	2.74	1.64	1.31	4.41	0.57	1.07	2.1	0.79	0.59	0.57	1.22	2.41	0.78	1.51	0.42	1.84	0.81
ANKDD1A	8.7	9.09	1.84	7.59	8.63	7.37	4.71	9.7	11.24	1.28	6.23	2.72	7.32	7.17	6.87	10.14	7.08	7.25	7.49	4.49	1.64	9.41	7.71	5.31	8.26	8.75	5.39	9.03	1.79	4.84	10.06	0.76	3.39	2.16	12.01	5.89	8.65	7.23	0.93	5.41	5.17	5.31	5.09	4.37	6.41	7.02	6.99	1.55	12.89
ANKDD1B	0.39	0.35	0	0.04	0.31	0.17	0.14	0.05	0.57	0.09	0.16	0.17	0	0.24	0.15	0.38	0.35	0.11	0.16	0.08	0.03	0.07	0.18	0.32	0.44	2.41	0.07	0	0.15	0.25	0.4	0.08	0.02	0.19	0.66	0.11	0.16	0.11	0	0.08	0.33	0	0.09	0.28	0.03	0.26	0.02	0	0.2
ANKEF1	0.15	0.08	0.02	0.04	0.21	0.48	0.18	0.14	0.2	0.12	0.05	0.25	0	0.33	0.46	0.2	0.14	0.11	0.06	0.28	0.01	0.34	0.25	0.5	0.25	0.74	0.36	0.03	0	0.12	0.47	0	0.11	0.67	0.3	0.94	0.11	0.03	0.03	0.02	0.03	0.02	0.04	0.18	0.01	0.34	0.2	0.05	0.23
ANKFN1	0.78	5.71	1.52	1.12	1.55	0.64	3.72	5.45	0.55	0.11	0.2	0.19	0.65	2.08	2.32	0.66	5.86	0.88	1.97	0.86	3.58	2.56	1.74	1.31	0.98	3.96	0.88	3.58	0.35	3.88	3.61	1.27	1.64	4.98	1.22	1.17	2.22	3.84	0.48	3.16	5.27	2.58	2.4	4.06	3.31	0.66	2.85	0.19	6.15
ANKFY1	8.76	21.87	9.68	16.68	12.55	13.13	21.04	41.5	8.81	7.5	2.59	6.35	1.54	26.38	17.06	6.85	38.15	5.01	15.84	7.25	17.95	23.46	21	24.11	26.87	8.3	19.35	4.11	9.44	16.68	19.46	20.62	16.09	22.09	20.67	30.44	6.93	21.3	6.7	8.09	10.52	3.47	7.09	26.37	11.65	17.24	8.41	5.63	20.89
ANKH	19.16	9.38	3.5	32.61	8.6	43.81	13.82	34.52	20.17	13.54	18.56	51.52	20.23	44.25	32.6	13.96	22.36	36.7	21.55	35.71	5.69	20.16	37.53	60.12	15.22	27.31	51.35	18.82	15.48	12.37	14.4	20.31	10.68	16.57	26.39	59.19	19.35	23.4	6.58	13.24	7.75	26.56	19.67	18.7	14.54	35.28	11.47	12.52	7.23
ANKHD1	17.01	42.22	12.98	27.48	24.12	24.92	36.11	42.92	21.61	15.58	6.71	31.59	6.06	33.54	40.58	29.93	36.32	16.1	34.79	23.3	23.02	37.48	36.01	32.85	39.2	30.53	54.07	12.06	16.14	51.1	36.14	22.61	8.12	50	41.18	44.34	23.73	29.02	10.04	17.37	9.73	18.01	11.26	40.34	9.02	52.76	28.7	7.14	30.27
ANKHD1-EIF4EBP3	2.23	0.96	0.14	2.81	3.22	0.71	3.54	1.65	2.44	0.24	0.92	6.97	1.17	1.57	3.19	0.87	2.08	2.77	0.79	2.69	0.25	5.81	1.34	1.67	2.02	8.23	2.4	1.79	0.29	2.02	5.67	0.32	0.34	5.48	3.79	1.33	3.49	3	0.32	2.89	1.76	1.03	2.67	2.24	2.11	2.17	3.62	0.03	3.45
ANKIB1	7.31	10.25	33.26	11.52	10.52	15.06	20.71	46.87	10.11	7.06	2.41	6.08	1.66	20.29	10.88	8.51	47.7	6.51	22.33	7.47	48.7	16.91	21.46	12.55	30	10.01	12.33	2.2	21.57	14.33	13.3	8.99	6.21	18.87	19.82	26.89	6.4	22.57	9.44	9.88	10.68	2.65	4	19.67	10.37	18.73	4.69	9.82	15.22
ANKK1	0.32	0.11	0	0.09	1.05	0.11	0.01	0.07	0.73	0.02	0.31	0.02	0.63	0.02	0.38	0.36	0.03	0.51	0.11	0.59	0.02	0.02	0.27	0	0.39	9.47	0.01	0.26	0.16	0.13	1.57	0	0	0.01	0.52	0.05	0.02	0.03	0	0.09	0.01	0.19	0.9	0.02	0.12	0.52	2.36	0.07	3.31
ANKLE1	1.62	2.92	0.3	2.65	1.62	0.78	2.22	1.01	1.31	0.43	0.95	1.57	0.28	0.96	3.31	0.66	1.18	1.8	0.45	1.08	1.88	2.44	1.09	1.86	0.99	1.29	2.73	0.86	0.64	4.05	1.6	1.49	3.32	1.34	1.8	2.49	2.18	1.98	0.53	1.21	3.72	0.72	0.99	6.4	1.29	2.35	4.44	0.18	7.95
ANKLE2	18.71	14.22	9.34	18.35	15.82	15.42	22.89	23.93	14.08	10.5	11.43	21.07	10.89	19.94	19.99	13.88	21.62	12.13	14.57	14.19	8.03	20.45	16.99	23.64	27.3	27.69	26.3	7.36	7.37	19.49	20.29	10.98	9.07	25.41	39.69	32.6	18.88	23.68	5.48	12.28	16.62	8	11.89	32.02	9.73	34.54	14.29	8.62	33
ANKMY1	5.36	4.05	2.39	3.63	7.6	4	9.91	7	3.12	7.68	6.41	2.68	8.2	5.7	7.71	4.17	7.8	10.26	2.62	6.45	7.8	9.14	7.66	9.82	7.82	18.65	10.8	8.33	3.33	7.54	10.33	10.61	7.28	5.9	10.19	8.2	4.35	4.14	2.83	6.58	25.89	9.73	8.84	15.51	6.16	4.86	6.26	2.65	19.35
ANKMY2	9.46	4.84	0.67	7.09	9.84	14.37	14.44	11.87	13.24	0.43	9.66	10.03	1.61	12	9.74	9.18	11.33	6.69	7.55	8.97	0.72	10.92	10.01	7.01	16.86	13.05	9.69	4.54	0.95	9.14	21.97	0.65	0.54	9.26	13.77	13.84	5.09	7.82	0.47	6.52	7.69	3.22	4.36	11.76	1.94	14.9	13.1	0.29	12.92
ANKRA2	13.95	38.47	0.98	12.96	13.59	9.43	27.47	16.7	16.69	2.33	2.39	14.17	1.41	17.57	20.28	10.46	26.99	5.72	22.97	7.82	2.7	21.45	12.86	10.23	14.78	25.24	16.09	3.43	1.76	32.86	15.44	5.64	3.5	14.36	15	25.59	12.69	18.76	1.95	12.34	15.97	2.18	5.35	19.36	10	19.4	14.39	2.11	14.76
ANKRD1	0.07	0.08	0.02	0.14	0.14	0.05	0	0	0.05	0.03	0	0.53	0	0.04	0.98	0.17	0.06	0	0.21	0.04	0	0.02	0.06	5.56	0.39	0.06	0.14	0.07	0.03	0	0.05	0	0	0.06	0.22	0	0.16	0.02	0	0	0.11	0	0.17	0.23	0	0.65	0.06	0	0
ANKRD10	65.57	127.15	7.94	55.65	99.39	41.63	103.84	89.54	66.52	12.76	38.48	83.38	99.74	47.66	119.85	52.19	99.7	103.45	113.08	51.03	6.25	106.75	98.68	76.96	103.97	133	79.01	125.46	5.86	85.21	113.42	12.81	3.12	72.5	127.74	90.59	256.21	75.9	4.3	78.27	110.37	144.58	89.25	355.92	46.73	106.19	76.55	6.7	181.86
ANKRD10-IT1	0	1.91	0	1.79	0.49	0.61	0.32	2.9	0.32	0	0	0.78	0	2.47	0.79	1.37	3.71	0.94	2.76	0.23	0	0.77	3.52	2.22	1.86	1.06	1.73	0.49	0	0.38	0.64	0	0	1.6	2.9	5.06	1.78	2.6	0	0	0	0.28	0.47	9.15	0	3.81	0	0	2.55
ANKRD11	30.55	25.17	4.98	30.37	28.93	31.54	23.56	42.76	28.54	10.75	21.22	27.97	10.62	29.69	35.07	28.81	28.99	19.8	22.87	32.77	5.84	30.94	33.96	26.84	41.29	36.66	43.35	17.14	5.56	25.89	37.38	10.88	9.02	46.14	31.28	25.65	22.58	24.19	5.03	19.59	22.72	12.05	22.5	28.84	24.28	37.21	37.71	4.42	25.52
ANKRD12	6	101.14	24.04	5.08	6.03	13.26	8.77	43.95	6.9	7.67	4.1	6.99	0.83	5.59	11.53	68.3	44	3.65	55.8	5.51	43.74	6.82	44.12	11.66	26.96	5.57	6.23	2.24	25.59	64.39	7.44	22.02	19.29	41.16	9.24	9.93	7.29	6.29	11.66	4.13	3.93	1.71	1.96	55.37	9.07	30.22	8.07	15.54	6.97
ANKRD13A	9.3	10.44	15.91	15.91	9.92	14.71	17.96	23.94	11.12	7.43	4.61	12.23	6.81	17.33	6.85	7.76	19.01	11.02	18.44	10.14	6.92	18.71	16.63	16.44	16.06	9.85	17.31	9.86	5.52	13.58	11.21	8.38	6.96	18.09	17.09	23.77	9.21	17.06	5.29	10.92	10.72	7.43	6.69	50.83	5.18	11.51	10.7	5.15	16.82
ANKRD13B	41.49	38.06	6.98	28.57	39.81	14.48	49.29	40.58	31.88	3.69	26.38	49.72	54.48	23.58	34.84	25.09	25.92	22.42	15.36	22.3	9.09	53.65	21.34	9.01	9.44	19.25	22.04	40.58	2	35.96	32.4	14.98	42.19	35.27	11.33	24.32	29.86	59.85	5.33	27.56	53.81	54.2	42.5	45.47	57.24	11.18	14.28	4.04	70.75
ANKRD13C	5.59	3.66	4.15	6.71	5.38	9.89	5.44	10.95	7.87	3.91	3.68	3.12	1.86	10.05	5.04	5.36	8.22	3.74	9.15	4.85	6.01	4.35	8.24	7.15	12.28	5.03	5.1	3.14	6	5.05	5.7	3.64	5.55	11.15	7.73	10.77	4.15	7.19	1.62	4.19	4.7	1.86	3.05	10.31	4.06	8.62	4.55	3.16	5.8
ANKRD13D	79.2	66.12	12.86	39.64	97.35	32.96	38.56	29.19	54.16	22.67	115.69	67.13	241.98	27.69	73.1	57	22.11	90.39	26.68	49.45	13.45	49.48	24.77	33.81	25.32	175.28	23.42	117.37	20.62	45.83	54.65	24.62	21.62	13.91	52.06	43.95	97.54	53.05	8.92	52.58	85.97	181.15	106.86	34.68	88.35	50.99	70.47	8.02	141.81
ANKRD16	4.37	3.98	5.64	5.28	2.87	8.18	8.41	7.96	4.57	3.52	4.4	10.47	3.71	5.64	6.58	3.2	5.94	4.15	3.31	4.68	8.16	9.18	7.52	4.11	5.98	2.97	5.14	5.41	2.55	5.95	3.95	11.58	12.29	4.98	3.15	12.04	2.96	7.09	3.25	5.14	4.02	4.2	5.66	7.69	5.37	2.85	2.48	2.23	9.96
ANKRD17	7.57	49.93	4.75	13.39	9.59	15.9	14.51	19.39	14.23	6.28	2.61	6	1.07	13.79	11.05	32.84	21.89	2.51	25.65	3.49	9.96	11.94	14.54	10.46	17.12	5.59	13.9	2.36	4.57	18.52	10.33	5.58	6.25	35.5	10.61	11.66	2.61	9.97	3.01	3.93	3.54	1.49	2.67	23.54	4.37	15.72	3.91	7.47	4.61
ANKRD18B	0.04	5.59	0.15	0.01	0.04	0.67	0.24	2.03	0.75	0	0.38	0	0.31	0.19	0.14	11.68	0.69	0.02	0.13	0.03	0.01	0.01	0.67	0.01	0.09	0	0.5	0.14	0	1.79	0.01	0	0	0	0	0.3	0	0.06	0.14	0.28	0.12	0	0.35	0.01	0	0.03	0	0	0.07
ANKRD18CP	0.21	0.32	0.03	0.04	0.5	0.3	0.12	0.19	0.65	0.02	0.09	0	0.05	0.16	0.36	0.36	0.31	0.01	0	0.06	0.03	0	0.09	0.07	0.08	0.56	0.07	0.08	0.03	0.3	0.13	0.09	0	0.1	0.04	0.03	0.03	0.35	0.02	0.07	0.04	0.01	0.08	0.05	0.06	0.05	0.06	0	0.16
ANKRD18DP	0.62	0.11	0.02	0.05	0.14	0.29	0.07	0.02	0.17	0.03	0.32	0.04	0.04	0.22	0.06	0.27	0.02	0	0	0.02	0	0	0.2	0.08	0.14	0.04	0	0.04	0	0.03	0.06	0	0	0.01	0	0.27	0.05	0.04	0	0.04	0.07	0.05	0.1	0.04	0.06	0.33	0	0	0.78
ANKRD18EP	0.05	0.12	0.74	0.41	0.09	1.31	0.7	1.77	0.16	0.02	0	0.25	0	1.27	0.47	0.1	1.29	0.04	0.51	0.11	0.07	0.57	1.06	0.67	1.48	0.05	1.45	0.03	0.1	0.18	0.31	0.1	0.17	5.57	1.36	1.69	0.01	0.82	0.04	0.01	0.01	0.01	0.07	1.87	0.13	0.78	0.06	0.05	0.42
ANKRD19P	13	5.35	0.12	0.17	7.78	6.75	3.61	0.95	24.32	0.23	5.86	0.05	4.18	4.46	6.57	22.13	0.4	0.44	0.96	1.91	0.12	3.88	1.16	0.27	0.18	0.18	3.01	3.68	0.04	3.88	0.14	0.5	0.31	0.2	0.15	1.37	0.16	1.18	0.13	0.43	0.6	1.8	1.57	1.35	1.43	0.3	0.17	0.13	0.46
ANKRD2	2.63	0.08	0.04	0.12	1.03	2.24	0.2	0.35	1.79	0.04	2.68	0.3	2.41	0.91	0.54	1.01	0.13	1.33	0.09	0.9	0.14	0	0.42	0.18	0	0.25	0.37	0.59	0.11	0.4	0.34	0.11	0.2	0.05	0.12	0.31	0.24	0.03	0.04	0.27	0.62	0.91	0.92	0.19	0.05	0.18	0.49	0.07	0.8
ANKRD20A1	0.34	2.1	0.13	0.47	0.06	0.45	0.35	0.7	0.64	0	0.03	1.16	0	0.36	0.47	2.51	1.79	0	0.61	0	0.28	0.18	1.61	0.55	2.06	0.21	1.32	0	0	2.58	0.15	0	0.04	0.31	0.43	0.14	0	1.59	0.02	0.15	0.22	0	0.06	0.67	0.13	2.21	0.27	0.16	1.86
ANKRD20A12P	0.11	0.07	0.2	0	0.57	0.05	0.02	0	0.07	0	0	0.09	0	0.08	0.05	0.24	0.62	0	0.03	0	0.03	0	0.1	0.08	0.02	0.09	0.15	0	0.04	0.23	0.07	0	0.05	0.03	0	0.17	0.06	0.05	0.02	0.05	0	0.02	0	0.27	0.06	0.15	0.02	0.07	0.34
ANKRD20A14P	0.05	0.1	0.14	0.03	0.28	0.05	0.05	0	0.05	0	0	0.03	0	0.07	0.03	0.16	0.7	0	0.04	0	0	0.02	0	0.04	0.04	0	0.11	0	0	0.29	0	0	0	0.21	0	0.25	0.05	0.1	0	0.01	0	0	0	1.18	0.03	0.07	0.03	0	0.06
ANKRD20A19P	0.17	0.25	0	0.01	6.01	3.2	0.37	0.02	0.55	0	0.11	0	0.24	0	0.12	5.31	0.03	0.01	0.03	0.24	0.08	0.09	0	0.01	0.01	0.04	0.01	0.1	0.02	0.03	0.05	0	0	0	0	0	0.03	0.01	0	0	0.17	0.09	0.29	0	0.1	0	0	0.02	0.19
ANKRD20A2	0.18	3.15	0.27	0.1	0.06	0.56	0.35	1.1	0.17	0.02	0.05	0.26	0	0.34	0.4	3.56	0.94	0	0.62	0.09	0.31	0.23	2.42	0.67	2.26	0.32	2.01	0.09	0.03	4.05	0.06	0.18	0.38	0.82	0.61	0.31	0.02	0.95	0.13	0.05	0.02	0.01	0.11	0.76	0	2.28	0.16	0.03	0.4
ANKRD20A3	0.74	3.01	1.28	0.91	0.56	2	1.15	1.32	1.1	0.08	0.2	1.72	0.08	0.89	0.7	2.25	3.16	0.03	0.2	0.48	1.06	0.32	1.9	0.82	1.19	0.8	3.7	0.71	0.27	2.55	0.63	0.32	1.52	0.88	0.83	1	0.14	4.63	0.21	1.63	1.61	0.26	0.71	0.97	0.16	1.45	0.7	0.13	2.65
ANKRD20A4	0.02	1.36	0.62	0.19	0.09	1.14	1.09	2	0.24	0.12	0.04	0.47	0.03	0.1	0.09	1.04	1.38	0.04	0.1	0.01	2.06	0	0.71	0.34	0.71	0.11	0.97	0.03	0.5	1.39	0.19	0.2	0.68	0.5	0.71	1.09	0.03	1.21	0.49	0.29	0.33	0.14	0.09	0.13	0.09	1.65	0.07	0.15	0.63
ANKRD20A5P	0.63	1.56	0	0	0.44	2.09	0.33	1.57	1.03	0.1	0.36	0	0.1	6.32	0.24	9.55	0.11	0	0.13	0.05	0	0.02	1.04	0.68	0.17	0.02	1.04	0	0	7.22	0	0.07	0.42	0.07	0.03	1.94	0	0.67	0.23	0	0.07	0	0.03	0.06	0	0.02	0	0.06	0
ANKRD20A7P	0.02	0.19	0.09	0.02	0.05	0.29	0.29	0.32	0.17	0	0.02	0.1	0	0.12	0.05	1.03	0.78	0	0.14	0	0.13	0	1.05	0.13	0.57	0.06	0.86	0	0	2.14	0.09	0	0.02	0.74	0	0.18	0	0.44	0.12	0	0.12	0	0	0	0.02	0.58	0	0.12	0.12
ANKRD22	0.43	0.15	0.06	1.38	2.29	0.07	0.58	0.41	0.23	0.25	0	0.58	0.38	1.11	1.37	0.4	5.61	1.32	10.1	5.25	0.03	0.05	6.63	2.48	1.34	3.25	1.47	0.74	0.04	0.1	2.7	0.04	0.1	1.05	1.53	2.8	1.26	0.49	0.16	0.27	0.94	0.61	0.33	1.43	0.68	0.46	0.97	0.15	1.1
ANKRD23	4.82	5.76	3.04	4.21	5.19	4.43	4.76	4.24	3.37	1.49	3.98	4.13	4.06	2.68	3.51	2.87	2.83	6.73	2.75	3.45	4.15	4.11	3.44	3.07	3.74	6.29	5.09	4.7	2.4	3.71	4.9	4.51	4.3	4.29	4.54	5.42	3.26	6.52	2.06	4.88	6.8	6.41	4.27	5	4.63	2.25	2.62	1.89	4.76
ANKRD24	39.59	26.36	0.79	3.31	23.17	14.52	16.67	9.57	34.54	0.94	64.47	1.76	93.85	8.6	7.99	41.6	4.86	5.88	3.88	12.32	0.67	5.57	5.79	5.48	2.85	21.2	2.61	20.11	0.96	16.11	5	4.22	3.63	0.33	8.66	1.38	22.99	9.37	1.08	7.01	41.82	37.47	23.48	8.79	16.81	3.55	4.38	0.62	14.1
ANKRD26	2.73	4.96	1.81	1.97	1.18	3.75	4.53	5.54	3.6	0.19	0.66	1.26	0.35	3.09	2.4	4.32	5.3	1.17	4.27	1.65	1.68	2.14	3.43	2.16	1.94	2.79	1.99	1.05	0.78	3.99	1.29	0.89	0.46	7.05	1.12	3.75	1.85	2.3	1.23	1.79	1.7	0.49	1.98	5.42	1.11	1.77	1.14	0.96	2.5
ANKRD26P1	0.15	0	0	0.02	0	0.01	0.01	0	0	0	0.07	0.09	0.04	0.01	0.09	0.03	0.05	0.03	0.05	0.08	0	0	0.01	0.01	0.01	0.08	0	0.01	0.01	0	0	0	0.01	0.07	0.04	0.04	0.02	0	0	0.01	0.07	0.01	0	0.33	0	0.02	0.09	0	0.14
ANKRD27	5.24	2.71	4.27	5.64	4.06	7.15	4.42	8.29	6.82	4.51	2.35	4.41	0.54	6.54	4.37	5.1	6.74	2.62	5.31	2.9	4.46	2.56	7.01	8.01	11.77	5.5	6.2	1.81	3.91	3.68	3.41	1.22	5.51	9.22	9.39	11.59	5.07	6.86	2.39	3.28	1.59	0.43	2.28	4.99	3.06	10.88	3.81	2.88	4.89
ANKRD28	6.14	7.71	1.99	7.08	5.71	17.52	16.52	17.93	10.1	9.28	3.63	7.99	2.07	17.53	8.46	6.03	15.36	4.71	10.52	4.06	10.36	10.72	13.98	15.37	11.72	3.86	18.46	2.35	2.42	10.97	7.05	15.93	6.11	19.55	17.06	18.19	7.65	19.67	4.1	6.86	8.71	2.3	3.22	19.52	4.8	17.25	5.21	9.39	8.15
ANKRD29	4.28	3.43	0.05	0.22	2.5	8.88	3.1	3.26	6.27	0.07	5.32	1	1.79	5.04	2	4.37	1.08	1.92	1.44	2.78	0.09	1.27	1.24	1.15	2.45	5.04	3.44	0.84	0.16	2.61	1.27	0.52	1.73	0.01	3.58	4.28	1	0.62	0.27	0.36	0.46	0.53	1.38	0.16	0.92	3.91	0.39	0.1	1.14
ANKRD30B	1.15	0.21	0.03	0	0.88	0.81	0.19	0.07	2.2	0	0.27	0	0.04	0.34	0	2.25	0.04	0	0	0.24	0	0.01	0.3	0	0.05	0	0	0.02	0.03	0.42	0.1	0	0	0	0	0.02	0.06	0	0	0.02	0.04	0	0.03	0.02	0.02	0.02	0	0.1	0.49
ANKRD30BL	0.83	0.05	0.04	0.3	0.66	2.55	0.54	0.07	1.03	0.05	1.82	0.06	0.8	0.47	0.82	4.17	0	0.04	0.07	0.27	0.96	0.09	0.23	0.23	0.15	0	0	0.4	0	0.38	0.33	0.05	0.6	0.07	0	0.51	0.28	0.08	0.07	0.06	0.21	0.2	0.28	0.31	0.03	0.06	0.06	0.71	0
ANKRD31	0.14	0.08	0	0	0.08	0.19	0.14	0.22	0.26	0	0.05	0	0	0.15	0.07	0.11	0.05	0.14	0.23	0.15	0.05	0.15	0.08	0.06	0.03	0.28	0.08	0.14	0.02	0.04	0.03	0.03	0.12	0.2	0.03	0.07	0.03	0	0	0.05	0.21	0.11	0.02	0.16	0.02	0.01	0.07	0.02	0.13
ANKRD32	5.03	2.98	1	2.13	6.11	4.14	3.38	1.99	7.68	0.55	3.52	2.87	0.67	2.74	3.08	7.15	3.01	0.93	3.97	2.73	0.2	2.08	2.99	1.68	4.11	8.16	3.41	1.21	0.25	2.33	2.81	0.17	0.29	3.54	3.97	5.72	3.57	2.29	0.31	1.72	3.09	0.67	1.95	3.61	0.99	4.04	3.32	0.65	8.47
ANKRD33	0.09	0.06	0.04	0.22	0.25	0.08	0.05	0.12	0.06	0.14	0.18	0	0.03	0	0.13	0.21	0.03	0.05	0	0.04	0	0	0	0	0.11	0.16	0	0.02	0	0.06	0.03	0.02	0	0	0.11	0.01	0	0	0	0	0	0.05	0.04	0	0.13	0.06	0	0	0.24
ANKRD33B	0.21	0.45	0.96	0.37	0.08	5.82	0.33	1.68	0.27	1.43	0.49	0.27	0.49	1.82	0.17	0.57	0.24	0	0.08	0.14	0.24	0.13	1.05	1.11	1.67	0.11	0.28	0.19	0.64	0.07	0.07	0.54	9.65	0.74	0.83	2.42	0	1.02	1.24	0.02	0.44	0.15	0.25	0.39	0.18	0.74	0.1	1.1	0.03
ANKRD34A	6.27	1.62	0.39	1.11	4.11	9.75	1.51	1.98	12.91	0.25	6.95	1.3	1.96	3.64	4.74	6.62	0.47	0.34	0.61	1.64	0.38	0.5	1.94	0.4	1.14	0.86	1.38	1.19	0.34	1.34	1.12	0.93	0.56	0.25	0.53	1.7	0.51	0.99	0.35	0.26	1.1	0.22	1.18	0.74	0.46	0.54	0.49	0.37	0.65
ANKRD34B	0.14	0.01	0	0	0.01	0.17	0	0.02	0.21	0.09	0.09	0.06	0.01	0.15	0.04	0.06	0.03	0	0.01	0.03	0.02	0.01	0.09	0.03	0	0.01	0.07	0	0	0.04	0	0	0	0	0.02	0.23	0.06	0	0	0.03	0.02	0	0.04	0.02	0.01	0.01	0	0.01	0.02
ANKRD34C	0.23	0.05	0	0.03	0.01	0.86	0.03	0.22	0.33	0	0.28	0.01	0.04	0.39	0.05	0.28	0.05	0	0.01	0.01	0	0.01	0.26	0.02	0.03	0	0.01	0.01	0	0.03	0.08	0	0	0	0	0.02	0	0	0.06	0	0.04	0	0.03	0	0	0	0.05	0	0.11
ANKRD35	5.65	0.43	0.01	5.21	7.6	3.67	0.68	1.17	2.94	1.12	6.56	0.57	3.82	3.49	4.93	3.95	3.86	8.72	2.4	8.77	0.26	0.23	2.65	1.65	4.32	4.99	0.52	7.97	1.63	0.96	19.28	0.04	0.68	0.13	4.11	0.88	5.38	0.84	0.07	1.62	0.53	0.78	7.83	0.07	4.71	4.01	12.97	0.39	9.5
ANKRD36	9.94	18.3	5.9	12.1	7.07	11.31	20.49	9.56	12.26	4.61	5.12	6.76	3.62	8.55	6.26	9.6	12.4	5.32	11.38	5.58	5.43	9.89	6.14	3.44	5.45	4.3	3	6.99	2.37	14.39	10.66	12.18	3.87	11.32	3.36	9.16	7.71	12.06	1.8	7.58	6.67	6.73	6.86	11.58	5.59	5.26	5.6	1.41	13.06
ANKRD36B	3.83	16.89	24.08	4.68	4.01	4.82	6.01	5.96	4.36	13.05	2.08	5.2	5.98	4.29	1.93	9.34	4.76	5.09	5.75	3.26	10.64	6.77	5.7	2.29	5.27	3.46	3.72	6.26	7.48	11.7	6.82	30.26	10.5	7.64	2.45	6.89	3.55	3.72	4	4.58	11.42	11.77	5.66	10.43	4.76	2.57	2.93	4.61	8.04
ANKRD36BP2	1.9	0.54	0.11	0	3.16	2.75	0.68	0.43	3.37	0.06	2.17	0	0.25	1.04	0.16	3.2	0.03	0.61	0.04	0.94	0.54	0.21	0.16	0.55	0.06	0.57	0.02	0.46	0.13	0.36	0.39	0.12	0.76	0.01	0	0.74	0.04	0.01	0.32	0.14	0.21	0.03	0.71	0.36	0.15	0.09	0.04	1.12	2.51
ANKRD36C	1.99	15.67	4.71	1.46	0.96	6.47	7.44	6.06	2.6	1.3	1.02	0.6	0.23	2.73	3.28	6.31	3.87	0.19	4.37	0.65	3.19	1.5	6.14	1.15	4.77	0.31	1.82	0.52	1.99	9.11	0.92	9.82	2.11	10.12	1.7	3.34	0.86	3.46	1.97	0.84	0.47	0.4	0.34	5.57	1.29	1.4	0.48	1.29	0.91
ANKRD37	13.96	8.42	0.46	16.86	7.34	5.74	6.06	16.1	10.01	1.58	11.94	20.85	5.49	6.79	9.66	7.41	8.49	6.08	5.64	13	2.54	14.19	5.32	10.97	10.53	22.68	11.08	6.21	1.3	5.85	19.49	0.87	4.79	4.96	6.8	7.39	10.72	5.37	1.17	14.05	10.8	6.73	9.67	9.92	9.7	12.33	15.33	0.59	6.99
ANKRD39	33.17	9.43	2.67	13.72	25.8	17.7	15.34	14.24	27.43	4.05	57.36	17.44	36.01	12.08	24.12	22.31	10.57	21.35	8.82	26.1	2.91	16.69	8.22	9.23	10.42	15.95	12.82	19.1	3.44	17.39	9.11	7.23	6.02	9.56	10.38	8.95	18.63	10.03	2.79	15.95	13.66	20.06	30.25	18.09	9.56	9.19	7.61	2.7	11.15
ANKRD40	21.35	16.59	4.75	23.62	18.45	28.37	19.35	41.04	22.13	11.47	13.28	13.74	10.85	40.52	15.94	23.95	25.72	22.41	41.92	24.68	5.66	21.95	44.67	21.4	33.76	11.38	28.96	11.18	8.84	21.45	14.71	20.24	6.01	24.34	24.45	29.33	13.15	23.79	7.53	13.46	9.15	13.17	16.25	16.71	45.03	26.78	13.61	9.13	21.46
ANKRD42	7.08	4.47	0.85	2.98	6.32	8.15	2.65	4.8	9.76	2.66	9.68	5.26	5.37	4.61	10.43	9.02	4.07	4.2	5.41	5.2	2.37	2.62	6.15	5.89	7.93	9.15	3.59	4.83	2.06	2.49	8.67	0.96	3.6	2.64	8.19	11.14	3.36	2.26	1.24	3.9	5.49	2.18	4.59	3.49	2.24	9.26	6.07	1.89	5.28
ANKRD44	0.6	1.71	2.72	1.34	0.46	7.46	2.36	12.74	2.33	4.89	0.24	1.44	1.39	8.01	2.84	1.26	5.12	0.82	2.58	0.99	5.88	5.21	6.43	6.59	4.31	0.51	17.59	1.65	2.11	1.96	2.55	6.83	4.07	7.5	3.71	14.05	0.79	5.28	2.95	1.37	0.89	1.55	0.92	8.1	1.47	1.61	1.72	4.41	1.73
ANKRD45	0.64	0.63	0.27	0.61	0.91	2.93	0.3	1.33	0.62	0.04	0.52	0.49	0.26	0.85	0.81	0.83	0.4	0.23	0.55	0.79	0.52	0.93	1.17	1.63	0.72	6.33	1.77	0.32	0.27	0.38	4.63	0.24	1.62	0.56	1.3	5.58	0.3	0.58	0.11	0.35	0.1	0.25	1.85	0.72	0.1	1.76	1.05	0.83	1.46
ANKRD46	19.25	29.15	4.5	15	17.38	34.36	21.32	25.83	34.24	3.38	19.38	6.64	5.79	26.88	27.4	19.67	46.91	5.57	24.31	10.07	5.39	23.89	15.23	10.85	11.02	6.66	9.4	14.57	0.83	28.62	15.15	7.53	3.54	26.09	8.14	11.53	9.23	17.87	3.76	12.48	31.08	10.99	8.17	18.02	10.62	6.84	7.19	2.44	14.84
ANKRD49	4.02	4.66	1.16	4.92	4.29	5.47	5.98	7.82	4.67	0.26	1.53	5.19	1.5	4.21	6.63	5.04	7.56	3.64	8.09	3.2	0.8	4.34	5.09	7.09	7.08	4.31	5.04	2.26	0.55	5.03	7.01	1.24	0.96	299.02	7.82	9.03	3.56	3.39	0.47	2.71	3.72	1.56	2.59	8.72	2.34	7.98	5.63	0.34	7.63
ANKRD50	1.61	1.65	1.99	3.35	1.47	3.39	3.61	4.42	2.05	0.28	0.93	2.71	0.45	1.98	1.66	1.21	3.58	0.88	1.51	0.61	0.74	2.92	2.27	2.85	5.62	1.7	4.84	1.03	0.42	1.38	1.82	0.83	0.79	8.69	3.44	5.51	1.59	4.18	0.53	1.51	1.77	0.48	1.06	7.13	0.95	3.53	1.54	0.81	1.5
ANKRD52	8.45	6.18	3.55	9.11	9.91	9.54	10.22	13.81	8.43	7.93	7.01	43.64	3.7	11.8	9.96	5.54	8.98	8.26	6.12	8.35	3.73	10.01	17.6	13.25	18.32	15.09	13.3	6.77	5.7	6.17	12.9	6.05	7.24	6.18	21.98	19.23	8.14	12.51	2.39	6.65	8.76	5.62	7.55	12.47	3.48	18.2	8.19	3.52	16.15
ANKRD53	0.54	0.31	0.13	0.58	1.5	0.23	0.28	0.39	0.16	0.41	0.56	1.09	0.59	1.21	1.65	0.04	0.87	0.67	0.24	0.58	0.53	0.7	0.63	0.44	1.46	11.86	1.73	0.68	0.42	0.5	8.7	1.28	2.94	0.45	1.24	2.25	0.84	0.84	0.11	0.4	1.23	0.81	1.42	0.67	0.76	1.3	2.26	0.55	5.32
ANKRD54	22.38	25.04	4.04	16.63	28.1	17.33	21.02	20.76	18.19	3.45	21.87	26.36	36.79	17.93	13.01	19.32	20.81	13.77	15.75	17.97	5.38	36.37	19.41	18.09	37.89	28.14	29.7	22.02	4.09	19.93	33.79	10.33	11.62	20.75	14.24	30.41	18.98	20.08	6.61	17.97	25.95	25.59	23.26	16.33	18.95	17.87	30.94	3.97	18.99
ANKRD55	0.84	0.39	0	0.03	0.43	1.56	3.16	0.63	0.81	0	0.76	0.59	0.37	0.23	3.97	0.81	0.37	0.1	0.05	0.13	0.1	0.03	0.17	0.69	0.06	0.13	2.33	0.18	0	1.04	0.21	0.05	0	0.2	0.13	0.12	0.49	0.08	1.43	0.03	0.09	0.19	0.13	0.7	0.09	0.1	0.05	0.16	0.17
ANKRD6	5.44	7.25	4.19	16.05	10.73	11.37	20.53	33.27	10.01	4.24	6.83	15.5	7.56	27.39	8.34	7.06	27.83	6.64	10.12	5.47	6.26	9.12	17.69	7.93	14.69	12.85	13.62	18.89	1.36	24.7	11.22	11.05	10.1	20.04	15.52	32.83	17.86	17.32	10.09	13.95	20.04	7.77	15.95	30.65	13.49	4.97	8.37	5.19	28.62
ANKRD61	0.09	0.24	0.16	0.1	0.2	0.24	0.37	1.13	0.08	0.96	0.03	0.07	0.09	0.22	0.3	0.12	0.35	0.11	0	0	0.47	0.14	0.18	0.3	0.37	0.3	0.2	0.03	0.37	0.09	0.09	0.71	0.68	0.97	0.71	0.45	0.14	0.14	0.3	0.03	0.19	0	0.05	0.44	0.08	0.43	0.03	0.29	0.4
ANKRD63	0.17	0.05	0.23	0.35	0.08	2.34	0.08	0	0.09	0.22	0.14	0	0.31	0.45	0	0.05	0	0	0	0.28	0.09	0	0.04	0.3	0.46	0.08	0	0	0.11	0	0.03	0.07	0.05	0.09	0.11	0.64	0.04	0.08	0.19	0.04	0	0	0	0.04	0.49	0.04	0.08	0.32	0.04
ANKRD65	34.67	2.95	0.38	7.21	17.81	22.02	1.92	8.83	22.74	6.74	31.86	5.59	12.58	13.74	9.63	18.52	3.45	39.22	15.66	65.71	1.17	1.38	21.89	11.19	19.3	14.73	2.21	7.2	7.22	4.03	20.11	0.94	2.28	2.45	7.66	34.15	31.08	6.09	0.54	3.79	8.74	4.54	11.62	4.19	11.75	1.33	7.46	3.26	28.72
ANKRD66	0.06	0	0	0.05	0	0.23	0	0	0.3	0.02	0.14	0.05	0	0.11	0.12	0.04	0.02	0	0.02	0.09	0	0	0.05	0	0	3.5	0	0	0	0.06	1.28	0	0	0	0	0.07	0	0.05	0	0	0	0	0.05	0.03	0.05	0	0	0	0
ANKRD7	0.5	0.1	1.17	0.37	0.36	0.57	1.2	0.57	0.24	0.25	0.73	0.11	0.47	0.49	0.15	0.44	0.92	0	0.5	0.49	0.79	0.83	0.45	0.54	0.61	0.6	0.39	0	0.19	0	0.59	0.49	1.39	0.35	0.65	0.56	0.95	0.87	0.69	0.49	0.12	0.81	0.1	0.6	0	0.42	0.39	1.34	1.47
ANKRD9	57.83	12.7	2.95	11.83	48.7	26.44	6.88	17.06	33.76	4.8	110.5	22.97	161.28	21.8	11.4	37.76	5.12	29.21	23.7	35.07	7.32	1.25	14.75	17.32	13.18	48.63	5.26	27.51	7.39	10.31	18.2	1.42	5.54	3.3	14.39	13.83	26.55	16.37	3.18	18.15	30.34	28.97	59.84	2.1	71.14	19.04	34.62	1.98	20.24
ANKS1A	5.93	3.46	2.22	5.65	5.9	10.94	10.38	12.98	10.06	4.59	5.17	3.88	2.48	10.46	6.37	8.88	7.67	3.32	11.25	5.24	3.78	4.9	9.03	5.59	5.75	3.88	9.69	3.8	1.82	6.85	9.21	6.16	6.88	8.36	7.24	8.94	3.42	8.08	1.47	4.34	5.75	3.03	5.72	8.2	3.48	4.84	6.94	3.35	14.21
ANKS1B	27.18	18.28	2.21	15.6	15.03	84.07	10.63	39.82	37.94	1.97	18.46	14.58	9.63	66.74	25.23	100.92	21.23	17.19	38.9	32.64	6.12	14.35	40.72	5.87	4.07	7.51	22.48	6.08	5.05	40.88	7.11	7.44	5.01	24.03	1.24	23.22	10.48	17.86	5.1	4.22	9.9	30.62	6.67	41.65	20.28	11.82	3.06	4.73	6.62
ANKS3	35.58	47.29	6.63	25.6	42.99	11.17	34.31	23.53	26.37	8.45	41.19	30.88	129.31	17.97	32.38	29.46	21.09	28.93	15.71	19.52	10.49	27.9	16.78	14.17	15.87	48.15	16.45	67.93	10.64	32.46	33.35	17.76	27.75	18.76	27.16	21.17	48.18	37.27	5.38	29.26	61.51	80.15	48.53	29.18	69.51	23.09	36.59	7.68	63.39
[truncated: 22,358 more rows]
[truncated: 644 more columns]

## Sheet: clinical information
CGGA(2019) Database
[truncated: 694 more rows]
